# Supplementary material for: Converging and evolving immuno-genomic routes toward immune escape in breast cancer
Source: Nat Commun. 2024 Feb 21;15:1302. doi: 10.1038/s41467-024-45292-1 (PMC10882008; doi:10.1038/s41467-024-45292-1)
Supplement: Supplementary file 4 — Supplementary Data 1 [file 41467_2024_45292_MOESM4_ESM.xlsx]

## Sheet: Sheet1
Patient ID	Cohort	Sample ID	Days from diagnosis	Site/Organ	Sample Type	Sample Timing	PAM50 Subtype	WES	RNAseq	IO360	Single T cell	TCRSeq	ImpactMSKCC	TP53ddPCR	IHC (CD8,CD4)	IHC (PD-L1)	IFNy ELISpot	Multiplexed Proteomics
index	Blanco-Souza-Trincado	P	1	PRIMARY BREAST(PB)	primary breast cancer	Diagnosis	Basal						√	√
index	Blanco-Souza-Trincado	ct1	1	BLOOD	cell-free DNA / plasma/ serum	On-treatment	-							√				√
index	Blanco-Souza-Trincado	ct2	89	BLOOD	cell-free DNA / plasma/ serum	On-treatment	-						√	√				√
index	Blanco-Souza-Trincado	ct3	145	BLOOD	cell-free DNA / plasma/ serum	On-treatment	-						√	√
index	Blanco-Souza-Trincado	ct4	191	BLOOD	cell-free DNA / plasma/ serum	On-treatment	-						√	√				√
index	Blanco-Souza-Trincado	ct5	387	BLOOD	cell-free DNA / plasma/ serum	On-treatment	-											√
index	Blanco-Souza-Trincado	ct6	482	BLOOD	cell-free DNA / plasma/ serum	On-treatment	-						√					√
index	Blanco-Souza-Trincado	ct7	833	BLOOD	cell-free DNA / plasma/ serum	On-treatment	-							√				√
index	Blanco-Souza-Trincado	ct8	854	BLOOD	cell-free DNA / plasma/ serum	On-treatment	-						√	√				√
index	Blanco-Souza-Trincado	ct9	885	BLOOD	cell-free DNA / plasma/ serum	On-treatment	-							√
index	Blanco-Souza-Trincado	ct10	967	BLOOD	cell-free DNA / plasma/ serum	On-treatment	-							√				√
index	Blanco-Souza-Trincado	ct11	1184	BLOOD	cell-free DNA / plasma/ serum	On-treatment	-							√				√
index	Blanco-Souza-Trincado	ct12	1283	BLOOD	cell-free DNA / plasma/ serum	On-treatment	-							√				√
index	Blanco-Souza-Trincado	ct13	1526	BLOOD	cell-free DNA / plasma/ serum	On-treatment	-						√	√				√
index	Blanco-Souza-Trincado	ct14	1637	BLOOD	cell-free DNA / plasma/ serum	On-treatment	-						√	√				√
index	Blanco-Souza-Trincado	ct15	2018	BLOOD	cell-free DNA / plasma/ serum	On-treatment	-						√					√
index	Blanco-Souza-Trincado	ct16	2031	BLOOD	cell-free DNA / plasma/ serum	On-treatment	-						√	√				√
index	Blanco-Souza-Trincado	M0	373	SKIN(SK)	early sequential metastasis	On-treatment	Basal			√						√
index	Blanco-Souza-Trincado	M0.1	373	SKIN(SK)	early sequential metastasis	On-treatment	Basal			√		√	√		√
index	Blanco-Souza-Trincado	M0.2	373	SKIN(SK)	early sequential metastasis	On-treatment	Basal			√				√		√
index	Blanco-Souza-Trincado	M0.3	666	SKIN(SK)	early sequential metastasis	On-treatment	Basal			√
index	Blanco-Souza-Trincado	M1	799	SKIN(SK)	early sequential metastasis	On-treatment	Basal	√	√			√		√
index	Blanco-Souza-Trincado	M1.1	799	SKIN(SK)	early sequential metastasis	On-treatment	Basal			√					√
index	Blanco-Souza-Trincado	M1.2	799	SKIN(SK)	early sequential metastasis	On-treatment	Basal			√						√
index	Blanco-Souza-Trincado	M1.3	828	SKIN(SK)	early sequential metastasis	On-treatment	Basal			√
index	Blanco-Souza-Trincado	M1.4	1519	SKIN(SK)	early sequential metastasis	On-treatment	Basal			√					√	√
index	Blanco-Souza-Trincado	M1.5	1541	SKIN(SK)	early sequential metastasis	On-treatment	Basal			√
index	Blanco-Souza-Trincado	M2	1637	SKIN(SK)	early sequential metastasis	On-treatment	Basal	√				√
index	Blanco-Souza-Trincado	M2.1	1655	SKIN(SK)	early sequential metastasis	On-treatment	Basal			√					√
index	Blanco-Souza-Trincado	M2.2	1687	SKIN(SK)	early sequential metastasis	On-treatment	Basal			√					√
index	Blanco-Souza-Trincado	M3	1687	SKIN(SK)	early sequential metastasis	On-treatment	Basal	√		√		√
index	Blanco-Souza-Trincado	M3.1	1900	SKIN(SK)	early sequential metastasis	On-treatment	Basal			√				√	√	√
index	Blanco-Souza-Trincado	Germline	799	BLOOD	Peripheral blood	On-treatment	-	√					√	√
index	Blanco-Souza-Trincado	single-cell	2031	BLOOD	Peripheral blood	On-treatment	-				√						√
index	Blanco-Souza-Trincado	M6B	2033	LUNG(LU)	multiregional metastasis	Autopsy	Basal	√	√									√
index	Blanco-Souza-Trincado	M10C	2033	LUNG(LU)	multiregional metastasis	Autopsy	Basal	√	√	√								√
index	Blanco-Souza-Trincado	M10D	2033	LUNG(LU)	multiregional metastasis	Autopsy	Basal	√	√	√								√
index	Blanco-Souza-Trincado	M10E	2033	LUNG(LU)	multiregional metastasis	Autopsy	Basal	√	√	√		√			√			√
index	Blanco-Souza-Trincado	M11A	2033	LYMPHNODE(LN)	multiregional metastasis	Autopsy	Basal	√	√	√					√	√		√
index	Blanco-Souza-Trincado	M11B	2033	LYMPHNODE(LN)	multiregional metastasis	Autopsy	Basal	√	√	√								√
index	Blanco-Souza-Trincado	M12A	2033	PERICARDIUM	multiregional metastasis	Autopsy	Basal	√	√	√		√			√	√		√
index	Blanco-Souza-Trincado	M12B	2033	PERICARDIUM	multiregional metastasis	Autopsy	Basal	√		√								√
index	Blanco-Souza-Trincado	M15	2033	SKIN(SK)	multiregional metastasis	Autopsy	Basal	√	√	√		√			√	√		√
index	Blanco-Souza-Trincado	M16	2033	SKIN(SK)	multiregional metastasis	Autopsy	Basal	√	√	√					√			√
index	Blanco-Souza-Trincado	M17	2033	SKIN(SK)	multiregional metastasis	Autopsy	Basal	√		√					√
index	Blanco-Souza-Trincado	M18	2033	SKIN(SK)	multiregional metastasis	Autopsy	Basal	√	√	√		√			√			√
index	Blanco-Souza-Trincado	M5A	2033	DIAPHRAGM	multiregional metastasis	Autopsy	Basal	√	√	√		√				√		√
index	Blanco-Souza-Trincado	M5B	2033	DIAPHRAGM	multiregional metastasis	Autopsy	Basal	√	√	√								√
index	Blanco-Souza-Trincado	M5C	2033	DIAPHRAGM	multiregional metastasis	Autopsy	Basal	√	√	√					√			√
index	Blanco-Souza-Trincado	M6A	2033	LUNG(LU)	multiregional metastasis	Autopsy	Basal	√	√	√					√			√
index	Blanco-Souza-Trincado	M7	2033	LUNG(LU)	multiregional metastasis	Autopsy	Basal	√	√	√					√			√
index	Blanco-Souza-Trincado	M8A	2033	LUNG(LU)	multiregional metastasis	Autopsy	Basal	√	√	√								√
index	Blanco-Souza-Trincado	M8B	2033	LUNG(LU)	multiregional metastasis	Autopsy	Basal	√	√	√					√			√
index	Blanco-Souza-Trincado	M9	2033	LUNG(LU)	multiregional metastasis	Autopsy	Basal	√	√	√					√			√
index	Blanco-Souza-Trincado	cM2	2033	PLEURAL FLUID	cell-free DNA / pleural fluid	Autopsy	-											√
index	Blanco-Souza-Trincado	cM13	2033	ASCITIC FLUID	cell-free DNA / ascitic fluid	Autopsy	-											√
A11	Siegel	A11-01	-	PRIMARY BREAST(PB)	primary breast cancer	Diagnosis	Basal	√	√
A17	Siegel	A17-01	-	PRIMARY BREAST(PB)	primary breast cancer	Diagnosis	Normal	√	√
A20	Siegel	A20-01	-	PRIMARY BREAST(PB)	primary breast cancer	Diagnosis	Basal	√	√
A23	Siegel	A23-01	-	PRIMARY BREAST(PB)	primary breast cancer	Diagnosis	Basal	√	√
A23	Siegel	A23-06	-	LYMPHNODE(LN)	multiregional metastasis	Autopsy	Basal	√	√
A26	Siegel	A26-01	-	PRIMARY BREAST(PB)	primary breast cancer	Diagnosis	Normal	√	√
A30	Siegel	A30-01	-	PRIMARY BREAST(PB)	primary breast cancer	Diagnosis	Normal	√	√
330	DeMattos	330-001	-	BREAST(BT)	multiregional metastasis	Autopsy	Basal	√	√
330	DeMattos	330-002	-	BREAST(BT)	multiregional metastasis	Autopsy	Basal	√	√
330	DeMattos	330-003	-	MENINGES(ME)	multiregional metastasis	Autopsy	Basal	√	√
330	DeMattos	330-005	-	BRAIN(BR)	multiregional metastasis	Autopsy	Normal	√	√
A1	Siegel	A1-01	-	PRIMARY BREAST(PB)	primary breast cancer	Diagnosis	Basal	√	√
A1	Siegel	A1-02	-	LYMPHNODE(LN)	multiregional metastasis	Autopsy	Basal	√	√
A1	Siegel	A1-03	-	ADRENAL(AD)	multiregional metastasis	Autopsy	Basal	√	√
A1	Siegel	A1-04	-	LIVER(LI)	multiregional metastasis	Autopsy	Basal	√	√
A1	Siegel	A1-05	-	LUNG(LU)	multiregional metastasis	Autopsy	Basal	√	√
A1	Siegel	A1-06	-	SPINAL(SP)	multiregional metastasis	Autopsy	Basal	√	√
A11	Siegel	A11-02	-	BRAIN(BR)	multiregional metastasis	Autopsy	Basal	√	√
A11	Siegel	A11-03	-	BRAIN(BR)	multiregional metastasis	Autopsy	Basal	√	√
A11	Siegel	A11-04	-	LIVER(LI)	multiregional metastasis	Autopsy	Basal	√	√
A11	Siegel	A11-05	-	LUNG(LU)	multiregional metastasis	Autopsy	Basal	√	√
A11	Siegel	A11-06	-	BONE(BO)	multiregional metastasis	Autopsy	Basal	√	√
A15	Siegel	A15-01	-	PRIMARY BREAST(PB)	primary breast cancer	Diagnosis	Basal	√	√
A15	Siegel	A15-02	-	LYMPHNODE(LN)	multiregional metastasis	Autopsy	Basal	√	√
A15	Siegel	A15-03	-	LYMPHNODE(LN)	multiregional metastasis	Autopsy	Basal	√	√
A15	Siegel	A15-04	-	LUNG(LU)	multiregional metastasis	Autopsy	Normal	√	√
A15	Siegel	A15-05	-	LIVER(LI)	multiregional metastasis	Autopsy	Basal	√	√
A15	Siegel	A15-06	-	CHEST(CH)	multiregional metastasis	Autopsy	Basal	√	√
A17	Siegel	A17-02	-	LIVER(LI)	multiregional metastasis	Autopsy	Basal	√	√
A17	Siegel	A17-03	-	CHEST(CH)	multiregional metastasis	Autopsy	Basal	√	√
A20	Siegel	A20-02	-	ADRENAL(AD)	multiregional metastasis	Autopsy	Basal	√	√
A20	Siegel	A20-03	-	BRAIN(BR)	multiregional metastasis	Autopsy	Basal	√	√
A20	Siegel	A20-04	-	LIVER(LI)	multiregional metastasis	Autopsy	Basal	√	√
A20	Siegel	A20-05	-	LUNG(LU)	multiregional metastasis	Autopsy	Basal	√	√
A20	Siegel	A20-06	-	LUNG(LU)	multiregional metastasis	Autopsy	Basal	√	√
A23	Siegel	A23-02	-	BRAIN(BR)	multiregional metastasis	Autopsy	Basal	√	√
A23	Siegel	A23-03	-	PLEURA(PE)	multiregional metastasis	Autopsy	Basal	√	√
A23	Siegel	A23-04	-	BRAIN(BR)	multiregional metastasis	Autopsy	Basal	√	√
A23	Siegel	A23-05	-	BRAIN(BR)	multiregional metastasis	Autopsy	Basal	√	√
A26	Siegel	A26-02	-	LUNG(LU)	multiregional metastasis	Autopsy	Basal	√	√
A26	Siegel	A26-03	-	SOFTTISSUE(ST)	multiregional metastasis	Autopsy	Basal	√	√
A26	Siegel	A26-04	-	LUNG(LU)	multiregional metastasis	Autopsy	Basal	√	√
A30	Siegel	A30-02	-	LIVER(LI)	multiregional metastasis	Autopsy	Basal	√	√
A30	Siegel	A30-03	-	BRAIN(BR)	multiregional metastasis	Autopsy	Basal	√	√
A30	Siegel	A30-04	-	BRAIN(BR)	multiregional metastasis	Autopsy	Basal	√	√
A30	Siegel	A30-05	-	BRAIN(BR)	multiregional metastasis	Autopsy	Basal	√	√
A30	Siegel	A30-06	-	LIVER(LI)	multiregional metastasis	Autopsy	Basal	√	√
A5	Siegel	A5-01	-	PRIMARY BREAST(PB)	primary breast cancer	Diagnosis	Basal	√	√
A5	Siegel	A5-02	-	SKIN(SK)	multiregional metastasis	Autopsy	Basal	√	√
A5	Siegel	A5-03	-	SKIN(SK)	multiregional metastasis	Autopsy	Basal	√	√
A7	Siegel	A7-01	-	PRIMARY BREAST(PB)	primary breast cancer	Diagnosis	Basal	√	√
A7	Siegel	A7-02	-	KIDNEY(KI)	multiregional metastasis	Autopsy	Basal	√	√
A7	Siegel	A7-03	-	LIVER(LI)	multiregional metastasis	Autopsy	Basal	√	√
A7	Siegel	A7-04	-	LUNG(LU)	multiregional metastasis	Autopsy	Basal	√	√
A7	Siegel	A7-05	-	BONE(BO)	multiregional metastasis	Autopsy	Basal	√	√
A7	Siegel	A7-06	-	BRAIN(BR)	multiregional metastasis	Autopsy	Basal	√	√
