# Supplementary material for: Converging and evolving immuno-genomic routes toward immune escape in breast cancer
Source: Nat Commun. 2024 Feb 21;15:1302. doi: 10.1038/s41467-024-45292-1 (PMC10882008; doi:10.1038/s41467-024-45292-1)
Supplement: Supplementary file 6 — Source Data [file 41467_2024_45292_MOESM6_ESM.xlsx]

## Sheet: Fig 2d-e-f;SuppFig2a-c-d-e
Fig 2d-e-f;SuppFig2a-c-d-e
CellBC	Cluster	UMIcounts	Ngenes	Mito_content	Cell_cycle	TCR_seq	CDR3	TCR_UMIs	Clone_size
AAACCTGCAAGAGGCT-1	1 CD8 Tem	6259	1629	0.0466528	G1	TRB	TRB:CASSLLGEREGYEQYF	14	232
AAACCTGCACAGCCCA-1	2 CD8 gd	6962	2016	0.0390692	G1	No TCR	No clonotype	0	0
AAACCTGCACCAACCG-1	2 CD8 gd	3515	1273	0.0386913	G1	No TCR	No clonotype	0	0
AAACCTGCAGTCCTTC-1	3 CD4 Naive	6208	1408	0.0251289	G1	TRA/TRB	TRA:CALNTGTASKLTF;TRB:CASSYRDFYGYTF	4	1
AAACCTGGTACCAGTT-1	5 CD8 Temra	3394	1216	0.0421332	G1	TRA/TRB	TRA:CAVSGIGNTDKLIF;TRB:CASSQDRVGAFF	8	243
AAACCTGGTGCGAAAC-1	6.2 CD8 early Tem	14049	3186	0.0538828	G1	TRA/TRB	TRA:CGAALFNDYKLSF;TRB:CAWGTVNTEAFF	16	9
AAACCTGTCCGCGGTA-1	5 CD8 Temra	3698	1259	0.0254191	G1	TRA/TRB	TRA:CAVSGIGNTDKLIF;TRB:CASSQDRVGAFF	8	243
AAACCTGTCGGAAACG-1	6.3 CD8 Prolif	11278	2666	0.0525802	G2M	TRA	TRA:CAPVGGAQKLVF	7	3
AAACCTGTCTCGCTTG-1	2 CD8 gd	2743	1080	0.0346336	G1	No TCR	No clonotype	0	0
AAACGGGAGAAACGCC-1	3 CD4 Naive	5953	1517	0.0233496	G1	TRB	TRB:CASSGVSGGDTQYF	6	1
AAACGGGAGATGGCGT-1	4 CD8 Naive	3830	1021	0.0767624	G1	TRA/TRB	TRA:CALSELTNDYKLSF;TRB:CASSQELAGVAKNIQYF	4	1
AAACGGGAGGTGCTTT-1	2 CD8 gd	2687	955	0.0346111	G1	No TCR	No clonotype	0	0
AAACGGGCACAAGTAA-1	1 CD8 Tem	1811	721	0.0430701	G1	No TCR	No clonotype	0	0
AAACGGGCACGTAAGG-1	6.0 CD4 Interm N-Eff	8803	2226	0.0432807	G1	TRA/TRB	TRA:CAENFSGTGNQFYF;TRB:CASSVLGGDFEQYF	9	1
AAACGGGGTCTAGAGG-1	4 CD8 Naive	6739	1672	0.043775	G1	TRA/TRB	TRA:CAYMISGGGKLIF;TRB:CASSIWGDRLSYEQYF	4	1
AAACGGGGTCTCTTTA-1	2 CD8 gd	3889	1300	0.0192852	G1	TRB	TRB:CATRQGAGWPQHF	3	31
AAACGGGGTGACTCAT-1	3 CD4 Naive	2461	813	0.0463226	G1	No TCR	No clonotype	0	0
AAACGGGTCAGTCAGT-1	6.2 CD8 early Tem	11092	2564	0.024973	G1	TRA/TRB	TRA:CAGYMTTDSWGKLQF;TRA:CVVIKTGANNLFF;TRB:CSVEGGTVYEQYF;TRB:CASTSPGRGGEQYF	15	1
AAACGGGTCGCTAGCG-1	3 CD4 Naive	2013	671	0.065077	S	No TCR	No clonotype	0	0
AAACGGGTCTGAGGGA-1	7 CD4 CTL	4156	1219	0.0397016	S	TRA/TRB	TRA:CVVTLNRDDKIIF;TRB:CASGQGKSLGANVLTF	6	164
AAAGATGAGAAGATTC-1	4 CD8 Naive	5066	1221	0.0679037	G1	No TCR	No clonotype	0	0
AAAGATGAGACTAGAT-1	2 CD8 gd	3870	1536	0.0560724	G2M	No TCR	No clonotype	0	0
AAAGATGAGCAGGTCA-1	7 CD4 CTL	3143	983	0.091314	G1	TRB	TRB:CASGQGKSLGANVLTF	5	52
AAAGATGCACACCGAC-1	1 CD8 Tem	3101	1071	0.0425669	G1	TRA/TRB	TRA:CALRVSGGSNYKLTF;TRB:CASSQDSGPYNEQFF	4	1
AAAGATGCAGGAATCG-1	1 CD8 Tem	1979	882	0.0308236	G2M	TRA/TRB	TRA:CAFLDYNARLMF;TRB:CASSLLGEREGYEQYF	5	104
AAAGATGCATGAACCT-1	2 CD8 gd	2059	902	0.0743079	G1	No TCR	No clonotype	0	0
AAAGATGGTTCGGCAC-1	6.1 Treg	2539	1034	0.0307208	G1	TRA/TRB	TRA:CAAGGQFYF;TRB:CASSRQGRRNYGYTF	4	1
AAAGATGGTTGGTTTG-1	2 CD8 gd	4179	1570	0.0399617	G1	TRB	TRB:CASSLTKHGANQHF	16	30
AAAGATGGTTTGACTG-1	5 CD8 Temra	2866	1134	0.0362875	G1	TRB	TRB:CASSQDRVGAFF	4	124
AAAGATGTCAGGATCT-1	2 CD8 gd	4428	1511	0.0311653	G1	TRA/TRB	TRA:CAVDVIQGAQKLVF;TRB:CASSPFLVPLLAGDYEQYF	8	3
AAAGATGTCGGAGGTA-1	4 CD8 Naive	10514	1977	0.0363325	G1	No TCR	No clonotype	0	0
AAAGCAAAGAGAACAG-1	4 CD8 Naive	7238	1658	0.0533296	G1	TRA/TRB	TRA:CAPPHSLSGSARQLTF;TRB:CASSSEDLIQETQYF	6	1
AAAGCAAAGAGGTTGC-1	8 CD8 Interm c1-2	6291	1862	0.0397393	G1	No TCR	No clonotype	0	0
AAAGCAAAGCAATCTC-1	3 CD4 Naive	4706	1345	0.0274118	G1	TRA/TRB	TRA:CALSDRGGGSQGNLIF;TRB:CSARLAMSDTQYF	5	1
AAAGCAAAGCCACTAT-1	2 CD8 gd	2560	1096	0.0382813	G1	No TCR	No clonotype	0	0
AAAGCAAAGTACGTTC-1	4 CD8 Naive	10461	2020	0.0467451	G1	No TCR	No clonotype	0	0
AAAGCAAAGTTGTCGT-1	1 CD8 Tem	1818	789	0.0137514	G1	TRA/TRB	TRA:CALRGAQGGSEKLVF;TRB:CATRQGAGWPQHF	2	13
AAAGCAACACAACGCC-1	7 CD4 CTL	2927	1023	0.0409976	G1	TRA/TRB	TRA:CALRGAQGGSEKLVF;TRB:CATRQGAGWPQHF	3	13
AAAGCAACAGGAATGC-1	3 CD4 Naive	4958	1117	0.0411456	G1	TRA/TRB	TRA:CAWGGGNKLTF;TRB:CASSQGSRGSNQPQHF	3	1
AAAGCAACATACCATG-1	1 CD8 Tem	3659	1231	0.0412681	G1	TRA/TRB	TRA:CLSGYSTLTF;TRB:CASSEGAGQQETQYF	2	90
AAAGCAAGTAACGTTC-1	1 CD8 Tem	3794	1168	0.0387454	G1	TRA/TRB	TRA:CAYKPHNNARLMF;TRB:CASSLLGTYEQYF	6	122
AAAGCAAGTCTAACGT-1	5 CD8 Temra	3428	1196	0.0560093	G1	TRA/TRB	TRA:CAVSGIGNTDKLIF;TRB:CASSQDRVGAFF	4	243
AAAGCAAGTTTAGCTG-1	7 CD4 CTL	3400	1121	0.05	G1	TRA/TRB	TRA:CVVTLNRDDKIIF;TRB:CASGQGKSLGANVLTF	5	164
AAAGCAATCATACGGT-1	2 CD8 gd	3370	1313	0.0626113	G1	No TCR	No clonotype	0	0
AAAGCAATCTTCATGT-1	7 CD4 CTL	4371	1476	0.0391215	G1	TRB	TRB:CASGQGKSLGANVLTF	14	52
AAAGTAGAGATAGTCA-1	1 CD8 Tem	3355	1199	0.0408346	G1	TRB	TRB:CASSLLGEREGYEQYF	7	232
AAAGTAGAGATGTGGC-1	1 CD8 Tem	3379	1242	0.0337378	G1	TRB	TRB:CASSLLGEREGYEQYF	6	232
AAAGTAGAGCATCATC-1	2 CD8 gd	2479	1030	0.0492134	G1	No TCR	No clonotype	0	0
AAAGTAGCAAATTGCC-1	2 CD8 gd	2675	1038	0.0482243	G1	No TCR	No clonotype	0	0
AAAGTAGCACATCTTT-1	4 CD8 Naive	7466	1646	0.049558	G1	TRA/TRB	TRA:CVVRLYSSASKIIF;TRB:CASSPGLAGRDNEQFF	4	1
AAAGTAGCACATGTGT-1	3 CD4 Naive	7216	1523	0.0329823	G1	TRA/TRB	TRA:CAMRHSSYKLIF;TRB:CASSTRTLDTQYF	6	1
AAAGTAGCAGCTTAAC-1	8 CD8 Interm c1-2	9085	2082	0.0772702	G1	TRB	TRB:CASSQDRVGAFF	10	124
AAAGTAGCATGACATC-1	2 CD8 gd	3433	1266	0.0535974	G1	No TCR	No clonotype	0	0
AAATGCCAGAGACTTA-1	7 CD4 CTL	3910	1301	0.0462916	G1	TRA/TRB	TRA:CVVTLNRDDKIIF;TRB:CASGQGKSLGANVLTF	10	164
AAATGCCAGCACCGTC-1	2 CD8 gd	4347	1398	0.0326662	G1	No TCR	No clonotype	0	0
AAATGCCAGCAGCCTC-1	5 CD8 Temra	4282	1607	0.0382999	G1	TRA/TRB	TRA:CAVSGIGNTDKLIF;TRB:CASSQDRVGAFF	3	243
AAATGCCCAATCGAAA-1	3 CD4 Naive	3814	970	0.0697431	G1	No TCR	No clonotype	0	0
AAATGCCCACCGCTAG-1	3 CD4 Naive	4270	1108	0.029274	G1	TRB	TRB:CASSLLKASGNTIYF	7	1
AAATGCCCAGATCCAT-1	4 CD8 Naive	5716	1426	0.0370889	G1	TRA/TRB	TRA:CAASPNTNAGKSTF;TRB:CATSDLDRGDTGELFF	2	1
AAATGCCCATCCGCGA-1	2 CD8 gd	5640	1691	0.0416667	G1	TRB	TRB:CASSVVAGVDSPLHF	4	2
AAATGCCGTAAAGGAG-1	2 CD8 gd	3449	1329	0.0489997	G1	No TCR	No clonotype	0	0
AAATGCCGTTCGCGAC-1	1 CD8 Tem	3174	1038	0.0428481	G1	No TCR	No clonotype	0	0
AAATGCCTCCTCGCAT-1	4 CD8 Naive	6256	1462	0.050032	G1	TRA/TRB	TRA:CALSDIPSGGGADGLTF;TRB:CASSPGVRGYTF	4	1
AAATGCCTCTGGCGTG-1	3 CD4 Naive	6252	1280	0.0297505	G1	TRB	TRB:CASSLLRNNRGWYEQYF	7	1
AACACGTAGCTCCCAG-1	3 CD4 Naive	2490	617	0.0381526	G1	TRB	TRB:CASSVAIGTYNEQFF	3	1
AACACGTAGTCCAGGA-1	1 CD8 Tem	3350	1156	0.0435821	G1	TRA/TRB	TRA:CATEGYNNNDMRF;TRB:CASSFRAYDSEAFF	3	5
AACACGTCAATGACCT-1	4 CD8 Naive	6532	1600	0.043019	G1	TRA/TRB	TRA:CAENIARLMF;TRB:CSVPDPQGYGYTF	3	1
AACACGTGTAAGCACG-1	2 CD8 gd	2737	1104	0.0467665	G2M	TRB	TRB:CASSFVEGGQPQHF	7	3
AACACGTGTGTGCCTG-1	1 CD8 Tem	3078	996	0.0266407	G1	No TCR	No clonotype	0	0
AACACGTTCAGCATGT-1	3 CD4 Naive	5207	1095	0.0362973	G1	TRB	TRB:CASSYRLDADTQYF	6	1
AACACGTTCGTATCAG-1	2 CD8 gd	3839	1263	0.0307372	G1	No TCR	No clonotype	0	0
AACACGTTCTCGGACG-1	4 CD8 Naive	9627	1716	0.0484055	G1	TRA/TRB	TRA:CAGDHNYGQNFVF;TRB:CASSLRTSLMNTEAFF	6	1
AACACGTTCTCTGCTG-1	3 CD4 Naive	2825	776	0.0226549	G1	TRA/TRB	TRA:CATWSGSSNTGKLIF;TRB:CASSRAGRTGELFF	6	1
AACCATGAGAAGGTGA-1	8 CD8 Interm c1-2	7493	2054	0.0581876	G1	TRA/TRB	TRA:CAYKPHNNARLMF;TRB:CASSLLGEREGYEQYF;TRB:CASSLLGTYEQYF	8	4
AACCATGAGACACGAC-1	3 CD4 Naive	4845	1286	0.052838	G1	TRA/TRB	TRA:CAVNSYSGGGADGLTF;TRB:CASRLARRTTVDEQFF	2	1
AACCATGAGAGCCCAA-1	1 CD8 Tem	2525	983	0.0273267	S	TRB	TRB:CATRQGAGWPQHF	5	31
AACCATGAGTCCGGTC-1	1 CD8 Tem	2434	910	0.0443714	G1	TRB	TRB:CASSFRGSGELFF	8	2
AACCATGAGTCTCGGC-1	2 CD8 gd	4616	1564	0.0257799	G1	TRA/TRB	TRA:CAVMDSNYQLIW;TRB:CASSERGEANEQYF	4	1
AACCATGAGTGTCCAT-1	5 CD8 Temra	2461	920	0.046729	G1	TRB	TRB:CASSQDRVGAFF	9	124
AACCATGCAAAGGCGT-1	7 CD4 CTL	3511	1096	0.0358872	G1	TRA/TRB	TRA:CVVTLNRDDKIIF;TRB:CASGQGKSLGANVLTF	11	164
AACCATGCAAGAAGAG-1	5 CD8 Temra	3549	1200	0.0583263	G1	TRA/TRB	TRA:CAVSGIGNTDKLIF;TRB:CASSQDRVGAFF	2	243
AACCATGCAAGCGTAG-1	5 CD8 Temra	1781	752	0.0370578	G1	TRA/TRB	TRA:CAVSGIGNTDKLIF;TRB:CASSQDRVGAFF	2	243
AACCATGCACCACGTG-1	2 CD8 gd	3458	1334	0.0352805	G1	No TCR	No clonotype	0	0
AACCATGCAGGTGCCT-1	1 CD8 Tem	4108	1314	0.042113	G1	TRA/TRB	TRA:CALSVDTGGFKTIF;TRB:CASSPGVSQPQHF	6	2
AACCATGGTAGTGAAT-1	1 CD8 Tem	3341	1266	0.0320263	G1	TRB	TRB:CASSEGAGQQETQYF	3	145
AACCATGTCAATCACG-1	1 CD8 Tem	4266	1427	0.06376	S	TRA/TRB	TRA:CAYKPHNNARLMF;TRB:CASSLLGTYEQYF	5	122
AACCATGTCCACGCAG-1	3 CD4 Naive	7993	1677	0.0339047	G1	TRA/TRB	TRA:CAATVAMNYGGSQGNLIF;TRB:CTGELGSDTQYF	10	1
AACCATGTCCTAGAAC-1	1 CD8 Tem	2282	977	0.0670464	G1	TRA/TRB	TRA:CIVHDSGGGADGLTF;TRB:CASSLQETYNEQFF	3	2
AACCGCGAGAACAACT-1	3 CD4 Naive	5437	1342	0.0331065	G1	TRA/TRB	TRA:CGTEFGAGSYQLTF;TRB:CSVVPEGVGGYGYTF	9	1
AACCGCGAGTCTCGGC-1	3 CD4 Naive	5322	1248	0.0390831	G1	TRB	TRB:CSVVFTSASYNEQFF	3	1
AACCGCGCAACCGCCA-1	3 CD4 Naive	6711	1485	0.0378483	G1	TRA/TRB	TRA:CALTKAAGNKLTF;TRB:CASSPPQGLYSPLHF	4	1
AACCGCGCAAGTTCTG-1	5 CD8 Temra	3854	1274	0.0381422	G1	TRA/TRB	TRA:CAVSGIGNTDKLIF;TRB:CASSQDRVGAFF	4	243
AACCGCGCAAGTTGTC-1	3 CD4 Naive	1800	590	0.0577778	G1	TRB	TRB:CSAIRQGGYEQYF	7	1
AACCGCGGTAGCTCCG-1	1 CD8 Tem	1918	801	0.0406674	G1	No TCR	No clonotype	0	0
AACCGCGGTAGTGAAT-1	7 CD4 CTL	4517	1430	0.0394067	G1	TRA/TRB	TRA:CVVTLNRDDKIIF;TRB:CASGQGKSLGANVLTF	10	164
AACCGCGGTATAATGG-1	2 CD8 gd	3353	1294	0.0337012	G1	No TCR	No clonotype	0	0
AACCGCGGTGTGTGCC-1	3 CD4 Naive	2514	655	0.0302307	G1	TRA/TRB	TRA:CAYSALNNARLMF;TRB:CASSLGDRSHLNTEAFF	4	1
AACCGCGGTTCGCGAC-1	2 CD8 gd	3382	1242	0.0313424	G1	No TCR	No clonotype	0	0
AACCGCGTCTATCCCG-1	1 CD8 Tem	3030	1098	0.0346535	G1	TRB	TRB:CASSEGAGQQETQYF	5	145
AACCGCGTCTGCCCTA-1	2 CD8 gd	2834	1044	0.0426958	G1	No TCR	No clonotype	0	0
AACGTTGAGGTGCTAG-1	2 CD8 gd	3452	1390	0.0272306	G1	No TCR	No clonotype	0	0
AACGTTGCAAGGACTG-1	1 CD8 Tem	4062	1288	0.0337272	G1	TRA/TRB	TRA:CVVSDRFGGSGNTPLVF;TRB:CAISGGGATDTQYF	6	2
AACGTTGCAAGGTTCT-1	1 CD8 Tem	3923	1424	0.0339026	G1	TRA/TRB	TRA:CSFGNEKLTF;TRB:CASSNRGVDLYNEQFF	4	8
AACGTTGCAATGAAAC-1	3 CD4 Naive	7374	1642	0.025495	G1	TRA/TRB	TRA:CAVSEPGGNNRLAF;TRB:CATSRGGLTNYEQYF	3	1
AACGTTGCACGGTTTA-1	2 CD8 gd	2418	1023	0.054177	G1	No TCR	No clonotype	0	0
AACGTTGCACTCAGGC-1	7 CD4 CTL	4395	1339	0.025711	G1	TRB	TRB:CASTRQGDTYEQYF	2	1
AACGTTGCATCGTCGG-1	4 CD8 Naive	4763	969	0.0489187	G1	TRA/TRB	TRA:CAVRAGGFKTIF;TRB:CSAPFSYEQYF	2	1
AACGTTGGTCAAAGAT-1	3 CD4 Naive	4649	1411	0.0419445	G1	TRA/TRB	TRA:CAVGARSGYSTLTF;TRB:CASSPPTGELFF	3	1
AACGTTGGTCTGGTCG-1	1 CD8 Tem	2614	811	0.0512624	G1	TRA/TRB	TRA:CVVTLNRDDKIIF;TRB:CASGQGKSLGANVLTF	2	164
AACGTTGTCTAAGCCA-1	2 CD8 gd	2446	919	0.0592805	G1	No TCR	No clonotype	0	0
AACTCAGAGCGGATCA-1	1 CD8 Tem	2748	927	0.0276565	G1	TRA/TRB	TRA:CLSGYSTLTF;TRB:CASSEGAGQQETQYF	2	90
AACTCAGAGGCACATG-1	1 CD8 Tem	4024	1236	0.0387674	G2M	TRA/TRB	TRA:CAASREAAGNKLTF;TRB:CSQVRAGTDTQYF	5	10
AACTCAGAGTATCTCG-1	3 CD4 Naive	5699	1572	0.0335147	G1	TRA/TRB	TRA:CAGQLMGNQFYF;TRB:CASSPPSRDSQQYF	6	1
AACTCAGCAGCGTAAG-1	1 CD8 Tem	2103	905	0.0361388	G1	TRB	TRB:CASSEGAGQQETQYF	5	145
AACTCAGCAGGACGTA-1	2 CD8 gd	4428	1513	0.0374887	G1	No TCR	No clonotype	0	0
AACTCAGCAGTAAGAT-1	1 CD8 Tem	3690	1229	0.0493225	S	TRB	TRB:CASRDRGTYEQYF	5	20
AACTCAGCATGACGGA-1	5 CD8 Temra	2245	883	0.0596882	S	TRB	TRB:CASSQDRVGAFF	3	124
AACTCAGCATTGGCGC-1	2 CD8 gd	3504	1180	0.0234018	G1	No TCR	No clonotype	0	0
AACTCAGGTACGCTGC-1	7 CD4 CTL	6315	1918	0.037688	G1	TRB	TRB:CASSSRQGFNSPLHF	11	2
AACTCAGGTCAATGTC-1	5 CD8 Temra	3387	1319	0.0445822	G1	TRA/TRB	TRA:CAVSGIGNTDKLIF;TRB:CASSQDRVGAFF	6	243
AACTCAGGTCACACGC-1	1 CD8 Tem	4111	1393	0.0323522	G1	TRB	TRB:CASRGDSYGYTF	4	18
AACTCAGTCGGTCCGA-1	4 CD8 Naive	4635	1111	0.0891046	G1	TRA/TRB	TRA:CAGQTPSGTYKYIF;TRB:CASSLGRGRGEAFF	12	1
AACTCCCAGACACGAC-1	5 CD8 Temra	2399	921	0.0537724	S	TRA/TRB	TRA:CAASMLSYNTDKLIF;TRB:CASSQDREGRAFF	4	14
AACTCCCAGTGATCGG-1	3 CD4 Naive	5293	1303	0.0493104	G1	TRB	TRB:CASSPSGTSGSKAGELFF	5	1
AACTCCCCAAGAGTCG-1	5 CD8 Temra	1221	623	0.037674	S	No TCR	No clonotype	0	0
AACTCCCGTCGACTAT-1	3 CD4 Naive	1887	692	0.081611	G1	No TCR	No clonotype	0	0
AACTCCCGTCGCGAAA-1	4 CD8 Naive	2284	732	0.0420315	G1	TRA/TRB	TRA:CIVRVASGGSNYKLTF;TRB:CASSGQGIYYGYTF	2	1
AACTCCCGTTCGCGAC-1	2 CD8 gd	2528	993	0.0486551	G1	No TCR	No clonotype	0	0
AACTCCCTCAATCTCT-1	2 CD8 gd	5005	1741	0.027972	G1	TRB	TRB:CASSLTELYNEQFF	9	3
AACTCCCTCCGAGCCA-1	4 CD8 Naive	4329	1104	0.0644491	G1	TRB	TRB:CAIPSLIGETQYF	4	1
AACTCTTAGCAGATCG-1	2 CD8 gd	2738	1047	0.0409058	G1	TRA/TRB	TRA:CAGQLYNTGNQFYF;TRB:CASSFWAVYHYEQYF	10	25
AACTCTTAGTGAAGAG-1	8 CD8 Interm c1-2	6589	1923	0.0479587	G1	TRB	TRB:CATSDLRQGEFSVNNSPLHF	14	9
AACTCTTAGTGCAAGC-1	6.0 CD4 Interm N-Eff	12968	3058	0.0408698	G1	TRA/TRB	TRA:CAVEGVYNQGGKLIF;TRB:CASSLVPSNGEYEQYF	12	1
AACTCTTAGTTCGCAT-1	1 CD8 Tem	3832	1188	0.0412317	G1	TRB	TRB:CASSLLGEREGYEQYF	6	232
AACTCTTCACGTGAGA-1	1 CD8 Tem	4196	1432	0.0448046	S	TRB	TRB:CASSLLGEREGYEQYF	6	232
AACTCTTCAGCGTCCA-1	4 CD8 Naive	6226	1186	0.0542885	G1	TRA/TRB	TRA:CVVSSSGGYQKVTF;TRB:CASTAVGGRRYNEQFF	4	1
AACTCTTGTAAATGTG-1	1 CD8 Tem	4750	1400	0.0501053	G1	TRA/TRB	TRA:CAYKPHNNARLMF;TRB:CASSLLGTYEQYF	4	122
AACTCTTGTCATACTG-1	1 CD8 Tem	5556	1659	0.0556156	G1	TRA/TRB	TRA:CAARTGANNLFF;TRB:CASSIGLHSGNTIYF	5	3
AACTCTTGTTAAAGAC-1	3 CD4 Naive	8866	2105	0.0463569	G1	No TCR	No clonotype	0	0
AACTCTTGTTGGACCC-1	6.0 CD4 Interm N-Eff	5585	1617	0.0372426	G1	TRA/TRB	TRA:CAVEGYGQNFVF;TRB:CASSLARGTLNEKLFF	2	1
AACTCTTTCAAAGTAG-1	8 CD8 Interm c1-2	10678	2871	0.0398015	G1	No TCR	No clonotype	0	0
AACTCTTTCACCGTAA-1	2 CD8 gd	3430	1385	0.061516	G1	No TCR	No clonotype	0	0
AACTCTTTCGTCCGTT-1	4 CD8 Naive	9597	2249	0.0345941	G1	No TCR	No clonotype	0	0
AACTGGTAGCAGGCTA-1	2 CD8 gd	1523	722	0.0676297	G1	No TCR	No clonotype	0	0
AACTGGTAGCGTGAAC-1	6.3 CD8 Prolif	15624	3405	0.0402586	S	TRA/TRB	TRA:CAFMSGGGADGLTF;TRB:CASSQVFSSGFWPQHF	16	3
AACTGGTAGGATGGTC-1	2 CD8 gd	3735	1337	0.0369478	G1	No TCR	No clonotype	0	0
AACTGGTAGTCCCACG-1	5 CD8 Temra	3435	1167	0.0448326	G1	TRA/TRB	TRA:CAVSGIGNTDKLIF;TRB:CASSQDRVGAFF	6	243
AACTGGTCAACTGGCC-1	2 CD8 gd	4057	1462	0.0308109	G1	No TCR	No clonotype	0	0
AACTGGTCACCATCCT-1	2 CD8 gd	2715	1004	0.0372007	G2M	No TCR	No clonotype	0	0
AACTGGTCATGCGCAC-1	3 CD4 Naive	2628	766	0.0639269	G1	TRA/TRB	TRA:CAVRDEGGSYIPTF;TRB:CAWSFGQGEAFF	3	1
AACTGGTGTAAGGGAA-1	1 CD8 Tem	4223	1431	0.031731	G1	TRB	TRB:CASSEGAGQQETQYF	4	145
AACTGGTGTCACTTCC-1	2 CD8 gd	3844	1413	0.0319979	S	No TCR	No clonotype	0	0
AACTGGTGTCCGTTAA-1	1 CD8 Tem	4336	1423	0.0327491	G1	TRB	TRB:CASSLLGEREGYEQYF	18	232
AACTGGTGTCTTGCGG-1	6.0 CD4 Interm N-Eff	7650	2168	0.0366013	G1	TRA/TRB	TRA:CAVPPGAGGTSYGKLTF;TRB:CASSLFVGGYTEAFF	12	1
AACTGGTGTGAGTATA-1	1 CD8 Tem	2875	979	0.0553043	G1	TRA/TRB	TRA:CAYKPHNNARLMF;TRB:CASSLLGTYEQYF	2	122
AACTGGTGTTGTGGAG-1	5 CD8 Temra	2558	957	0.044957	G1	No TCR	No clonotype	0	0
AACTGGTGTTTGACTG-1	2 CD8 gd	3508	1274	0.0302166	G1	TRB	TRB:CASSLTKHGANQHF	19	30
AACTGGTTCAGTTAGC-1	3 CD4 Naive	2887	960	0.041912	G1	No TCR	No clonotype	0	0
AACTTTCAGATGAGAG-1	1 CD8 Tem	2277	885	0.045235	S	TRB	TRB:CASSASGTRSDTQYF	3	2
AACTTTCAGCCCAACC-1	4 CD8 Naive	7875	1588	0.0535873	G1	TRA/TRB	TRA:CVVSFYSSASKIIF;TRB:CASRDERGIYNEQFF	6	1
AACTTTCAGGATGTAT-1	2 CD8 gd	3858	1588	0.0404355	G2M	No TCR	No clonotype	0	0
AACTTTCCAAACCCAT-1	2 CD8 gd	1860	808	0.0403226	G1	No TCR	No clonotype	0	0
AACTTTCCAACACCCG-1	1 CD8 Tem	3784	1358	0.0364693	G1	TRB	TRB:CASSEGAGQQETQYF	4	145
AACTTTCCACCCTATC-1	2 CD8 gd	3162	1188	0.087919	S	No TCR	No clonotype	0	0
AACTTTCTCACATACG-1	3 CD4 Naive	6464	1712	0.0382116	G1	TRA/TRB	TRA:CALNAGNMLTF;TRB:CASGSSDSQRSGYTF	5	1
AACTTTCTCTGTTTGT-1	5 CD8 Temra	3402	1373	0.0443857	G1	TRA/TRB	TRA:CAVSGIGNTDKLIF;TRB:CASSQDRVGAFF	3	243
AAGACCTAGAGACTAT-1	1 CD8 Tem	3434	1232	0.060862	S	No TCR	No clonotype	0	0
AAGACCTAGGAATTAC-1	2 CD8 gd	3580	1381	0.0405028	G1	No TCR	No clonotype	0	0
AAGACCTCAACACCCG-1	3 CD4 Naive	1991	486	0.0773481	G1	No TCR	No clonotype	0	0
AAGACCTCAAGCCGTC-1	1 CD8 Tem	5301	1609	0.0313148	G1	No TCR	No clonotype	0	0
AAGACCTCAATAAGCA-1	1 CD8 Tem	3131	1137	0.0453529	G1	TRA/TRB	TRA:CAYKPHNNARLMF;TRB:CASSLLGTYEQYF	2	122
AAGACCTCACCAGCAC-1	6.1 Treg	23469	4154	0.0467425	S	TRA/TRB	TRA:CVVNNAGNQFYF;TRB:CATSRDPPGLVRQFF	19	2
AAGACCTCATGGTCAT-1	8 CD8 Interm c1-2	6942	2010	0.0416307	G1	No TCR	No clonotype	0	0
AAGACCTGTACCTACA-1	2 CD8 gd	6436	2176	0.0419515	G1	TRA/TRB	TRA:CAGQLYNTGNQFYF;TRB:CASSFWAVYHYEQYF	42	25
AAGACCTGTAGCGTGA-1	5 CD8 Temra	3545	1275	0.0332863	G1	TRA/TRB	TRA:CAVSGIGNTDKLIF;TRB:CASSQDRVGAFF	4	243
AAGACCTGTATGAATG-1	2 CD8 gd	3628	1414	0.0468578	G1	No TCR	No clonotype	0	0
AAGACCTGTCATCCCT-1	2 CD8 gd	5077	1522	0.0360449	G1	No TCR	No clonotype	0	0
AAGACCTGTCATGCAT-1	2 CD8 gd	3156	1236	0.0358048	G1	No TCR	No clonotype	0	0
AAGACCTGTTGACGTT-1	1 CD8 Tem	2273	885	0.0809503	G1	TRB	TRB:CASSLLGEREGYEQYF	4	232
AAGACCTTCAGTGTTG-1	3 CD4 Naive	4864	1464	0.0320724	G1	TRA/TRB	TRA:CAVQDIGSSNTGKLIF;TRB:CASRNHPGQGSGSTKNIQYF	5	1
AAGACCTTCATTGCCC-1	1 CD8 Tem	2283	842	0.0389838	G1	TRB	TRB:CSVEGGTVYEQYF	3	19
AAGACCTTCGTAGATC-1	1 CD8 Tem	3760	1168	0.0268617	G1	TRB	TRB:CASSLLGEREGYEQYF	8	232
AAGACCTTCTCGCTTG-1	2 CD8 gd	2654	1006	0.0380558	G1	No TCR	No clonotype	0	0
AAGCCGCAGACACTAA-1	7 CD4 CTL	4912	1443	0.052728	G1	TRA/TRB	TRA:CVVTLNRDDKIIF;TRB:CASGQGKSLGANVLTF	8	164
AAGCCGCAGCATGGCA-1	4 CD8 Naive	10817	2297	0.0280115	G1	No TCR	No clonotype	0	0
AAGCCGCAGGACAGCT-1	3 CD4 Naive	4799	1406	0.0345905	G1	TRB	TRB:CASSEAGTGAWSPLHF	2	1
AAGCCGCAGGCGATAC-1	2 CD8 gd	2533	1054	0.0446111	G2M	No TCR	No clonotype	0	0
AAGCCGCAGGGCACTA-1	4 CD8 Naive	5310	1171	0.0843691	G1	TRB	TRB:CASSQTKYVGGWFF;TRB:CASSLGLSGANVLTF	4	1
AAGCCGCCAAGTCATC-1	3 CD4 Naive	7319	1488	0.0401694	G1	TRA/TRB	TRA:CAVNALRDDKIIF;TRB:CASSGGRQGYGYTF	2	1
AAGCCGCCATACTACG-1	4 CD8 Naive	6609	1508	0.0370707	G1	TRA/TRB	TRA:CAQAPYNTDKLIF;TRB:CASGLGGQGANTGELFF	4	1
AAGCCGCGTTATCACG-1	3 CD4 Naive	9285	2161	0.0263866	G1	TRB	TRB:CSASQGNEQFF	10	1
AAGCCGCGTTCCCTTG-1	3 CD4 Naive	6674	1350	0.029068	G1	TRB	TRB:CASSLAVGRAKNIQYF	12	1
AAGCCGCGTTGTCGCG-1	5 CD8 Temra	3824	1205	0.0449791	G1	TRA/TRB	TRA:CAASMLSYNTDKLIF;TRA:CAFNRGATNKLIF;TRB:CASSQDREGRAFF	2	3
AAGCCGCTCCGAACGC-1	1 CD8 Tem	2454	847	0.0346373	G1	TRA/TRB	TRA:CAYKPHNNARLMF;TRB:CASSLLGTYEQYF	4	122
AAGCCGCTCTATCGCC-1	4 CD8 Naive	5129	1312	0.0602457	G1	No TCR	No clonotype	0	0
AAGGAGCAGACTTTCG-1	1 CD8 Tem	3283	1074	0.0682303	G1	TRB	TRB:CASSLLGEREGYEQYF	13	232
AAGGAGCAGATGAGAG-1	5 CD8 Temra	4097	1344	0.0385648	G1	TRA/TRB	TRA:CAVSGIGNTDKLIF;TRB:CASSQDRVGAFF	4	243
AAGGAGCAGTGCCAGA-1	1 CD8 Tem	2804	1015	0.0278174	G1	TRA/TRB	TRA:CVVIKTGANNLFF;TRB:CSVEGGTVYEQYF	4	47
AAGGAGCCACCTTGTC-1	1 CD8 Tem	4540	1478	0.0295154	G1	TRA/TRB	TRA:CVVIKTGANNLFF;TRB:CSVEGGTVYEQYF	8	47
AAGGAGCCAGCCTTTC-1	1 CD8 Tem	2542	991	0.0389457	G1	TRA/TRB	TRA:CVVIKTGANNLFF;TRB:CSVEGGTVYEQYF	4	47
AAGGAGCGTATAGGGC-1	2 CD8 gd	1928	713	0.0508299	G1	No TCR	No clonotype	0	0
AAGGAGCGTTATGCGT-1	8 CD8 Interm c1-2	7911	2016	0.0395652	G1	TRA/TRB	TRA:CAYKPHNNARLMF;TRB:CASSLLGEREGYEQYF;TRB:CASSLLGTYEQYF	8	4
AAGGAGCGTTCAACCA-1	1 CD8 Tem	3460	1198	0.0320809	G1	TRB	TRB:CASSEGAGQQETQYF	2	145
AAGGAGCTCACGATGT-1	2 CD8 gd	1970	978	0.0274112	G2M	TRB	TRB:CASSLTKHGANQHF	4	30
AAGGAGCTCCGTACAA-1	1 CD8 Tem	2441	886	0.0450635	G1	TRB	TRB:CATRQGAGWPQHF	3	31
AAGGAGCTCGCGTTTC-1	1 CD8 Tem	3837	1206	0.0403961	G1	No TCR	No clonotype	0	0
AAGGAGCTCGGCTTGG-1	6.0 CD4 Interm N-Eff	8475	2072	0.0523894	G1	TRA/TRB	TRA:CAYRQTQGGSEKLVF;TRB:CASSGPYGEQYF	14	1
AAGGAGCTCTGCCCTA-1	6.0 CD4 Interm N-Eff	4768	1502	0.073406	G1	TRB	TRB:CASSSRQTTNTEAFF	4	3
AAGGCAGAGACAAGCC-1	5 CD8 Temra	2553	980	0.0297689	G1	TRA/TRB	TRA:CAVSGIGNTDKLIF;TRB:CASSQDRVGAFF	4	243
AAGGCAGAGCCACCTG-1	6.0 CD4 Interm N-Eff	11486	2509	0.0300366	G1	TRA/TRB	TRA:CAENDGANNLFF;TRB:CASSLEVTGRYEQYF	10	3
AAGGCAGAGTACGACG-1	1 CD8 Tem	6799	2044	0.0304457	G1	TRA/TRB	TRA:CLVGAVFNTDKLIF;TRB:CASSQVRNYEQYF;TRB:CASRDRGTYEQYF	4	1
AAGGCAGCAACTTGAC-1	2 CD8 gd	3299	1131	0.0215217	G1	No TCR	No clonotype	0	0
AAGGCAGCACTATCTT-1	4 CD8 Naive	3270	993	0.0357798	G1	No TCR	No clonotype	0	0
AAGGCAGCAGGCAGTA-1	1 CD8 Tem	2253	913	0.0519308	G1	TRA/TRB	TRA:CVVIKTGANNLFF;TRB:CSVEGGTVYEQYF	4	47
AAGGCAGGTAATTGGA-1	1 CD8 Tem	3503	1303	0.0396803	G1	TRA	TRA:CLSGYSTLTF	3	11
AAGGCAGGTGCTCTTC-1	3 CD4 Naive	5706	1476	0.0189274	G1	TRA/TRB	TRA:CVVSAQVGGLSF;TRB:CSATILAHEQFF	6	1
AAGGCAGTCGCCGTGA-1	1 CD8 Tem	3326	1263	0.0225496	G1	TRB	TRB:CASSEGAGQQETQYF	7	145
AAGGCAGTCTGCCAGG-1	2 CD8 gd	3592	1169	0.0506682	G1	No TCR	No clonotype	0	0
AAGGTTCAGAAACCGC-1	1 CD8 Tem	2276	877	0.0856766	G1	No TCR	No clonotype	0	0
AAGGTTCAGACAATAC-1	3 CD4 Naive	5276	1307	0.047953	G1	TRB	TRB:CASSESKGQPQHF	12	1
AAGGTTCAGCCAGGAT-1	2 CD8 gd	1821	895	0.0642504	G1	No TCR	No clonotype	0	0
AAGGTTCAGCCAGTAG-1	2 CD8 gd	4225	1407	0.043787	G1	TRB	TRB:CASSLTKHGANQHF	12	30
AAGGTTCAGGACATTA-1	3 CD4 Naive	6769	1653	0.0379672	G1	TRA/TRB	TRA:CAVGPFGNEKLTF;TRB:CASSIRDREGERNIQYF	8	1
AAGGTTCCAATCACAC-1	1 CD8 Tem	4018	1310	0.0266302	G1	No TCR	No clonotype	0	0
AAGGTTCCACCCAGTG-1	5 CD8 Temra	5327	1440	0.0382955	G1	No TCR	No clonotype	0	0
AAGGTTCGTCTCACCT-1	2 CD8 gd	3337	1264	0.0404555	G1	No TCR	No clonotype	0	0
AAGGTTCGTGGTTTCA-1	2 CD8 gd	4229	1275	0.0229369	G1	No TCR	No clonotype	0	0
AAGGTTCTCATCATTC-1	1 CD8 Tem	3459	1360	0.0306447	G1	TRB	TRB:CASSLLGEREGYEQYF	4	232
AAGGTTCTCCAGGGCT-1	3 CD4 Naive	5107	1291	0.0238888	G1	No TCR	No clonotype	0	0
AAGGTTCTCCGATATG-1	1 CD8 Tem	2335	958	0.0295503	G1	No TCR	No clonotype	0	0
AAGGTTCTCTCTTATG-1	5 CD8 Temra	2989	1131	0.0431582	G1	TRA/TRB	TRA:CAVSGIGNTDKLIF;TRB:CASSQDRVGAFF	4	243
AAGTCTGAGGTAGCCA-1	2 CD8 gd	3851	1412	0.0488185	G2M	No TCR	No clonotype	0	0
AAGTCTGCACTAAGTC-1	6.1 Treg	6609	2015	0.0242094	G1	TRA/TRB	TRA:CAVTGAGSYQLTF;TRB:CAIRPSGTDGELFF	9	1
AAGTCTGCAGATCGGA-1	3 CD4 Naive	3390	1022	0.0463127	G1	TRB	TRB:CASSQGQDSDTQYF	6	1
AAGTCTGCAGTTAACC-1	5 CD8 Temra	3507	1288	0.0364984	G1	TRA/TRB	TRA:CLVGAVFNTDKLIF;TRB:CASSQVRNYEQYF	4	11
AAGTCTGGTTAGATGA-1	1 CD8 Tem	3502	1158	0.055968	G1	No TCR	No clonotype	0	0
AAGTCTGTCATAACCG-1	4 CD8 Naive	2459	787	0.0549004	G1	No TCR	No clonotype	0	0
AATCCAGAGGCACATG-1	4 CD8 Naive	9713	2222	0.0372696	G1	TRA/TRB	TRA:CAGLGSGGSNYKLTF;TRB:CASSRVSWTGLYNEQFF	16	1
AATCCAGCACTTAACG-1	1 CD8 Tem	3732	1321	0.0364416	G1	TRA/TRB	TRA:CVVIKTGANNLFF;TRB:CSVEGGTVYEQYF	4	47
AATCCAGCAGTTAACC-1	2 CD8 gd	3880	1363	0.0425258	G1	No TCR	No clonotype	0	0
AATCCAGCATTTCAGG-1	3 CD4 Naive	5422	1197	0.0248986	G1	TRB	TRB:CASRIFREVDGYTF	7	1
AATCCAGGTCAGGACA-1	4 CD8 Naive	7183	1398	0.0517889	G1	TRA/TRB	TRA:CAESIDNARLMF;TRB:CASSSPGQVHTGELFF	3	1
AATCCAGGTGTGGTTT-1	4 CD8 Naive	16426	2985	0.0281261	G1	TRA/TRB	TRA:CAMRESNTGNQFYF;TRB:CASSDQKVSYEQYF	5	1
AATCCAGTCAGAAATG-1	2 CD8 gd	2837	1162	0.0556926	G2M	No TCR	No clonotype	0	0
AATCCAGTCCAGAAGG-1	2 CD8 gd	3277	1291	0.0463839	G1	No TCR	No clonotype	0	0
AATCCAGTCCTATTCA-1	1 CD8 Tem	2032	898	0.023622	G1	TRA/TRB	TRA:CAVRTDYGGSQGNLIF;TRB:CASSLARREGLDTQYF	5	5
AATCGGTAGACTAAGT-1	1 CD8 Tem	3623	1238	0.0524427	G1	TRB	TRB:CASSLLGEREGYEQYF	5	232
AATCGGTAGCAGGCTA-1	7 CD4 CTL	3609	1186	0.0302023	S	TRA/TRB	TRA:CVVTLNRDDKIIF;TRB:CASGQGKSLGANVLTF	5	164
AATCGGTAGCAGGTCA-1	2 CD8 gd	2543	1146	0.0271333	G1	No TCR	No clonotype	0	0
AATCGGTAGCTAACAA-1	3 CD4 Naive	6259	1455	0.0303563	G1	TRB	TRB:CASSLEGTSSYQETQYF	11	1
AATCGGTCACGGATAG-1	2 CD8 gd	3077	1178	0.0516737	G1	No TCR	No clonotype	0	0
AATCGGTTCAACGGGA-1	4 CD8 Naive	7247	1656	0.04595	G1	TRA/TRB	TRA:CAASMQNGQKLLF;TRB:CASSLAGLTNIQYF	4	1
AATCGGTTCATCATTC-1	4 CD8 Naive	8998	2188	0.0503445	G1	TRA/TRB	TRA:CAVPRNNNARLMF;TRB:CASSQDRRGSSYEQYF	6	1
ACACCAAAGCTAGCCC-1	2 CD8 gd	2838	1026	0.0461593	G1	No TCR	No clonotype	0	0
ACACCAAAGGATATAC-1	1 CD8 Tem	4002	1405	0.055972	G1	TRB	TRB:CASSLLGEREGYEQYF	13	232
ACACCAACAGGGCATA-1	3 CD4 Naive	4919	1413	0.0670868	G1	TRB	TRB:CSARDGRGGRFGPQHF	6	1
ACACCAAGTCGCGGTT-1	6.1 Treg	2288	833	0.0878497	G1	TRA/TRB	TRA:CATDRLSGTYKYIF;TRB:CASSLPGQGEEKLFF	3	1
ACACCAAGTGCATCTA-1	1 CD8 Tem	3483	1230	0.0436405	G1	TRA/TRB	TRA:CALSVDTGGFKTIF;TRB:CASSFGQGHEQYF	8	2
ACACCAAGTGCTTCTC-1	1 CD8 Tem	3617	1354	0.029859	G1	TRA/TRB	TRA:CAGRGRSGGSNYKLTF;TRB:CSAPGDPQGVFWYGYTF	20	9
ACACCAAGTGTGAAAT-1	7 CD4 CTL	4646	1410	0.0641412	G1	TRA/TRB	TRA:CVVTLNRDDKIIF;TRB:CASGQGKSLGANVLTF	12	164
ACACCAATCCGCGGTA-1	1 CD8 Tem	3632	1168	0.031663	G1	No TCR	No clonotype	0	0
ACACCAATCCGTACAA-1	1 CD8 Tem	3558	1294	0.0472175	G1	TRA	TRA:CAVRTDYGGSQGNLIF	6	3
ACACCAATCGGAGGTA-1	1 CD8 Tem	1905	779	0.0834646	G1	TRA/TRB	TRA:CAFLDYNARLMF;TRB:CASSLLGEREGYEQYF	2	104
ACACCAATCGTTACGA-1	2 CD8 gd	3617	1331	0.0295825	G1	No TCR	No clonotype	0	0
ACACCAATCTAACCGA-1	1 CD8 Tem	4415	1566	0.0455266	G1	TRA/TRB	TRA:CAFLDYNARLMF;TRB:CASSLLGEREGYEQYF	10	104
ACACCCTAGAAAGTGG-1	1 CD8 Tem	3655	1215	0.0396717	S	TRB	TRB:CASSEGAGQQETQYF	4	145
ACACCCTAGATGGGTC-1	1 CD8 Tem	4220	1513	0.0308057	G2M	TRA/TRB	TRA:CAENGNRDDKIIF;TRB:CASSFTTARDEQYF	2	1
ACACCCTAGGGCTCTC-1	3 CD4 Naive	5837	1652	0.0673291	G1	TRB	TRB:CASSPIPGLNKGYTF	9	1
ACACCCTCAAATACAG-1	3 CD4 Naive	3302	1148	0.0451242	G1	TRA/TRB	TRA:CALSGSARQLTF;TRB:CASQGTPRWNTEAFF	6	1
ACACCCTGTGATGTGG-1	3 CD4 Naive	2174	720	0.0832567	G1	No TCR	No clonotype	0	0
ACACCCTGTTCCTCCA-1	4 CD8 Naive	5224	1285	0.0444104	G1	No TCR	No clonotype	0	0
ACACCCTTCCAGATCA-1	2 CD8 gd	3168	1354	0.0492424	G1	No TCR	No clonotype	0	0
ACACCCTTCGTAGGAG-1	6.3 CD8 Prolif	15243	3707	0.0419209	S	TRA/TRB	TRA:CAMREGTSNTGKLIF;TRB:CASSEWAGITGELFF	14	2
ACACCCTTCTGAAAGA-1	7 CD4 CTL	5747	1730	0.0266226	G1	TRA/TRB	TRA:CVVTLNRDDKIIF;TRB:CASGQGKSLGANVLTF	7	164
ACACCCTTCTGGCGAC-1	1 CD8 Tem	3776	1263	0.0381356	G1	TRA/TRB	TRA:CAYKPHNNARLMF;TRB:CASSLLGTYEQYF	8	122
ACACCGGAGCGTGAGT-1	1 CD8 Tem	2157	732	0.0445063	G1	TRB	TRB:CASSEGAGQQETQYF	4	145
ACACCGGAGGCTATCT-1	2 CD8 gd	3899	1314	0.0330854	G1	No TCR	No clonotype	0	0
ACACCGGAGGGAAACA-1	1 CD8 Tem	4144	1288	0.0576737	G1	No TCR	No clonotype	0	0
ACACCGGAGGGCTTGA-1	3 CD4 Naive	4400	989	0.0547727	G1	TRB	TRB:CASKGDRAYEQYF	4	1
ACACCGGGTGTAACGG-1	3 CD4 Naive	6835	1903	0.0684711	G1	TRA/TRB	TRA:CATADMDSNYQLIW;TRB:CASSIRQGVKNIQYF	5	1
ACACCGGGTGTCCTCT-1	4 CD8 Naive	2073	721	0.0511336	G1	TRA/TRB	TRA:CALIRGSQGNLIF;TRB:CASSLTKHGANQHF	2	1
ACACCGGTCACATACG-1	8 CD8 Interm c1-2	5756	1762	0.0528145	G1	TRA/TRB	TRA:CLSGYSTLTF;TRB:CASSEGAGQQETQYF	4	90
ACACCGGTCGTAGGAG-1	2 CD8 gd	2718	1180	0.0434143	S	No TCR	No clonotype	0	0
ACACCGGTCTTGCATT-1	7 CD4 CTL	2695	913	0.0545455	G1	TRB	TRB:CASGQGKSLGANVLTF	4	52
ACACTGAAGACACGAC-1	6.1 Treg	6679	2249	0.09732	S	TRA/TRB	TRA:CAGPGSGYALNF;TRB:CASSPSVGGGNQPQHF	9	1
ACACTGAAGACTTTCG-1	4 CD8 Naive	7710	1484	0.0411154	G1	No TCR	No clonotype	0	0
ACACTGAAGTTACGGG-1	4 CD8 Naive	6554	1647	0.0459262	G1	TRA/TRB	TRA:CAVGGKLIF;TRB:CASSFAQGFSEKLFF	2	1
ACACTGACAAGGCTCC-1	4 CD8 Naive	3522	802	0.0772288	G1	TRA/TRB	TRA:CAVHFVF;TRB:CASSIGLLRTDTQYF	6	1
ACACTGACACAGGAGT-1	2 CD8 gd	5089	1696	0.0286893	G1	No TCR	No clonotype	0	0
ACACTGACACCGGAAA-1	1 CD8 Tem	3711	1203	0.0266774	G1	TRA/TRB	TRA:CILRDPNQAGTALIF;TRA:CILRDVDVGNYGGSQGNLIF;TRB:CASSLSVGGGNNEQFF	5	1
ACACTGACACCTATCC-1	3 CD4 Naive	2012	648	0.0447316	G1	TRB	TRB:CASSNEGITSTGF	3	1
ACACTGAGTACACCGC-1	3 CD4 Naive	2145	710	0.0890443	G1	No TCR	No clonotype	0	0
ACACTGAGTGATGCCC-1	2 CD8 gd	3195	1076	0.0344288	G1	No TCR	No clonotype	0	0
ACACTGATCACTCTTA-1	2 CD8 gd	4992	1824	0.0394631	G1	No TCR	No clonotype	0	0
ACACTGATCGCATGGC-1	2 CD8 gd	2591	1078	0.0505596	G1	TRB	TRB:CASMRGGKDTEAFF	6	10
ACACTGATCTCTTATG-1	5 CD8 Temra	3381	1247	0.0292813	G1	TRA/TRB	TRA:CAVSGIGNTDKLIF;TRB:CASSQDRVGAFF	2	243
ACACTGATCTTAGCCC-1	1 CD8 Tem	3199	1143	0.0403251	G1	TRA/TRB	TRA:CVVIKTGANNLFF;TRB:CSVEGGTVYEQYF	8	47
ACAGCCGAGCCTCGTG-1	5 CD8 Temra	3350	1166	0.0453731	G1	No TCR	No clonotype	0	0
ACAGCCGAGCTGTCTA-1	2 CD8 gd	3812	1389	0.0341028	G1	No TCR	No clonotype	0	0
ACAGCCGAGGAATCGC-1	3 CD4 Naive	2206	831	0.0430644	G1	No TCR	No clonotype	0	0
ACAGCCGAGGGATACC-1	2 CD8 gd	4091	1423	0.0398436	G1	No TCR	No clonotype	0	0
ACAGCCGCAATAACGA-1	1 CD8 Tem	3713	1275	0.0228925	G1	TRB	TRB:CASRDRGTYEQYF	5	20
ACAGCCGCAATGGATA-1	1 CD8 Tem	4049	1422	0.0476661	G1	TRB	TRB:CSAPKREGLSNTQYF	19	4
ACAGCCGCATACCATG-1	5 CD8 Temra	3107	1071	0.0234953	G1	TRA/TRB	TRA:CAVSGIGNTDKLIF;TRB:CASSQDRVGAFF	2	243
ACAGCCGCATCACAAC-1	8 CD8 Interm c1-2	7467	1979	0.0381679	G1	TRA/TRB	TRA:CALSVDTGGFKTIF;TRB:CASSSGVSQPQHF	9	2
ACAGCCGGTAAACGCG-1	2 CD8 gd	2689	1108	0.0420231	G1	No TCR	No clonotype	0	0
ACAGCCGGTCACACGC-1	1 CD8 Tem	4793	1379	0.0390152	G1	TRA/TRB	TRA:CAFIGYDARLMF;TRB:CASRDRGTYEQYF	3	20
ACAGCCGGTCGTCTTC-1	3 CD4 Naive	6287	1546	0.0270399	G1	TRB	TRB:CASSQAWAGGSYNEQFF	19	1
ACAGCCGGTCTAGGTT-1	5 CD8 Temra	3652	1277	0.0418949	G1	TRA/TRB	TRA:CAVSGIGNTDKLIF;TRB:CASSQDRVGAFF	5	243
ACAGCCGGTTAAAGTG-1	1 CD8 Tem	3874	1203	0.0387197	G1	TRA/TRB	TRA:CAYKPHNNARLMF;TRB:CASSLLGTYEQYF	2	122
ACAGCTAAGATGCGAC-1	3 CD4 Naive	8602	1781	0.0330156	G1	TRB	TRB:CASSPPPGTGELFF	8	1
ACAGCTAAGTAGCGGT-1	1 CD8 Tem	3733	1198	0.0530405	G1	TRB	TRB:CASSLLGEREGYEQYF	10	232
ACAGCTAAGTATCGAA-1	5 CD8 Temra	2775	1114	0.0482883	G1	TRA/TRB	TRA:CAVSGIGNTDKLIF;TRB:CASSQDRVGAFF	4	243
ACAGCTAAGTCGTTTG-1	1 CD8 Tem	2769	927	0.0379198	G1	No TCR	No clonotype	0	0
ACAGCTAAGTTTAGGA-1	5 CD8 Temra	2720	1012	0.0977941	G1	TRA/TRB	TRA:CAVSGIGNTDKLIF;TRB:CASSQDRVGAFF	3	243
ACAGCTACAATAAGCA-1	8 CD8 Interm c1-2	6589	1891	0.043861	G1	TRB	TRB:CASSEGAGQQETQYF	7	145
ACAGCTACAATGGTCT-1	3 CD4 Naive	6141	1525	0.0363133	G1	TRB	TRB:CASRDDNEQFF	12	1
ACAGCTACAGGTCCAC-1	2 CD8 gd	2664	1144	0.0461712	S	No TCR	No clonotype	0	0
ACAGCTAGTACAGCAG-1	3 CD4 Naive	6320	1463	0.0325949	G1	TRA/TRB	TRA:CAFGGTGRRALTF;TRB:CSATDRGRNEKLFF	3	1
ACAGCTAGTAGCGTGA-1	4 CD8 Naive	8908	1770	0.0397396	G1	TRA/TRB	TRA:CLVGVYSGAGSYQLTF;TRB:CSARETGGLKNEQYF	4	1
ACAGCTAGTCTCTCTG-1	2 CD8 gd	3798	1359	0.0626646	G1	No TCR	No clonotype	0	0
ACAGCTAGTGAGGCTA-1	1 CD8 Tem	3456	1173	0.0425347	G1	TRB	TRB:CASSEGAGQQETQYF	4	145
ACAGCTAGTTCAGGCC-1	3 CD4 Naive	4451	1153	0.0388677	G1	TRA/TRB	TRA:CAVGARGNKLVF;TRB:CASSGVGVHSETQYF	7	1
ACAGCTAGTTGTACAC-1	1 CD8 Tem	3646	1148	0.0663741	G1	TRB	TRB:CASSEGAGQQETQYF	6	145
ACAGCTATCGCGTTTC-1	4 CD8 Naive	5213	1175	0.0813351	G1	No TCR	No clonotype	0	0
ACAGCTATCTCGCTTG-1	1 CD8 Tem	3665	1269	0.0772169	G1	TRB	TRB:CASRDRGTYEQYF	9	20
ACAGCTATCTGGTTCC-1	2 CD8 gd	2752	1156	0.0563227	G1	No TCR	No clonotype	0	0
ACATACGAGAAGGGTA-1	4 CD8 Naive	5230	1337	0.051434	G1	TRB	TRB:CASSRDTGLGTEAFF	18	1
ACATACGAGACACGAC-1	3 CD4 Naive	2913	915	0.0600755	G1	TRA/TRB	TRA:CATENAGGSEKLVF;TRB:CASSLVGQSDTQYF	3	1
ACATACGAGATCCTGT-1	2 CD8 gd	4069	1649	0.0407963	G1	No TCR	No clonotype	0	0
ACATACGAGCACACAG-1	7 CD4 CTL	4513	1455	0.0753379	G1	TRA/TRB	TRA:CARRGSGYALNF;TRA:CAVSDWNTGNQFYF;TRB:CASSLIPGQGNTEAFF	2	1
ACATACGAGGGCTCTC-1	6.0 CD4 Interm N-Eff	10556	2393	0.0323986	G1	TRA/TRB	TRA:CALDRGNYGGSQGNLIF;TRB:CASSLVLALETQYF	10	1
ACATACGAGGGTGTTG-1	2 CD8 gd	2632	1053	0.0611702	G1	No TCR	No clonotype	0	0
ACATACGAGGGTTCCC-1	1 CD8 Tem	3533	1051	0.0467025	G1	No TCR	No clonotype	0	0
ACATACGCAAGCTGAG-1	2 CD8 gd	5843	1872	0.0400479	G1	TRA/TRB	TRA:CALYTGKLIF;TRB:CASSQDWGGVAGETQYF	4	1
ACATACGCAAGGTTTC-1	1 CD8 Tem	6739	1815	0.0596528	G1	No TCR	No clonotype	0	0
ACATACGGTCCGAATT-1	2 CD8 gd	3592	1266	0.0389755	G1	No TCR	No clonotype	0	0
ACATACGGTCGCATAT-1	4 CD8 Naive	4999	1280	0.0662132	G1	TRB	TRB:CSVGGLAGGNEQFF	4	1
ACATACGGTCTAGCGC-1	7 CD4 CTL	3515	1168	0.0466572	G1	TRB	TRB:CASGQGKSLGANVLTF	7	52
ACATACGGTTCCAACA-1	4 CD8 Naive	5522	1454	0.0467222	G1	TRA/TRB	TRA:CAVGATGRRALTF;TRB:CASSRGAGGGHEQFF	8	1
ACATACGTCAAAGACA-1	1 CD8 Tem	2026	886	0.0340573	G1	TRB	TRB:CASSLLGEREGYEQYF	4	232
ACATACGTCAACGCTA-1	8 CD8 Interm c1-2	7300	2091	0.0443836	G1	No TCR	No clonotype	0	0
ACATCAGCAAAGGTGC-1	6.0 CD4 Interm N-Eff	4135	1579	0.0449819	G1	TRA/TRB	TRA:CAENPSYNTDKLIF;TRB:CASSEVRRVGEQYF	4	1
ACATCAGCAAGCGCTC-1	1 CD8 Tem	2818	1041	0.0287438	G1	No TCR	No clonotype	0	0
ACATCAGCAATCCGAT-1	8 CD8 Interm c1-2	7402	1937	0.0374223	G1	No TCR	No clonotype	0	0
ACATCAGGTTTAGGAA-1	2 CD8 gd	3644	1469	0.0406147	G1	No TCR	No clonotype	0	0
ACATCAGTCCAGTAGT-1	7 CD4 CTL	1951	807	0.0302409	G1	TRA/TRB	TRA:CVVTLNRDDKIIF;TRB:CASGQGKSLGANVLTF	3	164
ACATCAGTCGTTTATC-1	4 CD8 Naive	4280	1340	0.0516355	G1	TRA/TRB	TRA:CALSATKSDSNYQLIW;TRB:CASSLGGYNSPLHF	4	1
ACATCAGTCTTAACCT-1	1 CD8 Tem	5935	1796	0.0335299	G1	TRB	TRB:CASSLLGEREGYEQYF	8	232
ACATGGTAGAGTCTGG-1	4 CD8 Naive	6775	1574	0.0404428	G1	TRA/TRB	TRA:CAVSPNNNNDMRF;TRB:CASSYSIVAGGLYNEQFF	6	1
ACATGGTAGCGCCTCA-1	4 CD8 Naive	8326	1759	0.0431179	G1	TRA/TRB	TRA:CAVLSGGSYIPTF;TRB:CSASPGGAGGGGELFF	5	1
ACATGGTAGGACAGCT-1	3 CD4 Naive	2955	836	0.0409475	G1	TRA/TRB	TRA:CGGGGATNKLIF;TRB:CASSPGQALAGELFF	3	2
ACATGGTAGGCATGGT-1	7 CD4 CTL	4903	1421	0.0436467	G1	TRA/TRB	TRA:CVVTLNRDDKIIF;TRB:CASGQGKSLGANVLTF	8	164
ACATGGTCAGCCTTTC-1	2 CD8 gd	4671	1425	0.0338257	S	No TCR	No clonotype	0	0
ACATGGTCAGTAAGAT-1	6.3 CD8 Prolif	19259	3742	0.0410717	S	TRA/TRB	TRA:CAFMGEYNFNKFYF;TRB:CASSSPTSDTQYF	16	2
ACATGGTCATCACCCT-1	7 CD4 CTL	4035	1362	0.0384139	G1	TRA/TRB	TRA:CVVTLNRDDKIIF;TRB:CASGQGKSLGANVLTF	6	164
ACATGGTTCAGTCAGT-1	2 CD8 gd	4345	1577	0.0232451	G1	No TCR	No clonotype	0	0
ACATGGTTCCGGCACA-1	3 CD4 Naive	2818	877	0.0972321	G1	No TCR	No clonotype	0	0
ACATGGTTCTACTATC-1	2 CD8 gd	2412	1032	0.0787728	G1	No TCR	No clonotype	0	0
ACCAGTAAGAAGGTGA-1	2 CD8 gd	2971	969	0.0488051	G2M	No TCR	No clonotype	0	0
ACCAGTAAGCGGATCA-1	3 CD4 Naive	5298	1482	0.0615327	G1	TRA/TRB	TRA:CAGQLPTGANNLFF;TRB:CASREGGVNYEQYF	23	1
ACCAGTAAGGAGTTGC-1	9 CD8 Degraded	1559	1008	0.00513149	G1	No TCR	No clonotype	0	0
ACCAGTAAGGCGTACA-1	1 CD8 Tem	3163	1138	0.0407841	G1	TRB	TRB:CASSLLGEREGYEQYF	14	232
ACCAGTAAGTCATGCT-1	3 CD4 Naive	5609	1550	0.0340524	G1	TRA/TRB	TRA:CAAIRDSGYALNF;TRB:CASSRQGVTDTQYF	6	1
ACCAGTACAGACAGGT-1	4 CD8 Naive	5991	1344	0.0395593	G1	TRA/TRB	TRA:CAYNTPNNAGNMLTF;TRB:CSAGNRQGVRYGYTF	4	1
ACCAGTAGTCAGCTAT-1	2 CD8 gd	3447	1402	0.0438062	G1	No TCR	No clonotype	0	0
ACCAGTAGTTCCATGA-1	2 CD8 gd	3289	1407	0.0519915	G1	No TCR	No clonotype	0	0
ACCAGTATCACATACG-1	1 CD8 Tem	4074	1493	0.0473736	G1	TRA/TRB	TRA:CAFLDYNARLMF;TRB:CASSLLGEREGYEQYF	6	104
ACCAGTATCCGCTGTT-1	4 CD8 Naive	4661	1133	0.0662948	G1	No TCR	No clonotype	0	0
ACCAGTATCGTGGGAA-1	2 CD8 gd	4103	1605	0.0453327	S	No TCR	No clonotype	0	0
ACCCACTAGAAGGTGA-1	1 CD8 Tem	4450	1490	0.0516854	G1	TRB	TRB:CASSLLGEREGYEQYF	7	232
ACCCACTAGAGCAATT-1	2 CD8 gd	3234	1318	0.0333952	G1	No TCR	No clonotype	0	0
ACCCACTAGAGCTATA-1	2 CD8 gd	3384	1295	0.0588061	G1	No TCR	No clonotype	0	0
ACCCACTAGAGTAATC-1	4 CD8 Naive	4742	1294	0.0550401	G1	No TCR	No clonotype	0	0
ACCCACTAGCCACCTG-1	3 CD4 Naive	6974	1689	0.0263837	G1	TRA/TRB	TRA:CAVNTGRRALTF;TRB:CASSSYRGLMGYTF	2	1
ACCCACTAGCCTCGTG-1	4 CD8 Naive	6436	1497	0.0288999	G1	TRB	TRB:CASSLAGGSASGNEQFF	6	1
ACCCACTAGCTGAAAT-1	2 CD8 gd	3859	1364	0.0370562	G1	No TCR	No clonotype	0	0
ACCCACTAGGATATAC-1	7 CD4 CTL	4642	1500	0.0463162	G1	TRA/TRB	TRA:CVVTLNRDDKIIF;TRB:CASGQGKSLGANVLTF	10	164
ACCCACTAGGTGCTAG-1	3 CD4 Naive	5466	1398	0.0279912	G2M	TRB	TRB:CASSPSGKYTDTQYF	6	1
ACCCACTAGTGGCACA-1	6.0 CD4 Interm N-Eff	7037	1963	0.0426318	G1	TRA/TRB	TRA:CAASIRKRYSGGSNYKLTF;TRA:CAFMDHGSSNTGKLIF;TRB:CASSLGSNYEQYF	5	1
ACCCACTCAAGTAGTA-1	6.0 CD4 Interm N-Eff	6710	1937	0.0377049	G1	TRB	TRB:CASSSRQTTNTEAFF	26	3
ACCCACTGTACTCGCG-1	1 CD8 Tem	4008	1466	0.0254491	G1	TRA/TRB	TRA:CVVIKTGANNLFF;TRB:CSVEGGTVYEQYF	4	47
ACCCACTGTCACTTCC-1	5 CD8 Temra	2599	1030	0.0257791	G1	TRB	TRB:CASSQDRVGAFF	4	124
ACCCACTGTCCTCCAT-1	5 CD8 Temra	6561	1878	0.0489255	G1	No TCR	No clonotype	0	0
ACCCACTGTGTCAATC-1	7 CD4 CTL	4044	1290	0.0296736	G1	TRB	TRB:CASGQGKSLGANVLTF	19	52
ACCCACTGTTATTCTC-1	8 CD8 Interm c1-2	7920	2199	0.0463384	G1	TRB	TRB:CSAPRGRGYEQFF	7	1
ACCCACTTCGGCTACG-1	2 CD8 gd	6096	1892	0.0211614	G1	No TCR	No clonotype	0	0
ACCGTAAAGAAAGTGG-1	4 CD8 Naive	8344	1793	0.0415868	G1	TRB	TRB:CASSTIGPPLKNSNQPQHF	3	1
ACCGTAAAGAGCCTAG-1	7 CD4 CTL	4034	1272	0.0495786	G1	TRA/TRB	TRA:CVVTLNRDDKIIF;TRB:CASGQGKSLGANVLTF	4	164
ACCGTAAAGAGCTGGT-1	4 CD8 Naive	6142	1341	0.0442852	G1	TRB	TRB:CASSSRGLTYNEQFF	3	1
ACCGTAAAGAGTGAGA-1	6.1 Treg	6476	2013	0.0268684	G1	TRA/TRB	TRA:CVVSGNYGGSQGNLIF;TRB:CASSTPGGFWGYTF	8	1
ACCGTAAAGATAGTCA-1	2 CD8 gd	3624	1275	0.0510486	G1	No TCR	No clonotype	0	0
ACCGTAAAGCGATAGC-1	7 CD4 CTL	4824	1416	0.0393864	G1	TRA/TRB	TRA:CVVTLNRDDKIIF;TRB:CASGQGKSLGANVLTF	8	164
ACCGTAACAACACCCG-1	1 CD8 Tem	1977	769	0.0844714	G1	TRB	TRB:CASSLLGEREGYEQYF	3	232
ACCGTAACATGGTCTA-1	1 CD8 Tem	6030	1870	0.0306799	G1	No TCR	No clonotype	0	0
ACCGTAAGTCAACTGT-1	3 CD4 Naive	6204	1525	0.0438427	G1	TRB	TRB:CASSVGLAGPNEQFF	4	1
ACCGTAAGTCGATTGT-1	4 CD8 Naive	6459	1422	0.0371575	G1	TRA/TRB	TRA:CAETDQAGTALIF;TRB:CASSLVLTDSYNEQFF	6	1
ACCGTAAGTTATCGGT-1	2 CD8 gd	3608	1314	0.0482262	G1	No TCR	No clonotype	0	0
ACCGTAAGTTCGTCTC-1	2 CD8 gd	2890	1100	0.0370242	G1	TRB	TRB:CASSGSGGQGGEQFF	3	3
ACCGTAATCAGTGCAT-1	4 CD8 Naive	6266	1496	0.0354293	G1	No TCR	No clonotype	0	0
ACCGTAATCTCGATGA-1	3 CD4 Naive	5697	1404	0.0312445	G1	TRB	TRB:CASHVSRANVLTF	6	1
ACCTTTAAGCGGCTTC-1	4 CD8 Naive	5978	1361	0.0357979	G1	TRA/TRB	TRA:CAVSGGSQGNLIF;TRB:CASSLVARINEKLFF	4	1
ACCTTTACACCAGCAC-1	3 CD4 Naive	6221	1461	0.0430799	G1	TRB	TRB:CSKTSHHTDTQYF	6	1
ACCTTTACACCTCGTT-1	1 CD8 Tem	3756	1367	0.03541	G1	TRA/TRB	TRA:CAYKPHNNARLMF;TRB:CASSLLGTYEQYF	6	122
ACCTTTACACGGACAA-1	2 CD8 gd	3003	1224	0.041958	S	No TCR	No clonotype	0	0
ACCTTTACAGGTGCCT-1	1 CD8 Tem	2512	964	0.0605096	G1	No TCR	No clonotype	0	0
ACCTTTAGTAAGTTCC-1	6.0 CD4 Interm N-Eff	13342	3213	0.0513416	G1	TRA	TRA:CALENYGGSQGNLIF	9	1
ACCTTTAGTGCTAGCC-1	2 CD8 gd	2821	1060	0.0545906	G1	No TCR	No clonotype	0	0
ACCTTTATCCTGCAGG-1	1 CD8 Tem	3691	1249	0.0414522	G1	TRB	TRB:CASSLLGEREGYEQYF	15	232
ACGAGCCAGACGCTTT-1	1 CD8 Tem	3461	1231	0.0234036	G1	TRB	TRB:CASSLLGEREGYEQYF	10	232
ACGAGCCAGCCAGTAG-1	4 CD8 Naive	4932	1118	0.0687348	G1	TRA/TRB	TRA:CAVGITSYGKLTF;TRB:CASSLSADPRHGYTF	4	1
ACGAGCCAGGCTAGCA-1	2 CD8 gd	3405	1345	0.041116	G1	No TCR	No clonotype	0	0
ACGAGCCCAAATTGCC-1	1 CD8 Tem	4268	1315	0.0508435	G1	TRB	TRB:CASRDRGTYEQYF	5	20
ACGAGCCCACAAGCCC-1	3 CD4 Naive	3911	945	0.0465354	G1	No TCR	No clonotype	0	0
ACGAGCCGTAAACACA-1	6.2 CD8 early Tem	11239	2571	0.059169	G1	TRA/TRB	TRA:CAVRDRRYGQNFVF;TRB:CAWSAGEQYF	10	1
ACGAGCCGTCTAAACC-1	6.3 CD8 Prolif	10859	2776	0.0335206	S	TRA/TRB	TRA:CAFMGEYNFNKFYF;TRB:CATAGSMNTEAFF	14	1
ACGAGCCGTCTAGCGC-1	1 CD8 Tem	3260	1022	0.0340491	G2M	TRA/TRB	TRA:CAEKGSGNQFYF;TRB:CAIGGGWETQYF	3	1
ACGAGCCGTGGTTTCA-1	4 CD8 Naive	8872	1761	0.0501578	G1	TRB	TRB:CSVEKGASEQYF;TRB:CASSVVWGRAETQYF	8	1
ACGAGCCTCGCCGTGA-1	3 CD4 Naive	2798	875	0.0343102	G1	No TCR	No clonotype	0	0
ACGAGCCTCGGAAATA-1	8 CD8 Interm c1-2	13077	2826	0.0339527	G1	No TCR	No clonotype	0	0
ACGAGGAAGACAGACC-1	6.3 CD8 Prolif	16802	3581	0.0557077	S	TRA	TRA:CGTFSSNTGKLIF	14	2
ACGAGGACACCTATCC-1	2 CD8 gd	1075	550	0.0576744	G1	No TCR	No clonotype	0	0
ACGAGGACACTTGGAT-1	6.3 CD8 Prolif	14645	3086	0.0471151	S	TRA/TRB	TRA:CALSEAQGGGNKLTF;TRB:CASSPSTAGGLFLVAFF	9	13
ACGAGGACATACAGCT-1	1 CD8 Tem	2682	1036	0.0391499	G1	TRA/TRB	TRA:CAVKAGAGSYQLTF;TRB:CASSSSTGYQPQHF	2	11
ACGAGGACATATGAGA-1	9 CD8 Degraded	1658	805	0.0759952	G2M	No TCR	No clonotype	0	0
ACGAGGACATGAACCT-1	1 CD8 Tem	4501	1566	0.041102	G1	TRA/TRB	TRA:CAVQPNTGNQFYF;TRB:CASSPWTGINIQYF	4	3
ACGAGGACATGACATC-1	1 CD8 Tem	2552	976	0.041536	G2M	TRA/TRB	TRA:CAYKPHNNARLMF;TRB:CASSLLGTYEQYF	4	122
ACGAGGAGTACGACCC-1	5 CD8 Temra	3019	1048	0.033786	G1	TRA/TRB	TRA:CAVSGIGNTDKLIF;TRB:CASSQDRVGAFF	7	243
ACGAGGAGTCACACGC-1	1 CD8 Tem	3102	983	0.0486783	G1	TRA/TRB	TRA:CATEGYNNNDMRF;TRB:CASSFRAYDSEAFF	3	5
ACGAGGAGTCGGCATC-1	3 CD4 Naive	4501	1157	0.0259942	G1	TRB	TRB:CASRTEGHYGYTF	7	1
ACGAGGAGTGGTAACG-1	3 CD4 Naive	5946	1486	0.0534813	G1	TRB	TRB:CASSMLALRGADYGYTF	10	1
ACGAGGATCAAACCAC-1	1 CD8 Tem	4791	1427	0.0321436	G1	TRB	TRB:CASSEGAGQQETQYF	4	145
ACGAGGATCACAGGCC-1	8 CD8 Interm c1-2	5135	1580	0.0508277	G1	TRB	TRB:CASSEGAGQQETQYF	2	145
ACGAGGATCAGGATCT-1	6.2 CD8 early Tem	9217	2460	0.0269068	G2M	TRA/TRB	TRA:CGAALFNDYKLSF;TRB:CAWGTVNTEAFF	13	9
ACGAGGATCATGCATG-1	2 CD8 gd	4054	1321	0.0658609	G1	No TCR	No clonotype	0	0
ACGATACAGTGCTGCC-1	2 CD8 gd	2815	1054	0.0230906	G1	No TCR	No clonotype	0	0
ACGATACCAAGCGAGT-1	5 CD8 Temra	3188	1090	0.0279172	G1	TRB	TRB:CASSQDRVGAFF	6	124
ACGATACCACAACGCC-1	1 CD8 Tem	3497	1131	0.0440377	G1	TRA/TRB	TRA:CAYKPHNNARLMF;TRB:CASSLLGTYEQYF	8	122
ACGATACCAGCCTATA-1	4 CD8 Naive	1832	701	0.0895197	S	No TCR	No clonotype	0	0
ACGATACCATCTACGA-1	5 CD8 Temra	1752	797	0.048516	S	TRA/TRB	TRA:CAVSGIGNTDKLIF;TRB:CASSQDRVGAFF	3	243
ACGATACGTAGCGTGA-1	2 CD8 gd	3613	1265	0.0276778	G1	No TCR	No clonotype	0	0
ACGATACGTAGCTTGT-1	1 CD8 Tem	3457	1114	0.0300839	G1	TRB	TRB:CASSIDYGGLSRPQHF	7	2
ACGATACGTAGTGAAT-1	1 CD8 Tem	3608	1186	0.0404656	G1	No TCR	No clonotype	0	0
ACGATACGTCTCCACT-1	3 CD4 Naive	6247	1523	0.0260925	G1	TRA/TRB	TRA:CATDGVSNAGNMLTF;TRB:CASSSTTGGTEAFF	6	1
ACGATACGTGTGCGTC-1	2 CD8 gd	2406	911	0.0507066	G1	No TCR	No clonotype	0	0
ACGATACTCAGGCAAG-1	5 CD8 Temra	2499	926	0.0436174	G1	TRA/TRB	TRA:CAVSGIGNTDKLIF;TRB:CASSQDRVGAFF	4	243
ACGATACTCCTCAACC-1	3 CD4 Naive	4417	1237	0.0271678	G1	TRA/TRB	TRA:CAMIQNAGGTSYGKLTF;TRB:CASSLGSTGARAYEKLFF	2	1
ACGATGTAGAGTGAGA-1	1 CD8 Tem	2564	1050	0.0479719	G2M	TRB	TRB:CASSLLGEREGYEQYF	11	232
ACGATGTAGATCCCAT-1	2 CD8 gd	3804	1329	0.0357518	G1	No TCR	No clonotype	0	0
ACGATGTAGCTGCAAG-1	2 CD8 gd	3718	1383	0.0392684	G1	No TCR	No clonotype	0	0
ACGATGTAGTCTCAAC-1	7 CD4 CTL	4150	1251	0.0619277	G1	TRA/TRB	TRA:CVVTLNRDDKIIF;TRB:CASGQGKSLGANVLTF	7	164
ACGATGTAGTGAAGAG-1	2 CD8 gd	2822	931	0.0535081	G1	No TCR	No clonotype	0	0
ACGATGTGTACAAGTA-1	4 CD8 Naive	7132	1662	0.048654	G1	TRA/TRB	TRA:CAGASFVDNNDMRF;TRB:CASSEVGSSGGGELFF	6	1
ACGATGTGTGCTGTAT-1	5 CD8 Temra	4195	1281	0.0355185	G1	TRB	TRB:CASSQDRVGAFF	5	124
ACGATGTTCATCGCTC-1	1 CD8 Tem	4028	1398	0.0196127	G1	TRB	TRB:CASRGDSYGYTF	12	18
ACGATGTTCGCAAACT-1	1 CD8 Tem	2414	964	0.0385253	G1	TRA/TRB	TRA:CAYKPHNNARLMF;TRB:CASSLLGTYEQYF	6	122
ACGCAGCAGTGAACAT-1	5 CD8 Temra	3702	1233	0.0245813	G1	TRA/TRB	TRA:CAVSGIGNTDKLIF;TRB:CASSQDRVGAFF	4	243
ACGCAGCCAAGTTAAG-1	1 CD8 Tem	3545	1107	0.0296192	G1	TRA/TRB	TRA:CLVGARSGATNKLIF;TRB:CASRGDSYGYTF	6	20
ACGCAGCCACAGACAG-1	4 CD8 Naive	3033	861	0.060666	G1	TRB	TRB:CASSLYITGELFF	4	1
ACGCAGCGTATAGGGC-1	6.3 CD8 Prolif	6480	2094	0.0476852	S	TRB	TRB:CASSTMLQETQYF	6	2
ACGCAGCGTGGTTTCA-1	3 CD4 Naive	7144	1603	0.0200168	G1	TRA/TRB	TRA:CAATMYSGGGADGLTF;TRB:CASSERTAYGYTF	3	1
ACGCAGCGTTTGCATG-1	1 CD8 Tem	2030	780	0.0561576	G1	TRB	TRB:CASSLLGEREGYEQYF	5	232
ACGCAGCTCATAACCG-1	1 CD8 Tem	1670	773	0.0173653	G1	TRB	TRB:CASSLLGEREGYEQYF	10	232
ACGCAGCTCCTCATTA-1	2 CD8 gd	3383	1239	0.0254212	G1	No TCR	No clonotype	0	0
ACGCAGCTCTTTACGT-1	6.0 CD4 Interm N-Eff	4940	1720	0.0384615	G1	TRA/TRB	TRA:CATDASPSGGSYIPTF;TRB:CASSQAANQPQHF	8	1
ACGCCAGAGATGCGAC-1	2 CD8 gd	3605	1270	0.0363384	G1	TRB	TRB:CASSLTKHGANQHF	21	30
ACGCCAGAGTCGTACT-1	3 CD4 Naive	4360	1133	0.0309633	G1	No TCR	No clonotype	0	0
ACGCCAGAGTGAACAT-1	4 CD8 Naive	6890	1454	0.0539913	G1	TRA/TRB	TRA:CAVGLYNQGGKLIF;TRB:CASSLVSASRNEQFF	3	1
ACGCCAGAGTTCGATC-1	1 CD8 Tem	3165	1116	0.0473934	G1	No TCR	No clonotype	0	0
ACGCCAGCAATGAAAC-1	5 CD8 Temra	4399	1418	0.0531939	G1	TRA/TRB	TRA:CAVSGIGNTDKLIF;TRB:CASSQDRVGAFF	5	243
ACGCCAGCAGTGACAG-1	3 CD4 Naive	6214	1488	0.0439331	G1	TRA/TRB	TRA:CALTNTGGFKTIF;TRB:CASSSPLLGQINEKLFF	4	1
ACGCCAGGTCGAATCT-1	1 CD8 Tem	4412	1502	0.0258386	G1	TRA/TRB	TRA:CAYKPHNNARLMF;TRB:CASSLLGTYEQYF	6	122
ACGCCAGGTCGACTAT-1	4 CD8 Naive	6334	1626	0.0216293	G1	TRA/TRB	TRA:CVVTIDDKIIF;TRB:CASSQGLAGGLNTGELFF;TRB:CASSARKETQYF	3	1
ACGCCAGGTGTTAAGA-1	8 CD8 Interm c1-2	7468	2183	0.0282539	G1	TRA/TRB	TRA:CAFLDYNARLMF;TRB:CASSLLGEREGYEQYF	11	104
ACGCCAGGTTCAACCA-1	2 CD8 gd	3732	1402	0.0420686	G1	No TCR	No clonotype	0	0
ACGCCAGGTTCATGGT-1	1 CD8 Tem	3986	1385	0.0403914	G1	TRA/TRB	TRA:CAFLDYNARLMF;TRB:CASSLLGEREGYEQYF	6	104
ACGCCAGGTTGTACAC-1	1 CD8 Tem	3618	1249	0.0381426	G1	TRB	TRB:CASRDRGTYEQYF	3	20
ACGCCGAAGAGTACCG-1	2 CD8 gd	4288	1221	0.0342817	S	TRA/TRB	TRA:CALSSGGSNYKLTF;TRB:CASSYFDRSQETQYF	6	2
ACGCCGAAGAGTGACC-1	4 CD8 Naive	5109	1110	0.031513	G1	TRB	TRB:CASSQALQPEAFF	4	1
ACGCCGAAGGAGTTGC-1	3 CD4 Naive	6089	1388	0.0328461	G1	TRB	TRB:CASSFKGGSGNTIYF	4	1
ACGCCGAAGGGTTCCC-1	1 CD8 Tem	2445	954	0.0310838	G1	TRA/TRB	TRA:CAYKPHNNARLMF;TRB:CASSLLGTYEQYF	5	122
ACGCCGACAGACAGGT-1	7 CD4 CTL	4886	1475	0.0298813	G1	TRA/TRB	TRA:CVVTLNRDDKIIF;TRB:CASGQGKSLGANVLTF	7	164
ACGCCGACAGCTCGAC-1	2 CD8 gd	4134	1508	0.0447508	G1	No TCR	No clonotype	0	0
ACGCCGAGTACTTAGC-1	7 CD4 CTL	6147	1659	0.0409956	G1	TRA/TRB	TRA:CVVTLNRDDKIIF;TRB:CASGQGKSLGANVLTF	9	164
ACGCCGAGTCATCGGC-1	5 CD8 Temra	3552	1194	0.026464	G1	TRA/TRB	TRA:CAVSGIGNTDKLIF;TRB:CASSQDRVGAFF	6	243
ACGCCGAGTCCGTTAA-1	3 CD4 Naive	7424	1635	0.0457974	G1	TRA	TRA:CAASKYILTGGGNKLTF	6	1
ACGCCGAGTGAACCTT-1	7 CD4 CTL	1882	764	0.0563231	G2M	TRA/TRB	TRA:CAASREAAGNKLTF;TRB:CSQVRAGTDTQYF	2	10
ACGCCGAGTGACGGTA-1	4 CD8 Naive	4173	1270	0.0347472	G1	TRA/TRB	TRA:CVVNIEKTGFQKLVF;TRB:CASSQAPWDTGTGANVLTF	2	1
ACGCCGAGTGACTCAT-1	5 CD8 Temra	3686	1227	0.0282149	G1	TRB	TRB:CASSQDRVGAFF	4	124
ACGCCGAGTGTCCTCT-1	2 CD8 gd	3014	1131	0.0248839	S	No TCR	No clonotype	0	0
ACGCCGATCCGTCATC-1	2 CD8 gd	3007	1145	0.0329232	G1	No TCR	No clonotype	0	0
ACGGAGAAGACAATAC-1	4 CD8 Naive	6562	1418	0.052423	G1	TRA/TRB	TRA:CAMRDQRTHGNEKLTF;TRB:CASSEQGFSYEQYF	5	1
ACGGAGAAGCATCATC-1	6.3 CD8 Prolif	12708	3037	0.068933	S	TRA/TRB	TRA:CATERQRSNDYKLSF;TRB:CAAPGQAQPETQYF	8	3
ACGGAGAAGCCGTCGT-1	3 CD4 Naive	3777	830	0.0362722	G1	TRB	TRB:CAWSVAGNQPQHF	3	1
ACGGAGAAGGACGAAA-1	3 CD4 Naive	3920	1064	0.0446429	G1	TRA/TRB	TRA:CIVMRNAGNMLTF;TRB:CASSLRGYETVPYGYTF	2	1
ACGGAGAAGGTGATAT-1	3 CD4 Naive	7514	2127	0.05177	G1	No TCR	No clonotype	0	0
ACGGAGACAATTGCTG-1	8 CD8 Interm c1-2	5891	1838	0.0456629	G1	No TCR	No clonotype	0	0
ACGGAGACAGGGTACA-1	2 CD8 gd	1930	784	0.0948187	G1	No TCR	No clonotype	0	0
ACGGAGAGTAAATACG-1	5 CD8 Temra	1457	694	0.0871654	G1	No TCR	No clonotype	0	0
ACGGAGAGTAATTGGA-1	1 CD8 Tem	3179	1171	0.031771	S	No TCR	No clonotype	0	0
ACGGAGAGTAGGCATG-1	2 CD8 gd	2100	851	0.07	G1	No TCR	No clonotype	0	0
ACGGAGAGTCTGCAAT-1	4 CD8 Naive	9609	2272	0.0305963	G1	No TCR	No clonotype	0	0
ACGGAGATCAGGTAAA-1	3 CD4 Naive	1957	640	0.0301482	G1	TRA	TRA:CAVRDRGGSTLGRLYF	3	1
ACGGAGATCTCACATT-1	3 CD4 Naive	8800	2070	0.0353409	G1	No TCR	No clonotype	0	0
ACGGCCACACCAACCG-1	1 CD8 Tem	4625	1355	0.0415135	G1	TRA/TRB	TRA:CAFIGYDARLMF;TRB:CASRDRGTYEQYF	4	20
ACGGCCACACTACAGT-1	6.0 CD4 Interm N-Eff	5644	1963	0.0288802	G2M	TRA/TRB	TRA:CAVRDTDKLIF;TRB:CASSGTGLAGLDEQFF	24	1
ACGGCCACACTTCTGC-1	2 CD8 gd	6334	1853	0.0306284	G1	TRB	TRB:CATRQGAGWPQHF	12	31
ACGGCCACATGACGGA-1	4 CD8 Naive	4610	1019	0.073102	G1	TRB	TRB:CSVGQRYEQYF	4	1
ACGGCCACATTAGGCT-1	1 CD8 Tem	3659	1230	0.042088	G1	TRA/TRB	TRA:CLSGYSTLTF;TRB:CASSEGAGQQETQYF	2	90
ACGGCCAGTAAAGTCA-1	1 CD8 Tem	1297	688	0.075559	G1	No TCR	No clonotype	0	0
ACGGCCAGTAAGTTCC-1	2 CD8 gd	4511	1692	0.0458878	G1	No TCR	No clonotype	0	0
ACGGCCAGTCAAAGCG-1	1 CD8 Tem	2974	1070	0.0282448	G1	No TCR	No clonotype	0	0
ACGGCCATCGGCGCAT-1	8 CD8 Interm c1-2	7622	2089	0.0321438	G1	TRA/TRB	TRA:CAYNTDKLIF;TRB:CASRGDSYGYTF	5	1
ACGGCCATCGGCGGTT-1	2 CD8 gd	4134	1433	0.0307209	G1	No TCR	No clonotype	0	0
ACGGCCATCGTCCGTT-1	6.1 Treg	3989	1582	0.0368513	G1	TRA	TRA:CALVRGSQGNLIF	3	1
ACGGCCATCTATCCTA-1	3 CD4 Naive	4613	1275	0.0513765	G1	No TCR	No clonotype	0	0
ACGGGCTAGGATATAC-1	2 CD8 gd	5340	1589	0.0561798	G1	TRB	TRB:CATRQGAGWPQHF	11	31
ACGGGCTCAAAGCAAT-1	2 CD8 gd	4285	1469	0.0280047	G1	No TCR	No clonotype	0	0
ACGGGCTCACGGTGTC-1	2 CD8 gd	2129	838	0.0399248	G2M	No TCR	No clonotype	0	0
ACGGGCTTCTCTGTCG-1	2 CD8 gd	2195	894	0.0482916	G1	No TCR	No clonotype	0	0
ACGGGCTTCTGAGTGT-1	1 CD8 Tem	2469	833	0.0376671	G1	TRA/TRB	TRA:CAMRLGRGTSYGKLTF;TRB:CASSQDSGPYNEQFF	4	1
ACGGGTCAGCTTCGCG-1	2 CD8 gd	3459	1341	0.0335357	G1	No TCR	No clonotype	0	0
ACGGGTCCACAGACTT-1	3 CD4 Naive	7001	1526	0.0258535	G1	TRA/TRB	TRA:CALSTMDSSYKLIF;TRB:CASSFRGGDTDTQYF	4	1
ACGGGTCCACGAAGCA-1	2 CD8 gd	1628	749	0.0810811	G1	No TCR	No clonotype	0	0
ACGGGTCCAGATGAGC-1	5 CD8 Temra	4282	1222	0.0387669	G1	TRA/TRB	TRA:CAVSGIGNTDKLIF;TRB:CASSQDRVGAFF	4	243
ACGGGTCCATCGGAAG-1	1 CD8 Tem	2818	872	0.0280341	G1	TRA/TRB	TRA:CAVWGGAQKLVF;TRB:CASSQEGQPNYGYTF	2	2
ACGGGTCGTCCGAACC-1	3 CD4 Naive	5427	1341	0.0342731	G1	TRB	TRB:CASSFPDRDHGYTF	8	1
ACGTCAAAGAGTCGGT-1	3 CD4 Naive	5516	1478	0.0308194	G1	TRA/TRB	TRA:CAAKNGGYNKLIF;TRB:CASSFAYAVTPDTQYF	6	1
ACGTCAAAGATCACGG-1	2 CD8 gd	4153	1405	0.0404527	S	No TCR	No clonotype	0	0
ACGTCAAAGCGTGTCC-1	3 CD4 Naive	5442	1378	0.0251746	G1	No TCR	No clonotype	0	0
ACGTCAACACAGGCCT-1	2 CD8 gd	5105	1567	0.024094	G1	No TCR	No clonotype	0	0
ACGTCAACAGGTGCCT-1	2 CD8 gd	3709	1301	0.0452952	G1	No TCR	No clonotype	0	0
ACGTCAACATGATCCA-1	6.2 CD8 early Tem	13759	3065	0.0306708	G1	TRA/TRB	TRA:CALSEAQGGGNKLTF;TRB:CASSPSTAGGLFLVAFF	14	13
ACGTCAAGTAGAGCTG-1	2 CD8 gd	2219	846	0.0410095	G1	No TCR	No clonotype	0	0
ACGTCAAGTCATATCG-1	6.0 CD4 Interm N-Eff	7635	2193	0.0388998	G1	TRA/TRB	TRA:CAVNLNDYKLSF;TRB:CASSVYGNNEQFF	15	1
ACGTCAAGTCCAGTAT-1	6.1 Treg	5319	1662	0.0298928	G1	TRB	TRB:CASSLNRGGNGFNEQFF	18	1
ACGTCAATCAACACGT-1	1 CD8 Tem	1871	728	0.0470337	G1	No TCR	No clonotype	0	0
ACGTCAATCATGGTCA-1	7 CD4 CTL	3539	1201	0.0421023	G1	TRA/TRB	TRA:CVVTLNRDDKIIF;TRB:CASGQGKSLGANVLTF	6	164
ACTATCTAGATCTGCT-1	1 CD8 Tem	3688	1231	0.0412148	G1	TRA/TRB	TRA:CAFLDYNARLMF;TRB:CASSLLGEREGYEQYF	3	104
ACTATCTAGCACGCCT-1	2 CD8 gd	3722	1236	0.0464804	G1	TRB	TRB:CASSPFLVPLLAGDYEQYF	7	4
ACTATCTAGCGTCTAT-1	1 CD8 Tem	4016	1380	0.0331175	G1	TRB	TRB:CASSEGAGQQETQYF	3	145
ACTATCTCAAATCCGT-1	1 CD8 Tem	4196	1465	0.0250238	G1	No TCR	No clonotype	0	0
ACTATCTCAAGCCTAT-1	2 CD8 gd	4029	1401	0.0372301	G1	No TCR	No clonotype	0	0
ACTATCTCACGGCCAT-1	1 CD8 Tem	4213	1501	0.0645621	G1	TRA/TRB	TRA:CAFLDYNARLMF;TRB:CASSLLGEREGYEQYF	4	104
ACTATCTCACTAAGTC-1	8 CD8 Interm c1-2	8484	2487	0.0392504	G1	TRA/TRB	TRA:CAVSGIGNTDKLIF;TRB:CASSQDRVGAFF	2	243
ACTATCTCAGTCAGCC-1	4 CD8 Naive	9282	2198	0.039108	G1	TRA/TRB	TRA:CAAYSGAGSYQLTF;TRB:CASSVMGVGHTDTQYF	3	1
ACTATCTGTCATCCCT-1	3 CD4 Naive	5130	1202	0.0352827	G1	TRA/TRB	TRA:CAVSDASNFGNEKLTF;TRB:CASSLLGGGPMNIQYF	5	1
ACTATCTGTCTTGTCC-1	5 CD8 Temra	3619	1327	0.0433822	G1	TRA/TRB	TRA:CAVSGIGNTDKLIF;TRB:CASSQDRVGAFF	4	243
ACTATCTTCAACTCTT-1	2 CD8 gd	2446	1071	0.0576451	G1	No TCR	No clonotype	0	0
ACTATCTTCAGGATCT-1	4 CD8 Naive	4770	1351	0.0920335	G1	TRA/TRB	TRA:CAEAFTGNQFYF;TRB:CASSTGNTIYF	3	1
ACTATCTTCAGTCAGT-1	2 CD8 gd	4282	1530	0.0404017	G1	No TCR	No clonotype	0	0
ACTGAACAGATATACG-1	5 CD8 Temra	4094	1336	0.0327308	G1	TRA/TRB	TRA:CAVSGIGNTDKLIF;TRB:CASSQDRVGAFF	2	243
ACTGAACAGATGCCTT-1	6.3 CD8 Prolif	8548	2696	0.0579083	S	TRB	TRB:CASSSRQTTNTEAFF	8	3
ACTGAACAGCTGGAAC-1	3 CD4 Naive	2265	766	0.0688742	G1	No TCR	No clonotype	0	0
ACTGAACAGTAGATGT-1	6.0 CD4 Interm N-Eff	5068	1625	0.0576164	G2M	TRA/TRB	TRA:CAVRDRRPTSGTYKYIF;TRB:CASSHVLQGPNQPQHF	5	1
ACTGAACCAAGGGTCA-1	5 CD8 Temra	4347	1432	0.0462388	S	TRA/TRB	TRA:CAASMLSYNTDKLIF;TRA:CAFNRGATNKLIF;TRB:CASSQDREGRAFF	5	3
ACTGAACCAATCACAC-1	1 CD8 Tem	4473	1507	0.0487369	G1	TRA/TRB	TRA:CAYKPHNNARLMF;TRB:CASSLLGTYEQYF	9	122
ACTGAACCAGAAGCAC-1	2 CD8 gd	4321	1589	0.0506827	G1	No TCR	No clonotype	0	0
ACTGAACCAGCGTAAG-1	4 CD8 Naive	3255	978	0.0546851	G1	TRB	TRB:CASSLIPAGAIDYNSYNEQFF	5	1
ACTGAACCAGTAACGG-1	8 CD8 Interm c1-2	7126	1877	0.0533258	G1	TRA/TRB	TRA:CAFLDYNARLMF;TRB:CASSLLGEREGYEQYF	13	104
ACTGAACCATACCATG-1	5 CD8 Temra	2276	905	0.0399824	G1	TRB	TRB:CASSQDRVGAFF	5	124
ACTGAACGTCTAGAGG-1	1 CD8 Tem	4215	1377	0.0415184	G1	TRA/TRB	TRA:CAFLDYNARLMF;TRB:CASSLLGEREGYEQYF	6	104
ACTGAACTCAAGCCTA-1	3 CD4 Naive	3474	933	0.0443293	G1	No TCR	No clonotype	0	0
ACTGAGTAGGTTCCTA-1	6.0 CD4 Interm N-Eff	13652	3178	0.0405069	G1	TRA/TRB	TRA:CASETSGSRLTF;TRB:CASSQEPTRSYEQYF	16	1
ACTGAGTCAAGACGTG-1	4 CD8 Naive	2500	733	0.074	G1	TRA/TRB	TRA:CALSEAPDRAGNMLTF;TRB:CASSISYRKFF	2	1
ACTGAGTCAAGAGGCT-1	3 CD4 Naive	2333	681	0.0411487	G1	TRA/TRB	TRA:CAAGGAAGNKLTF;TRB:CASSPPAVAKNIQYF	4	1
ACTGAGTCACACCGAC-1	1 CD8 Tem	3460	1090	0.0413295	G2M	TRA/TRB	TRA:CLSGYSTLTF;TRB:CASSEGAGQQETQYF	2	90
ACTGAGTCATCCCACT-1	3 CD4 Naive	2988	838	0.0321285	G1	TRA/TRB	TRA:CAASRAGNTPLVF;TRB:CSGTSGGTDTQYF	6	1
ACTGAGTCATGGAATA-1	4 CD8 Naive	5167	1178	0.0625121	G1	TRA/TRB	TRA:CVVNPSGGYQKVTF;TRB:CAISDGGALYEQYF	6	1
ACTGAGTGTTCGCGAC-1	2 CD8 gd	2881	1056	0.0780979	G1	TRA/TRB	TRA:CAGQLYNTGNQFYF;TRB:CASSFWAVYHYEQYF	16	25
ACTGAGTTCACAGTAC-1	1 CD8 Tem	3356	1206	0.0494636	G1	TRA/TRB	TRA:CAFLDYNARLMF;TRB:CASSLLGEREGYEQYF	4	104
ACTGAGTTCATTGCGA-1	2 CD8 gd	3145	1275	0.0225755	G1	No TCR	No clonotype	0	0
ACTGAGTTCTGATACG-1	1 CD8 Tem	5495	1521	0.0413103	G1	TRA/TRB	TRA:CAAVNGAGNNRKLIW;TRB:CASSMILGADEQFF	8	1
ACTGATGAGAAACCTA-1	7 CD4 CTL	4276	1418	0.032507	G1	TRA/TRB	TRA:CIVHDSGGGADGLTF;TRB:CASSLQETYNEQFF	4	2
ACTGATGAGGAATTAC-1	1 CD8 Tem	3571	1286	0.0512461	G1	No TCR	No clonotype	0	0
ACTGATGAGGTGACCA-1	5 CD8 Temra	3985	1258	0.0368883	S	TRA/TRB	TRA:CLVGAVFNTDKLIF;TRB:CASSQVRNYEQYF	4	11
ACTGATGAGTTATCGC-1	5 CD8 Temra	2898	959	0.0489993	G1	TRA/TRB	TRA:CAVSGIGNTDKLIF;TRB:CASSQDRVGAFF	3	243
ACTGATGCACTTAACG-1	2 CD8 gd	3117	1249	0.0478024	G1	No TCR	No clonotype	0	0
ACTGATGCAGAGCCAA-1	1 CD8 Tem	4332	1284	0.0431671	G1	TRA/TRB	TRA:CAFLDYNARLMF;TRB:CASSLLGEREGYEQYF	8	104
ACTGATGGTAGCTAAA-1	2 CD8 gd	3374	1271	0.0391227	G1	No TCR	No clonotype	0	0
ACTGATGGTCAGTGGA-1	1 CD8 Tem	4210	1343	0.0330166	G1	TRA/TRB	TRA:CAFLDYNARLMF;TRB:CASSLLGEREGYEQYF	6	104
ACTGATGGTCCGTCAG-1	6.1 Treg	22053	4050	0.0415816	S	TRA/TRB	TRA:CVVSVFKAAGNKLTF;TRB:CASSFREGRKTGELFF;TRB:CASSQGVGTLNYGYTF	9	1
ACTGATGGTGTAACGG-1	4 CD8 Naive	8046	2008	0.0441213	G1	TRA/TRB	TRA:CAVSAANNNARLMF;TRA:CAVPLDKLTF;TRB:CASSYSDKQFF	4	1
ACTGATGTCCGTCAAA-1	1 CD8 Tem	2181	885	0.041724	G1	TRA/TRB	TRA:CLSGYSTLTF;TRB:CASSEGAGQQETQYF	2	90
ACTGATGTCTGTCTCG-1	5 CD8 Temra	3460	1208	0.0433526	G1	TRB	TRB:CASSQDRVGAFF	14	124
ACTGCTCAGAACAACT-1	2 CD8 gd	3859	1496	0.0378336	G1	No TCR	No clonotype	0	0
ACTGCTCAGAATTGTG-1	1 CD8 Tem	2619	984	0.0614738	G1	TRA/TRB	TRA:CAYKPHNNARLMF;TRB:CASSLLGTYEQYF	2	122
ACTGCTCAGGATATAC-1	2 CD8 gd	3783	1394	0.0383294	G1	No TCR	No clonotype	0	0
ACTGCTCAGGCCCGTT-1	1 CD8 Tem	2967	1055	0.0394338	G1	TRA/TRB	TRA:CVVIKTGANNLFF;TRB:CSVEGGTVYEQYF	4	47
ACTGCTCAGGCGTACA-1	6.2 CD8 early Tem	9423	2608	0.0375677	G1	TRA/TRB	TRA:CAGEWGSQGNLIF;TRB:CASSLVLAQQETQYF	8	1
ACTGCTCAGTCCCACG-1	4 CD8 Naive	6622	1630	0.0299003	G1	TRB	TRB:CASSLGRAQFRSLAYEQYF	4	1
ACTGCTCCAGGGCATA-1	1 CD8 Tem	3623	1216	0.0300856	G1	No TCR	No clonotype	0	0
ACTGCTCCATGCGCAC-1	2 CD8 gd	1783	766	0.0790802	G2M	TRB	TRB:CASSRGDGNYGYTF	4	4
ACTGCTCGTAAGGGAA-1	9 CD8 Degraded	1227	654	0.0896496	G1	No TCR	No clonotype	0	0
ACTGCTCGTATAATGG-1	2 CD8 gd	3974	1470	0.0395068	G1	No TCR	No clonotype	0	0
ACTGCTCGTATGAATG-1	2 CD8 gd	4513	1723	0.0367826	G1	No TCR	No clonotype	0	0
ACTGCTCTCTACTATC-1	3 CD4 Naive	5988	1390	0.0307281	G1	TRB	TRB:CASSPLDTQYF	6	1
ACTGCTCTCTTGGGTA-1	1 CD8 Tem	4508	1651	0.0210736	G1	TRA/TRB	TRA:CAYKPHNNARLMF;TRB:CASSLLGTYEQYF	6	122
ACTGCTCTCTTTACGT-1	1 CD8 Tem	4796	1638	0.030442	G1	TRA/TRB	TRA:CLVGARSGATNKLIF;TRB:CASRGDSYGYTF	3	20
ACTGTCCAGCACACAG-1	3 CD4 Naive	5822	1372	0.0384748	G1	TRA/TRB	TRA:CAVNAVYNTDKLIF;TRB:CSVEGGQMNTEAFF	6	1
ACTGTCCAGGGCTCTC-1	4 CD8 Naive	7501	1425	0.0411945	G1	TRB	TRB:CASSLNSHQPQHF	9	1
ACTGTCCCAACGATGG-1	1 CD8 Tem	3871	1200	0.0317747	G1	No TCR	No clonotype	0	0
ACTGTCCCACCACCAG-1	2 CD8 gd	3730	1284	0.0509383	S	No TCR	No clonotype	0	0
ACTGTCCCATTCTCAT-1	5 CD8 Temra	3837	1249	0.0286682	G1	TRA/TRB	TRA:CAVSGIGNTDKLIF;TRB:CASSQDRVGAFF	7	243
ACTGTCCGTCCGAACC-1	5 CD8 Temra	3831	1286	0.0310624	G1	TRA/TRB	TRA:CAVSGIGNTDKLIF;TRB:CASSQDRVGAFF	5	243
ACTGTCCGTTGGTTTG-1	2 CD8 gd	3458	1354	0.0332562	G2M	No TCR	No clonotype	0	0
ACTGTCCTCATGTGGT-1	1 CD8 Tem	3290	1275	0.043465	G1	TRB	TRB:CASSLLGEREGYEQYF	6	232
ACTGTCCTCCAAACTG-1	2 CD8 gd	2795	1203	0.039356	G1	No TCR	No clonotype	0	0
ACTGTCCTCGCATGGC-1	1 CD8 Tem	2903	1175	0.0186014	G1	No TCR	No clonotype	0	0
ACTGTCCTCGCCTGTT-1	3 CD4 Naive	6090	1724	0.0280788	G1	TRB	TRB:CASSLEGNQPQHF	8	1
ACTGTCCTCTATCCTA-1	2 CD8 gd	4140	1406	0.0275362	G1	No TCR	No clonotype	0	0
ACTTACTAGCAGATCG-1	1 CD8 Tem	3244	1165	0.0527127	G2M	TRB	TRB:CATRQGAGWPQHF	6	31
ACTTACTAGTGGTCCC-1	7 CD4 CTL	4039	1156	0.0344145	G1	TRA/TRB	TRA:CVVTLNRDDKIIF;TRB:CASGQGKSLGANVLTF	6	164
ACTTACTAGTGTTTGC-1	1 CD8 Tem	4601	1340	0.0425994	G1	TRA/TRB	TRA:CALRLYSGGGADGLTF;TRB:CASSINAGATYNEQFF	6	3
ACTTACTAGTTTAGGA-1	2 CD8 gd	4476	1451	0.0315013	G1	No TCR	No clonotype	0	0
ACTTACTCAATCCGAT-1	3 CD4 Naive	5236	1322	0.0443086	G1	No TCR	No clonotype	0	0
ACTTACTGTAAACCTC-1	2 CD8 gd	3701	1419	0.0472845	G2M	No TCR	No clonotype	0	0
ACTTACTGTATAATGG-1	2 CD8 gd	5310	1753	0.053484	G1	No TCR	No clonotype	0	0
ACTTACTGTCTCTCTG-1	2 CD8 gd	3821	1276	0.0384716	G1	No TCR	No clonotype	0	0
ACTTACTGTGTTGAGG-1	4 CD8 Naive	6497	1556	0.035247	G1	TRA/TRB	TRA:CAVQGGSYIPTF;TRB:CASSVDYSTDTQYF	2	1
ACTTGTTAGGAATTAC-1	3 CD4 Naive	6269	1323	0.0272771	G1	TRA/TRB	TRA:CAVTPFNNNDMRF;TRB:CASSRTQGARSTEAFF	8	1
ACTTGTTCACACAGAG-1	2 CD8 gd	3414	1198	0.036321	G2M	No TCR	No clonotype	0	0
ACTTGTTCAGACTCGC-1	2 CD8 gd	2061	977	0.0422125	G1	No TCR	No clonotype	0	0
ACTTGTTGTTCACGGC-1	2 CD8 gd	3953	1305	0.0351632	G1	No TCR	No clonotype	0	0
ACTTGTTTCAGAAATG-1	2 CD8 gd	4231	1448	0.0236351	G1	No TCR	No clonotype	0	0
ACTTGTTTCCTGCTTG-1	3 CD4 Naive	6174	1453	0.0257532	G1	No TCR	No clonotype	0	0
ACTTTCAAGAGTTGGC-1	4 CD8 Naive	9968	2210	0.0245787	G1	No TCR	No clonotype	0	0
ACTTTCAAGTTCGATC-1	1 CD8 Tem	3694	1360	0.0324851	G1	TRA/TRB	TRA:CAYKPHNNARLMF;TRB:CASSLLGTYEQYF	4	122
ACTTTCACATGTTGAC-1	1 CD8 Tem	3765	1355	0.0953519	G1	TRB	TRB:CASSLLGEREGYEQYF	3	232
ACTTTCAGTCATGCAT-1	4 CD8 Naive	5527	1463	0.0488511	G1	TRA/TRB	TRA:CAVRVTGGGNKLTF;TRB:CASSSLTGGGGNTIYF	4	1
ACTTTCAGTGAACCTT-1	1 CD8 Tem	1919	794	0.0323085	G1	TRB	TRB:CASSLLGTYEQYF	9	20
ACTTTCAGTTCTGAAC-1	1 CD8 Tem	3011	1135	0.0528064	G1	No TCR	No clonotype	0	0
ACTTTCATCAAGCCTA-1	2 CD8 gd	3797	1480	0.0445088	G2M	No TCR	No clonotype	0	0
ACTTTCATCACTTACT-1	3 CD4 Naive	4859	1332	0.0407491	G1	No TCR	No clonotype	0	0
ACTTTCATCCAGATCA-1	8 CD8 Interm c1-2	7030	2060	0.0517781	G1	TRB	TRB:CASSLLGTYEQYF	5	20
AGAATAGAGAAACCTA-1	1 CD8 Tem	3195	1225	0.0544601	G1	TRA/TRB	TRA:CLSGYSTLTF;TRB:CASSEGAGQQETQYF	2	90
AGAATAGAGTCGTACT-1	5 CD8 Temra	2311	960	0.0380788	G1	TRA/TRB	TRA:CAVSGIGNTDKLIF;TRB:CASSQDRVGAFF	4	243
AGAATAGAGTGTCCCG-1	4 CD8 Naive	7276	1708	0.0309236	G1	TRB	TRB:CASSFSTNEQFF	17	1
AGAATAGCACGTTGGC-1	4 CD8 Naive	4199	963	0.0826387	G1	TRA/TRB	TRA:CAVRFNRDDKIIF;TRB:CASTLRTQPGGYGYTF	2	1
AGAATAGCAGAAGCAC-1	2 CD8 gd	4109	1591	0.0438063	G1	No TCR	No clonotype	0	0
AGAATAGCATGTTGAC-1	1 CD8 Tem	3223	995	0.0524356	G1	No TCR	No clonotype	0	0
AGAATAGGTCAAAGAT-1	6.3 CD8 Prolif	6904	1999	0.071263	G2M	TRA/TRB	TRA:CATERQRSNDYKLSF;TRB:CAAPGQAQPETQYF	3	3
AGAATAGGTCAATGTC-1	1 CD8 Tem	3879	1431	0.033256	G1	TRA/TRB	TRA:CVVIKTGANNLFF;TRB:CSVEGGTVYEQYF	6	47
AGAATAGGTGCAGACA-1	6.1 Treg	4387	1892	0.0186916	G1	TRA/TRB	TRA:CAEAGGSQGNLIF;TRB:CASRRQGWDFIQYF	8	1
AGAATAGGTGTGCCTG-1	1 CD8 Tem	3216	1077	0.0376244	G1	TRA/TRB	TRA:CSFGNEKLTF;TRB:CASSNRGVDLYNEQFF	6	8
AGAATAGTCCGCATAA-1	1 CD8 Tem	3771	1195	0.043755	G1	TRA/TRB	TRA:CAVKAGAGSYQLTF;TRB:CASSSSTGYQPQHF	6	11
AGAATAGTCGGTGTCG-1	2 CD8 gd	1103	568	0.099728	G2M	No TCR	No clonotype	0	0
AGACGTTAGAACAACT-1	1 CD8 Tem	3323	1143	0.0451399	G1	TRA/TRB	TRA:CVVIKTGANNLFF;TRB:CSVEGGTVYEQYF	5	47
AGACGTTAGCAATCTC-1	1 CD8 Tem	3522	1192	0.0547984	G1	TRB	TRB:CASSLLGEREGYEQYF	2	232
AGACGTTAGGCTATCT-1	3 CD4 Naive	7704	1767	0.0447819	G1	TRA/TRB	TRA:CAVRSYGGSQGNLIF;TRB:CASSPDSTLYGYTF	8	1
AGACGTTAGTAGTGCG-1	1 CD8 Tem	3839	1201	0.0445429	G1	No TCR	No clonotype	0	0
AGACGTTCAGTCCTTC-1	2 CD8 gd	3263	1320	0.0294208	G1	TRB	TRB:CASRPFFGGEKLFF	5	1
AGACGTTCATGACGGA-1	1 CD8 Tem	3429	1255	0.0382036	G1	No TCR	No clonotype	0	0
AGACGTTGTATCACCA-1	7 CD4 CTL	7414	1837	0.0341246	G1	TRA/TRB	TRA:CAVQGSNDYKLSF;TRB:CSARDGGWAGNEQFF	15	1
AGACGTTGTATCGCAT-1	1 CD8 Tem	2916	1061	0.0449246	G1	No TCR	No clonotype	0	0
AGACGTTTCCTTAATC-1	2 CD8 gd	2436	999	0.0673235	G1	No TCR	No clonotype	0	0
AGACGTTTCGGATGTT-1	1 CD8 Tem	2349	815	0.0349085	G1	TRB	TRB:CASSPPEGSYNEQFF	5	1
AGAGCGAAGAGTCTGG-1	2 CD8 gd	2874	1193	0.0365344	S	No TCR	No clonotype	0	0
AGAGCGAAGCTTATCG-1	1 CD8 Tem	3126	1104	0.043826	S	No TCR	No clonotype	0	0
AGAGCGAAGGAGTTTA-1	1 CD8 Tem	3038	957	0.0467413	G1	TRA/TRB	TRA:CVVIKTGANNLFF;TRB:CSVEGGTVYEQYF	2	47
AGAGCGACAAAGGAAG-1	4 CD8 Naive	6408	1431	0.0685081	G1	TRA/TRB	TRA:CLVGFYNFNKFYF;TRA:CGDYKLSF;TRB:CSARDEGGGAETGELFF	4	1
AGAGCGACAAATTGCC-1	4 CD8 Naive	6031	1489	0.039297	G1	TRB	TRB:CASSSRGLVGKEQYF	10	1
AGAGCGACAACTGGCC-1	1 CD8 Tem	3920	1128	0.0431122	G1	No TCR	No clonotype	0	0
AGAGCGACATCCAACA-1	1 CD8 Tem	3479	970	0.039954	G1	TRA/TRB	TRA:CAYKPHNNARLMF;TRB:CASSLLGTYEQYF	6	122
AGAGCGACATGCTAGT-1	5 CD8 Temra	2479	913	0.0391287	G1	TRA/TRB	TRA:CAASMLSYNTDKLIF;TRB:CASSQDREGRAFF	6	14
AGAGCGAGTACCCAAT-1	2 CD8 gd	2158	754	0.0222428	G1	No TCR	No clonotype	0	0
AGAGCGATCAAGGTAA-1	1 CD8 Tem	3781	1252	0.0290928	G1	TRB	TRB:CATRQGAGWPQHF	7	31
AGAGCTTAGAGAGCTC-1	7 CD4 CTL	4175	1387	0.0380838	G1	TRA/TRB	TRA:CVVRETGGFKTIF;TRB:CSVSSGTGEYNEQFF	10	6
AGAGCTTAGATCCTGT-1	4 CD8 Naive	6761	1689	0.0374205	G1	TRA/TRB	TRA:CAVNDYKLSF;TRA:CAVWEGFGNVLHC;TRB:CASSESPPGELFF	4	1
AGAGCTTCAACGATGG-1	1 CD8 Tem	4867	1347	0.0423259	G1	No TCR	No clonotype	0	0
AGAGCTTCAAGACACG-1	6.2 CD8 early Tem	14484	3239	0.0410108	S	TRA/TRB	TRA:CALSEEYAGGTSYGKLTF;TRB:CASSTMLQETQYF	11	17
AGAGCTTCATCGGACC-1	5 CD8 Temra	3039	1101	0.0477131	G1	TRB	TRB:CASSQDREGRAFF	4	3
AGAGCTTCATGGTTGT-1	5 CD8 Temra	2485	916	0.0607646	G1	TRA/TRB	TRA:CAVSGIGNTDKLIF;TRB:CASSQDRVGAFF	6	243
AGAGCTTGTCTGGAGA-1	4 CD8 Naive	2964	980	0.0921053	G1	TRA/TRB	TRA:CAVNPGAGGTSYGKLTF;TRB:CASKEGREKLFF	4	1
AGAGCTTTCAATAAGG-1	2 CD8 gd	3913	1361	0.0615896	G2M	TRA/TRB	TRA:CAGQLYNTGNQFYF;TRB:CASSFWAVYHYEQYF	14	25
AGAGCTTTCTGAGTGT-1	1 CD8 Tem	3482	1257	0.0301551	G1	TRB	TRB:CASSHPRTGANTGELFF	16	1
AGAGTGGAGAATGTTG-1	6.2 CD8 early Tem	6232	1711	0.0625802	G1	TRA/TRB	TRA:CAVVLIGAGGTSYGKLTF;TRB:CASSPGLAGGDEQYF	4	1
AGAGTGGAGATACACA-1	6.0 CD4 Interm N-Eff	6844	1777	0.0341905	G1	TRA/TRB	TRA:CATGSTGFQKLVF;TRA:CAGPFSDGNEKLTF;TRB:CASSEGQVQSPLHF	32	3
AGAGTGGAGATCCCGC-1	1 CD8 Tem	2765	820	0.0455696	G1	TRA/TRB	TRA:CAYKPHNNARLMF;TRB:CASSLLGTYEQYF	3	122
AGAGTGGAGCCTTGAT-1	1 CD8 Tem	3150	1055	0.0365079	G1	TRB	TRB:CASSEGAGQQETQYF	3	145
AGAGTGGCAACACGCC-1	8 CD8 Interm c1-2	6832	1883	0.0327869	G1	TRB	TRB:CASSLLGEREGYEQYF	9	232
AGAGTGGCACACTGCG-1	1 CD8 Tem	2299	845	0.0374076	G1	TRB	TRB:CASRDRGTYEQYF	7	20
AGAGTGGCACCAGTTA-1	4 CD8 Naive	6587	1433	0.0455443	G1	No TCR	No clonotype	0	0
AGAGTGGGTAAGGGCT-1	3 CD4 Naive	7727	1706	0.0459428	G1	TRA/TRB	TRA:CATWGSGAGSYQLTF;TRB:CASSQDYLSYNEQFF	4	1
AGAGTGGGTAGAGTGC-1	9 CD8 Degraded	1730	964	0.0843931	G1	No TCR	No clonotype	0	0
AGAGTGGGTCGAGATG-1	1 CD8 Tem	2780	960	0.0464029	S	TRA/TRB	TRA:CLSGYSTLTF;TRB:CASSEGAGQQETQYF	2	90
AGAGTGGGTCGTCTTC-1	8 CD8 Interm c1-2	6340	1735	0.0340694	G1	No TCR	No clonotype	0	0
AGAGTGGGTCTTGCGG-1	4 CD8 Naive	4730	1138	0.0602537	G1	TRA/TRB	TRA:CAVSDLVNFGNEKLTF;TRB:CASSAGRGYTF	6	1
AGAGTGGGTGGACGAT-1	2 CD8 gd	3820	1388	0.0418848	G1	No TCR	No clonotype	0	0
AGAGTGGGTTTGGGCC-1	1 CD8 Tem	3323	1093	0.0204634	G2M	TRB	TRB:CASSLLGEREGYEQYF	6	232
AGAGTGGTCCTCAATT-1	5 CD8 Temra	4060	1359	0.0283251	G1	TRA/TRB	TRA:CAVSGIGNTDKLIF;TRB:CASSQDRVGAFF	5	243
AGAGTGGTCTGCGTAA-1	1 CD8 Tem	2702	933	0.0266469	G1	TRB	TRB:CASSLLGEREGYEQYF	3	232
AGATCTGCACCCATTC-1	1 CD8 Tem	3009	982	0.0312396	G1	TRA/TRB	TRA:CAYKPHNNARLMF;TRB:CASSLLGTYEQYF	6	122
AGATCTGCAGCTCGCA-1	5 CD8 Temra	3320	1123	0.0548193	G1	TRA/TRB	TRA:CLVGAVFNTDKLIF;TRB:CASSQVRNYEQYF	4	11
AGATCTGCAGGTGCCT-1	2 CD8 gd	3045	974	0.0712644	G1	TRB	TRB:CASSFWAVYHYEQYF	5	19
AGATCTGGTCTCTCGT-1	2 CD8 gd	2629	1008	0.0559148	G1	No TCR	No clonotype	0	0
AGATTGCAGCTATGCT-1	2 CD8 gd	4429	1562	0.0620908	G1	No TCR	No clonotype	0	0
AGATTGCCACCAGATT-1	2 CD8 gd	2694	1024	0.0233853	G2M	No TCR	No clonotype	0	0
AGATTGCCAGATAATG-1	4 CD8 Naive	6595	1475	0.0517058	G1	TRA/TRB	TRA:CAVRVISSGSARQLTF;TRB:CASSRQAYGYTF	6	1
AGATTGCGTGGTACAG-1	3 CD4 Naive	6758	1646	0.0383249	G1	TRA/TRB	TRA:CVVNDFGGSQGNLIF;TRB:CASSQDGPSGSKNEQYF	8	1
AGATTGCTCCCAAGTA-1	1 CD8 Tem	3629	1149	0.0457426	G1	TRB	TRB:CASSYSPDYEQYF	3	1
AGATTGCTCGAATGGG-1	6.2 CD8 early Tem	13815	3142	0.0348896	S	TRA/TRB	TRA:CALRGEYNFNKFYF;TRB:CASSTSSEQYF	14	4
AGATTGCTCGTCGTTC-1	1 CD8 Tem	2861	980	0.049633	G1	TRA/TRB	TRA:CLSGYSTLTF;TRB:CASSEGAGQQETQYF	2	90
AGATTGCTCTACTTAC-1	3 CD4 Naive	7723	1779	0.0413052	G1	TRA/TRB	TRA:CALSSKGGKLTF;TRB:CSARGLAGGFTDTQYF	3	1
AGCAGCCAGAAACGAG-1	3 CD4 Naive	4858	1382	0.0376698	G1	TRA/TRB	TRA:CAFRTHNNARLMF;TRB:CASSLAGTGANEKLFF	2	1
AGCAGCCAGCAGGCTA-1	2 CD8 gd	2623	1024	0.0796798	G1	No TCR	No clonotype	0	0
AGCAGCCCACAAGACG-1	6.0 CD4 Interm N-Eff	10820	2490	0.039464	G1	No TCR	No clonotype	0	0
AGCAGCCCACTAAGTC-1	1 CD8 Tem	5031	1435	0.0484993	G1	TRA/TRB	TRA:CAFLDYNARLMF;TRB:CASSLLGEREGYEQYF	4	104
AGCAGCCGTATAGGGC-1	1 CD8 Tem	3757	1324	0.0263508	G1	TRA/TRB	TRA:CAYKPHNNARLMF;TRB:CASSLLGTYEQYF	4	122
AGCAGCCGTCATATCG-1	3 CD4 Naive	5503	1485	0.0328912	G1	TRA	TRA:CATVASGYSTLTF	2	1
AGCAGCCGTCGCGGTT-1	3 CD4 Naive	6422	1552	0.0381501	G1	TRA/TRB	TRA:CAVSEKGDGQKLLF;TRB:CATKGVRWDTQYF	6	1
AGCAGCCGTCTAGTGT-1	2 CD8 gd	2691	1163	0.0282423	G1	No TCR	No clonotype	0	0
AGCAGCCGTGGACGAT-1	6.0 CD4 Interm N-Eff	6789	2327	0.0427162	G1	TRA/TRB	TRA:CAASATGNTDKLIF;TRA:CALVQDSNYQLIW;TRB:CASSLTYSEPLHF	12	1
AGCAGCCGTGTGAAAT-1	5 CD8 Temra	3013	1026	0.0388317	G1	TRA/TRB	TRA:CLVGAVFNTDKLIF;TRB:CASSQVRNYEQYF	4	11
AGCAGCCTCGTGGACC-1	1 CD8 Tem	3162	1189	0.0215054	G1	TRB	TRB:CASSLLGEREGYEQYF	12	232
AGCATACAGATCTGAA-1	3 CD4 Naive	6660	1695	0.0448949	G1	TRA/TRB	TRA:CAEIGGNKLVF;TRB:CASSLGVREHSPLHF	4	1
AGCATACAGATGTTAG-1	3 CD4 Naive	4116	1117	0.0726433	G1	TRB	TRB:CASSPGQVYSYEQYF	4	1
AGCATACAGCCCTAAT-1	8 CD8 Interm c1-2	15332	2874	0.0528307	G1	TRA/TRB	TRA:CLVGALYNQGGKLIF;TRA:CAGWDSGGYQKVTF;TRB:CASRIAGEETQYF;TRB:CASIPGTGAKLEIRNTGELFF	10	1
AGCATACAGCTCCTCT-1	1 CD8 Tem	2959	1089	0.0334572	G1	TRB	TRB:CASSLLGEREGYEQYF	5	232
AGCATACAGTGCGATG-1	2 CD8 gd	3999	1426	0.0462616	G1	No TCR	No clonotype	0	0
AGCATACCACAGGAGT-1	2 CD8 gd	3433	1098	0.0346636	G1	No TCR	No clonotype	0	0
AGCATACCACATCTTT-1	7 CD4 CTL	4880	1761	0.0268443	G1	TRA/TRB	TRA:CVVTLNRDDKIIF;TRB:CASGQGKSLGANVLTF	14	164
AGCATACCACGTTGGC-1	6.1 Treg	26144	4180	0.0319385	S	TRA/TRB	TRA:CGAALFNDYKLSF;TRB:CAWGTVNTEAFF	22	9
AGCATACCAGATCGGA-1	3 CD4 Naive	4690	1060	0.0362473	G1	TRB	TRB:CASSPKPSGASYNEQFF	8	1
AGCATACCATGGGACA-1	1 CD8 Tem	5066	1665	0.0481642	G1	TRB	TRB:CASSLLGEREGYEQYF	6	232
AGCATACGTAACGCGA-1	4 CD8 Naive	7666	1862	0.0326115	G1	TRA/TRB	TRA:CALNSRGSSNTGKLIF;TRB:CASSRGAQGTYNSPLHF	4	1
AGCATACGTAATCACC-1	1 CD8 Tem	3700	1262	0.0475676	G1	TRB	TRB:CASSLLGEREGYEQYF	6	232
AGCATACGTAGCTCCG-1	8 CD8 Interm c1-2	7588	2070	0.0285978	G1	TRB	TRB:CASSLLGEREGYEQYF	11	232
AGCATACGTATGAATG-1	2 CD8 gd	3007	1157	0.0528766	G1	No TCR	No clonotype	0	0
AGCATACTCACCAGGC-1	6.0 CD4 Interm N-Eff	10105	2799	0.0412667	G1	TRA/TRB	TRA:CAAAYGGATNKLIF;TRB:CATGIPGQLWSSTF	8	1
AGCATACTCCTTCAAT-1	1 CD8 Tem	4273	1406	0.0393166	G1	No TCR	No clonotype	0	0
AGCATACTCGCCGTGA-1	3 CD4 Naive	2644	858	0.0453858	G1	TRA/TRB	TRA:CAARSGGSNYKLTF;TRB:CASSLGDRGADTF	8	2
AGCATACTCGCCTGAG-1	4 CD8 Naive	3081	896	0.0509575	G1	No TCR	No clonotype	0	0
AGCATACTCGGCTTGG-1	5 CD8 Temra	4227	1398	0.0371422	G1	TRB	TRB:CASSQDREGRAFF	13	3
AGCCTAAAGATGCCTT-1	9 CD8 Degraded	1230	853	0.0552846	G1	TRB	TRB:CSVEGGTVYEQYF	4	19
AGCCTAAAGATGGCGT-1	3 CD4 Naive	2350	817	0.0519149	G1	No TCR	No clonotype	0	0
AGCCTAAAGTCAATAG-1	4 CD8 Naive	5674	1542	0.0535777	G1	TRA/TRB	TRA:CAFMKRLNRDDKIIF;TRB:CASSSESAYEQYF	8	1
AGCCTAAGTGTTGGGA-1	4 CD8 Naive	5642	1473	0.0568947	G1	TRA/TRB	TRA:CAGGYNNNDMRF;TRB:CASSIGAAAYEQYF	4	1
AGCCTAATCCTAGAAC-1	4 CD8 Naive	8628	1924	0.036509	G1	TRA/TRB	TRA:CAVGSNDYKLSF;TRB:CASSLVGQTEAFF	4	1
AGCGGTCAGACCACGA-1	9 CD8 Degraded	1895	980	0.0955145	G2M	TRB	TRB:CASSPPLSGVNTGELFF	7	5
AGCGGTCAGAGTAATC-1	4 CD8 Naive	9977	1954	0.0397915	G1	TRA/TRB	TRA:CAASGGGGPILTGGGNKLTF;TRB:CASGFGTGATEAFF	6	1
AGCGGTCCAAAGTCAA-1	6.3 CD8 Prolif	2491	1534	0.0124448	G2M	TRA/TRB	TRA:CALSEAQGGGNKLTF;TRB:CASSPSTAGGLFLVAFF	5	13
AGCGGTCCAATGTTGC-1	1 CD8 Tem	5786	1606	0.034739	G1	TRA/TRB	TRA:CAFLDYNARLMF;TRB:CASSLLGEREGYEQYF	2	104
AGCGGTCCACAGGTTT-1	5 CD8 Temra	2672	1119	0.0318114	G1	TRA/TRB	TRA:CAVSGIGNTDKLIF;TRB:CASSQDRVGAFF	4	243
AGCGGTCCACATGTGT-1	2 CD8 gd	2924	1121	0.0324897	G1	No TCR	No clonotype	0	0
AGCGGTCCAGTAAGCG-1	3 CD4 Naive	5066	1214	0.0353336	G1	TRA/TRB	TRA:CLLGRSGGGADGLTF;TRB:CASSQTGVDTGELFF	11	1
AGCGGTCGTGCTGTAT-1	1 CD8 Tem	2201	892	0.0399818	G2M	No TCR	No clonotype	0	0
AGCGGTCTCCATGAAC-1	7 CD4 CTL	4239	1205	0.0259495	G1	TRB	TRB:CASGQGKSLGANVLTF	7	52
AGCGGTCTCCTGCAGG-1	2 CD8 gd	2470	1071	0.0331984	G1	No TCR	No clonotype	0	0
AGCGGTCTCTGAGGGA-1	7 CD4 CTL	3885	1258	0.0288288	G1	TRA/TRB	TRA:CVVTLNRDDKIIF;TRB:CASGQGKSLGANVLTF	7	164
AGCGTATAGAAACGCC-1	3 CD4 Naive	8670	1804	0.0232987	G1	TRA/TRB	TRA:CAMRVGGTAGGTSYGKLTF;TRB:CASSGGPGGYNSPLHF	3	1
AGCGTATAGCCAACAG-1	3 CD4 Naive	2768	874	0.0726156	G1	TRA/TRB	TRA:CAVNNGGGFKTIF;TRB:CASSSTSGGPNEQFF	4	1
AGCGTATAGCCTATGT-1	1 CD8 Tem	2758	1153	0.0351704	G1	TRB	TRB:CASSLLGEREGYEQYF	9	232
AGCGTATAGCTATGCT-1	6.2 CD8 early Tem	3206	1040	0.047723	G1	TRB	TRB:CSALRTGLDSNQPQHF	5	1
AGCGTATCAACTGGCC-1	2 CD8 gd	3755	1303	0.0375499	G2M	No TCR	No clonotype	0	0
AGCGTATCAAGAGGCT-1	1 CD8 Tem	2630	928	0.0847909	G1	No TCR	No clonotype	0	0
AGCGTATCACAGACAG-1	1 CD8 Tem	2344	952	0.0678328	G2M	TRA/TRB	TRA:CAYKPHNNARLMF;TRB:CASSLLGTYEQYF	3	122
AGCGTATGTGCTGTAT-1	7 CD4 CTL	2162	952	0.0582794	G2M	TRB	TRB:CSQVRAGTDTQYF	6	2
AGCGTATGTTCAGACT-1	6.3 CD8 Prolif	2502	1314	0.00519584	G2M	No TCR	No clonotype	0	0
AGCGTATGTTCGAATC-1	7 CD4 CTL	3268	1156	0.0379437	G1	TRA/TRB	TRA:CVVTLNRDDKIIF;TRB:CASGQGKSLGANVLTF	8	164
AGCGTATTCGACAGCC-1	3 CD4 Naive	1104	458	0.0815217	G2M	No TCR	No clonotype	0	0
AGCGTATTCTAACTTC-1	1 CD8 Tem	3514	1207	0.0486625	G1	TRA/TRB	TRA:CAYRSAMEYGNKLVF;TRB:CASSFEVPSSYNEQFF	8	2
AGCGTATTCTCGTTTA-1	6.0 CD4 Interm N-Eff	9567	2537	0.038361	G1	TRA/TRB	TRA:CAASKEGGGGADGLTF;TRB:CASSFPGLAGVGAHNEQFF;TRB:CASSVGQGGTEAFF	15	1
AGCGTATTCTTGAGAC-1	1 CD8 Tem	3794	1314	0.0292567	G1	TRA/TRB	TRA:CAVKAGAGSYQLTF;TRB:CASSSSTGYQPQHF	2	11
AGCGTCGAGTATTGGA-1	1 CD8 Tem	2136	905	0.042603	G1	No TCR	No clonotype	0	0
AGCGTCGCAATGCCAT-1	1 CD8 Tem	1808	659	0.0425885	G1	TRB	TRB:CASSEGAGQQETQYF	2	145
AGCGTCGCACACAGAG-1	7 CD4 CTL	4314	1270	0.0477515	G1	No TCR	No clonotype	0	0
AGCGTCGCATCCCATC-1	1 CD8 Tem	2965	901	0.0657673	G1	TRA/TRB	TRA:CAFLDYNARLMF;TRB:CASSLLGEREGYEQYF	4	104
AGCTCCTAGCATCATC-1	1 CD8 Tem	3692	1304	0.0306067	G1	TRA/TRB	TRA:CVVTFYNQGGKLIF;TRB:CAIRQGRVMHYGYTF	6	6
AGCTCCTGTAACGCGA-1	1 CD8 Tem	2090	871	0.0421053	G2M	No TCR	No clonotype	0	0
AGCTCCTGTGACGCCT-1	5 CD8 Temra	3644	1249	0.0318331	G1	TRA/TRB	TRA:CAVSGIGNTDKLIF;TRB:CASSQDRVGAFF	10	243
AGCTCCTGTTCAGTAC-1	1 CD8 Tem	5594	1598	0.0404004	G1	TRB	TRB:CASSLLGEREGYEQYF	4	232
AGCTCCTTCCGCGCAA-1	2 CD8 gd	4305	1641	0.0840883	G1	No TCR	No clonotype	0	0
AGCTCCTTCCTGTACC-1	1 CD8 Tem	4403	1447	0.0277084	G1	TRB	TRB:CASSEGAGQQETQYF	3	145
AGCTCCTTCGTAGATC-1	2 CD8 gd	4767	1860	0.0593665	G1	TRA/TRB	TRA:CAVNEWDSNYQLIW;TRB:CASSSSTGYQPQHF	2	8
AGCTCCTTCTAACTCT-1	2 CD8 gd	3843	1565	0.0307052	G1	No TCR	No clonotype	0	0
AGCTCCTTCTCGCTTG-1	9 CD8 Degraded	1159	631	0.0949094	S	No TCR	No clonotype	0	0
AGCTCTCAGAGCTTCT-1	5 CD8 Temra	3629	1309	0.0316892	G1	TRB	TRB:CASSQDRVGAFF	9	124
AGCTCTCAGAGTGAGA-1	5 CD8 Temra	3714	1335	0.0441572	G1	TRA/TRB	TRA:CAVSGIGNTDKLIF;TRB:CASSQDRVGAFF	4	243
AGCTCTCAGTCTCAAC-1	2 CD8 gd	3693	1486	0.0357433	S	No TCR	No clonotype	0	0
AGCTCTCCAAGCGATG-1	1 CD8 Tem	3796	1264	0.026607	G1	TRA/TRB	TRA:CAYKPHNNARLMF;TRB:CASSLLGTYEQYF	8	122
AGCTCTCCAGACAGGT-1	7 CD4 CTL	4102	1306	0.0287665	G1	TRA/TRB	TRA:CVVTLNRDDKIIF;TRB:CASGQGKSLGANVLTF	7	164
AGCTCTCGTAGGAGTC-1	5 CD8 Temra	4821	1691	0.0632649	G1	TRB	TRB:CASSQDRVGAFF	6	124
AGCTCTCGTCTAGAGG-1	4 CD8 Naive	5410	1439	0.0530499	G1	TRA/TRB	TRA:CATDLRFYNQGGKLIF;TRB:CSVDRTGGMNTEAFF	4	1
AGCTCTCGTTACCGAT-1	3 CD4 Naive	4676	1013	0.0844739	G1	No TCR	No clonotype	0	0
AGCTCTCGTTCCGTCT-1	1 CD8 Tem	3858	1235	0.0567652	G1	No TCR	No clonotype	0	0
AGCTCTCTCCACGTTC-1	4 CD8 Naive	6837	1607	0.0241334	G1	TRB	TRB:CASSKTGATSYEQYF	7	1
AGCTCTCTCGACAGCC-1	2 CD8 gd	1689	787	0.0876258	G1	No TCR	No clonotype	0	0
AGCTCTCTCTACTATC-1	3 CD4 Naive	3678	1207	0.074497	G1	TRB	TRB:CASSSIVYQPQHF	6	1
AGCTTGAAGAATGTGT-1	1 CD8 Tem	4026	1305	0.0285643	G1	TRB	TRB:CASSLLGEREGYEQYF	8	232
AGCTTGAAGAGTCGGT-1	8 CD8 Interm c1-2	6308	1850	0.029962	G1	No TCR	No clonotype	0	0
AGCTTGAAGAGTCTGG-1	2 CD8 gd	3974	1443	0.0344741	G1	No TCR	No clonotype	0	0
AGCTTGACAAGTAATG-1	2 CD8 gd	2040	849	0.029902	G1	No TCR	No clonotype	0	0
AGCTTGACACGGCGTT-1	1 CD8 Tem	4129	1352	0.0314846	G1	TRA/TRB	TRA:CAFIGYDARLMF;TRB:CASRDRGTYEQYF	4	20
AGCTTGAGTCCGAGTC-1	2 CD8 gd	2839	1042	0.0295879	G1	TRB	TRB:CASSASGTRSDTQYF	4	2
AGCTTGAGTCTCCCTA-1	1 CD8 Tem	2695	950	0.0419295	G1	TRB	TRB:CASSLLGEREGYEQYF	7	232
AGCTTGAGTGATGCCC-1	2 CD8 gd	3382	1128	0.0538143	G1	No TCR	No clonotype	0	0
AGGCCACAGAACTCGG-1	1 CD8 Tem	3074	1125	0.0276513	G1	TRB	TRB:CASSAGTGYETQYF	5	2
AGGCCACAGACTAGGC-1	1 CD8 Tem	4614	1483	0.0203728	G1	TRB	TRB:CASRGDSYGYTF	11	18
AGGCCACAGGTGCTAG-1	8 CD8 Interm c1-2	7772	2123	0.0294647	G1	No TCR	No clonotype	0	0
AGGCCACAGTCCATAC-1	2 CD8 gd	3973	1365	0.0513466	G1	No TCR	No clonotype	0	0
AGGCCACCAAGCTGAG-1	1 CD8 Tem	3173	1214	0.0352978	G1	TRA/TRB	TRA:CAFLDYNARLMF;TRB:CASSLLGEREGYEQYF	2	104
AGGCCACGTCAGAAGC-1	1 CD8 Tem	2907	1060	0.0350877	G1	TRB	TRB:CASSEGAGQQETQYF	4	145
AGGCCACGTCCTCTTG-1	7 CD4 CTL	3860	1293	0.0300518	G1	TRB	TRB:CASGQGKSLGANVLTF	19	52
AGGCCACGTGACTACT-1	2 CD8 gd	3820	1420	0.0390052	S	No TCR	No clonotype	0	0
AGGCCACGTGAGGGTT-1	4 CD8 Naive	4233	1117	0.0673281	G1	TRB	TRB:CARSSGAVDTGELFF;TRB:CASSVGTGELFF	3	1
AGGCCACGTTCGTTGA-1	1 CD8 Tem	2594	1048	0.0478026	G2M	TRA/TRB	TRA:CAFLDYNARLMF;TRB:CASSLLGEREGYEQYF	1	104
AGGCCACTCGTCCGTT-1	3 CD4 Naive	6579	1371	0.0431677	G1	TRB	TRB:CASNLENYGYTF	6	1
AGGCCACTCTGATTCT-1	1 CD8 Tem	3779	1349	0.0441916	G1	TRB	TRB:CASSLLGEREGYEQYF	3	232
AGGCCACTCTGTTTGT-1	1 CD8 Tem	4099	1383	0.0222005	G1	TRA/TRB	TRA:CAFLDYNARLMF;TRB:CASSLLGEREGYEQYF	3	104
AGGCCGTAGCTGCAAG-1	1 CD8 Tem	3677	1279	0.0242045	G2M	TRB	TRB:CASSEGAGQQETQYF	2	145
AGGCCGTAGTCAAGGC-1	1 CD8 Tem	4354	1415	0.0192926	G1	TRA/TRB	TRA:CAYKPHNNARLMF;TRB:CASSLLGTYEQYF	6	122
AGGCCGTAGTCATGCT-1	1 CD8 Tem	4668	1491	0.0514139	G1	TRB	TRB:CASSLLGEREGYEQYF	9	232
AGGCCGTCAACGCACC-1	1 CD8 Tem	4413	1364	0.0421482	G1	TRB	TRB:CASSLLGEREGYEQYF	9	232
AGGCCGTCACCGATAT-1	3 CD4 Naive	5419	1364	0.0343237	G1	TRB	TRB:CASSLGTGGNYGYTF	5	1
AGGCCGTCAGTAGAGC-1	6.2 CD8 early Tem	10487	2697	0.0389053	G1	TRA/TRB	TRA:CAFLTDSWGKLQF;TRB:CASSLTRTYEQYF	25	1
AGGCCGTCATGCGCAC-1	1 CD8 Tem	3321	1191	0.0415537	G1	TRB	TRB:CASSLTELYNEQFF	14	3
AGGCCGTGTGTCGCTG-1	4 CD8 Naive	6312	1448	0.0351711	G1	TRA/TRB	TRA:CAVPPTSGTYKYIF;TRB:CASSFLHTQYF	4	1
AGGCCGTGTTCCCTTG-1	1 CD8 Tem	3010	1012	0.0262458	G1	No TCR	No clonotype	0	0
AGGCCGTTCCATGAGT-1	3 CD4 Naive	5067	1186	0.0599961	G1	TRB	TRB:CASSRILGDIQYF	3	1
AGGCCGTTCCGGGTGT-1	2 CD8 gd	2908	1056	0.0364512	G1	No TCR	No clonotype	0	0
AGGCCGTTCGCAAGCC-1	1 CD8 Tem	4112	1434	0.0428016	G1	TRB	TRB:CASSLLGEREGYEQYF	4	232
AGGCCGTTCGCATGGC-1	2 CD8 gd	2937	1099	0.0585632	G1	No TCR	No clonotype	0	0
AGGCCGTTCGTATCAG-1	3 CD4 Naive	6261	1567	0.0325827	G1	TRB	TRB:CAWSVGQQETQYF	3	1
AGGCCGTTCTGCCCTA-1	1 CD8 Tem	3118	1062	0.0211674	G1	TRA/TRB	TRA:CAVNTYGQNFVF;TRB:CASSTRGGTGANTEAFF	6	4
AGGGAGTAGATATGCA-1	4 CD8 Naive	4688	1064	0.0646331	G1	TRB	TRB:CASKRGGRGTEAFF	4	1
AGGGAGTAGGAACTGC-1	1 CD8 Tem	2029	825	0.0857565	G1	TRA	TRA:CLSGYSTLTF	2	11
AGGGAGTAGGATGGAA-1	1 CD8 Tem	4102	1272	0.0404681	G1	TRA/TRB	TRA:CAFIGYDARLMF;TRB:CASRDRGTYEQYF	2	20
AGGGAGTAGTACGACG-1	2 CD8 gd	3493	1331	0.0372173	G1	TRA	TRA:CAASRAGNNRKLIW	6	1
AGGGAGTCAAGTAGTA-1	1 CD8 Tem	3263	1224	0.032179	G1	TRA/TRB	TRA:CAYKPHNNARLMF;TRB:CASSLLGTYEQYF	10	122
AGGGAGTCATTGGTAC-1	2 CD8 gd	2217	1039	0.0392422	G1	No TCR	No clonotype	0	0
AGGGAGTGTAAACCTC-1	6.1 Treg	1108	579	0.0568592	G1	No TCR	No clonotype	0	0
AGGGAGTTCAGTACGT-1	4 CD8 Naive	3968	1155	0.0327621	G1	No TCR	No clonotype	0	0
AGGGAGTTCATGTGGT-1	1 CD8 Tem	3767	1291	0.0371649	G1	TRA/TRB	TRA:CAYKPHNNARLMF;TRB:CASSLLGTYEQYF	6	122
AGGGAGTTCCGTAGGC-1	1 CD8 Tem	2221	880	0.049077	S	TRA/TRB	TRA:CAASYNYGQNFVF;TRB:CASSPPGGSGKNEQFF	4	5
AGGGATGAGCCAGTAG-1	2 CD8 gd	3252	1179	0.0285978	G1	No TCR	No clonotype	0	0
AGGGATGAGCCAGTTT-1	1 CD8 Tem	3280	1078	0.0347561	G1	TRA/TRB	TRA:CAYKPHNNARLMF;TRB:CASSLLGTYEQYF	6	122
AGGGATGCAAGTAGTA-1	7 CD4 CTL	3895	1219	0.0318357	G2M	TRA/TRB	TRA:CVVTLNRDDKIIF;TRB:CASGQGKSLGANVLTF	6	164
AGGGATGCAATAAGCA-1	2 CD8 gd	4970	1671	0.0482897	G1	No TCR	No clonotype	0	0
AGGGATGCACAGACTT-1	2 CD8 gd	3717	1340	0.0651063	G1	No TCR	No clonotype	0	0
AGGGATGCACCGTTGG-1	2 CD8 gd	2862	1042	0.0506639	G1	No TCR	No clonotype	0	0
AGGGATGCAGCCAATT-1	3 CD4 Naive	2603	777	0.0952747	S	No TCR	No clonotype	0	0
AGGGATGGTCCAAGTT-1	1 CD8 Tem	3251	1138	0.0673639	G1	TRA/TRB	TRA:CLSGYSTLTF;TRB:CASSEGAGQQETQYF	4	90
AGGGTGACAAACGCGA-1	2 CD8 gd	3856	1323	0.0433091	G1	No TCR	No clonotype	0	0
AGGGTGACAACAACCT-1	2 CD8 gd	2616	970	0.0481651	G1	No TCR	No clonotype	0	0
AGGGTGACACATTAGC-1	7 CD4 CTL	2338	793	0.063302	G1	TRA/TRB	TRA:CVVTLNRDDKIIF;TRB:CASGQGKSLGANVLTF	3	164
AGGGTGACATCGGTTA-1	5 CD8 Temra	3230	1090	0.0473684	G1	TRA/TRB	TRA:CAVSGIGNTDKLIF;TRB:CASSQDRVGAFF	5	243
AGGGTGAGTAAGTAGT-1	4 CD8 Naive	9073	1813	0.040119	G1	TRA/TRB	TRA:CAARGPGGTSYGKLTF;TRB:CASSSGRSPLHF	2	1
AGGGTGAGTATTCTCT-1	1 CD8 Tem	4075	1330	0.044908	G1	TRB	TRB:CASSEGAGQQETQYF	10	145
AGGGTGAGTCTCAACA-1	1 CD8 Tem	4209	1338	0.0334996	G1	TRA/TRB	TRA:CAFLDYNARLMF;TRB:CASSLLGEREGYEQYF	4	104
AGGGTGAGTGCCTGCA-1	3 CD4 Naive	4983	1218	0.0182621	G1	TRA/TRB	TRA:CAGSLGGYQKVTF;TRB:CSARTVGGSSYNEQFF	8	1
AGGGTGAGTGTTGAGG-1	2 CD8 gd	2067	837	0.0454765	G1	No TCR	No clonotype	0	0
AGGGTGATCAAACCAC-1	1 CD8 Tem	3804	1188	0.0294427	G1	TRA/TRB	TRA:CAYKPHNNARLMF;TRB:CASSLLGTYEQYF	5	122
AGGGTGATCAATCTCT-1	5 CD8 Temra	3685	1277	0.0312076	G1	TRA/TRB	TRA:CAVSGIGNTDKLIF;TRB:CASSQDRVGAFF	6	243
AGGGTGATCTGATTCT-1	4 CD8 Naive	4579	1218	0.0725049	G1	TRA/TRB	TRA:CAYSFDSGGGADGLTF;TRB:CASSEGYGAYEQYF	4	1
AGGTCATAGAAGAAGC-1	4 CD8 Naive	9682	2052	0.0491634	G1	TRA/TRB	TRA:CVFLGNFNKFYF;TRB:CSARDRQGVGYEQYF	10	1
AGGTCATAGAGCCCAA-1	2 CD8 gd	3720	1468	0.0319892	G1	No TCR	No clonotype	0	0
AGGTCATAGCAAATCA-1	3 CD4 Naive	5183	1441	0.0601968	G1	No TCR	No clonotype	0	0
AGGTCATAGCAGATCG-1	5 CD8 Temra	3202	1241	0.0331043	G1	TRA/TRB	TRA:CAVSGIGNTDKLIF;TRB:CASSQDRVGAFF	4	243
AGGTCATAGGTGCTAG-1	1 CD8 Tem	3315	1160	0.066365	G1	TRB	TRB:CASSLLGEREGYEQYF	5	232
AGGTCATCAAGGTTTC-1	3 CD4 Naive	5751	1238	0.0436446	G1	TRB	TRB:CSAGTDKNTEAFF	8	1
AGGTCATCACAACTGT-1	5 CD8 Temra	3516	1303	0.0588737	G1	TRA/TRB	TRA:CAVSGIGNTDKLIF;TRB:CASSQDRVGAFF	4	243
AGGTCATCAGGCAGTA-1	1 CD8 Tem	4546	1460	0.0351958	G1	TRA/TRB	TRA:CAFIFYNARLMF;TRB:CASSPGRGQGETQYF	3	1
AGGTCATGTACTTCTT-1	1 CD8 Tem	4874	1413	0.0287238	G1	TRB	TRB:CASSLLGTYEQYF	18	20
AGGTCATGTATAGGTA-1	2 CD8 gd	4056	1351	0.0500493	S	No TCR	No clonotype	0	0
AGGTCATGTCATTAGC-1	7 CD4 CTL	4185	1307	0.0473118	G1	TRA/TRB	TRA:CAASREAAGNKLTF;TRB:CSQVRAGTDTQYF	7	10
AGGTCATTCAAGATCC-1	2 CD8 gd	3586	1248	0.0351366	G1	No TCR	No clonotype	0	0
AGGTCATTCTCGTATT-1	8 CD8 Interm c1-2	8790	2270	0.040273	G1	No TCR	No clonotype	0	0
AGGTCCGCAAGTTAAG-1	2 CD8 gd	5368	1819	0.0488077	G1	No TCR	No clonotype	0	0
AGGTCCGTCAAACAAG-1	2 CD8 gd	3774	1322	0.0349762	G1	No TCR	No clonotype	0	0
AGGTCCGTCACGCGGT-1	4 CD8 Naive	6214	1225	0.0300933	G1	TRB	TRB:CASSTPHRGISYNEQFF	6	1
AGGTCCGTCCGAACGC-1	2 CD8 gd	3391	1245	0.0312592	G1	No TCR	No clonotype	0	0
AGGTCCGTCGTTTGCC-1	5 CD8 Temra	3255	1192	0.0254992	S	TRA/TRB	TRA:CAVSGIGNTDKLIF;TRB:CASSQDRVGAFF	6	243
AGGTCCGTCTTGGGTA-1	3 CD4 Naive	4993	1289	0.0262367	G1	TRB	TRB:CASSRYTEAFF	8	1
AGTAGTCAGACCGGAT-1	6.1 Treg	4448	1664	0.0292266	G1	TRB	TRB:CASSGQRVASPLHF	18	1
AGTAGTCAGATGAGAG-1	3 CD4 Naive	6710	1468	0.0365127	G1	TRB	TRB:CASSPDLLDRLSMGYTF	16	1
AGTAGTCAGCGTCTAT-1	1 CD8 Tem	3192	1060	0.0278822	G1	TRA/TRB	TRA:CAMREGDNQGGKLIF;TRB:CASSIDYGGLSRPQHF	6	15
AGTAGTCCAAACTGTC-1	2 CD8 gd	2444	886	0.0507365	G1	No TCR	No clonotype	0	0
AGTAGTCCAAGCGATG-1	1 CD8 Tem	4739	1326	0.0409369	G1	TRB	TRB:CASSLLGTYEQYF	6	20
AGTAGTCCAAGTTGTC-1	1 CD8 Tem	1852	773	0.0232181	G1	TRB	TRB:CASRDRGTYEQYF	4	20
AGTAGTCCAATCGGTT-1	1 CD8 Tem	3259	1034	0.0368211	G1	TRB	TRB:CSVSSGTGEYNEQFF	7	2
AGTAGTCCACGACTCG-1	7 CD4 CTL	4367	1245	0.0382414	G1	TRA/TRB	TRA:CVVTLNRDDKIIF;TRB:CASGQGKSLGANVLTF	5	164
AGTAGTCCATACGCTA-1	5 CD8 Temra	1915	776	0.0746736	G1	TRA/TRB	TRA:CAVSGIGNTDKLIF;TRB:CASSQDRVGAFF	4	243
AGTAGTCGTAGATTAG-1	1 CD8 Tem	3255	1144	0.0276498	G1	TRA/TRB	TRA:CLVGARSGATNKLIF;TRB:CASRGDSYGYTF	6	20
AGTAGTCGTCTGGAGA-1	1 CD8 Tem	3282	1136	0.03961	G1	TRB	TRB:CATRQGAGWPQHF	2	31
AGTAGTCGTGGCGAAT-1	2 CD8 gd	2837	981	0.0430032	G1	No TCR	No clonotype	0	0
AGTAGTCGTGGTCCGT-1	1 CD8 Tem	2918	1083	0.0226182	G1	TRA/TRB	TRA:CAGRGRSGGSNYKLTF;TRB:CSAPGDPQGVFWYGYTF	7	9
AGTAGTCTCTCTTGAT-1	2 CD8 gd	3302	1295	0.0290733	S	No TCR	No clonotype	0	0
AGTCTTTAGCACCGTC-1	2 CD8 gd	2934	1184	0.0466939	G1	TRB	TRB:CASSRGDGNYGYTF	4	4
AGTCTTTAGTGACATA-1	2 CD8 gd	4186	1466	0.0590062	G1	TRB	TRB:CASSRGDGNYGYTF	11	4
AGTCTTTCAACGCACC-1	7 CD4 CTL	4139	1295	0.0333414	G1	TRA/TRB	TRA:CVVTLNRDDKIIF;TRB:CASGQGKSLGANVLTF	4	164
AGTCTTTCAGCAGTTT-1	3 CD4 Naive	9146	1730	0.0341133	G1	TRA/TRB	TRA:CAASYSGGYQKVTF;TRB:CASSSPRGTGPGNTIYF	10	1
AGTCTTTCATCCGTGG-1	1 CD8 Tem	4260	1353	0.0450704	G1	TRA/TRB	TRA:CAFLDYNARLMF;TRB:CASSLLGEREGYEQYF	4	104
AGTCTTTCATGCTGGC-1	5 CD8 Temra	1629	776	0.0650706	G1	No TCR	No clonotype	0	0
AGTCTTTCATGTAAGA-1	2 CD8 gd	3893	1389	0.0208066	G1	No TCR	No clonotype	0	0
AGTCTTTGTACAGACG-1	2 CD8 gd	3627	1243	0.0391508	G1	No TCR	No clonotype	0	0
AGTCTTTGTCCTGCTT-1	1 CD8 Tem	4011	1265	0.0296684	G1	TRB	TRB:CASSLLGEREGYEQYF	7	232
AGTCTTTGTCTAGTCA-1	2 CD8 gd	2882	1129	0.0690493	G1	No TCR	No clonotype	0	0
AGTCTTTTCGTAGATC-1	1 CD8 Tem	2462	989	0.0430544	G1	No TCR	No clonotype	0	0
AGTCTTTTCTCTAGGA-1	6.2 CD8 early Tem	4107	1552	0.0331142	G1	TRA/TRB	TRA:CGTFSSNTGKLIF;TRB:CAWETTGGAEGYTF	6	2
AGTCTTTTCTGCGTAA-1	4 CD8 Naive	9605	2224	0.0458095	G1	TRA/TRB	TRA:CLVESHPHAGKSTF;TRB:CASSQGTRRSYEQYF	8	1
AGTGAGGAGATGCCTT-1	5 CD8 Temra	3818	1324	0.0395495	G1	TRA/TRB	TRA:CAVSGIGNTDKLIF;TRB:CASSQDRVGAFF	4	243
AGTGAGGAGCAACGGT-1	1 CD8 Tem	3581	1079	0.0254119	G1	TRB	TRB:CASSLLGEREGYEQYF	4	232
AGTGAGGAGTTCGCGC-1	4 CD8 Naive	5881	1393	0.0416596	G1	TRA/TRB	TRA:CAAPGQAGTALIF;TRB:CASTAGGRLGEQYF	6	1
AGTGAGGCAACACGCC-1	5 CD8 Temra	5607	1668	0.0645622	G1	TRA/TRB	TRA:CAVSGIGNTDKLIF;TRB:CASSQDRVGAFF	6	243
AGTGAGGCAAGCCTAT-1	2 CD8 gd	4242	1189	0.067421	G1	No TCR	No clonotype	0	0
AGTGAGGCACAGGCCT-1	2 CD8 gd	1238	598	0.095315	G1	No TCR	No clonotype	0	0
AGTGAGGCAGGTCCAC-1	2 CD8 gd	4172	1531	0.0290029	G1	No TCR	No clonotype	0	0
AGTGAGGGTAGAGTGC-1	1 CD8 Tem	2273	755	0.0532336	G1	TRB	TRB:CASSLNNEQFF	5	1
AGTGAGGGTAGGACAC-1	6.1 Treg	3956	1368	0.0338726	G1	TRA/TRB	TRA:CAMTGGPGTASKLTF;TRA:CAGSEDNNDMRF;TRB:CASSFDRTGTLVDEKLFF	11	1
AGTGAGGGTATAGGTA-1	1 CD8 Tem	4304	1237	0.0436803	G1	TRA/TRB	TRA:CLSGYSTLTF;TRB:CASSEGAGQQETQYF	2	90
AGTGAGGGTGTGGTTT-1	6.0 CD4 Interm N-Eff	20915	3549	0.0322735	S	TRA/TRB	TRA:CAARDTGRRALTF;TRB:CSAIPGLHEQFF	24	1
AGTGAGGTCATCGCTC-1	1 CD8 Tem	3969	1062	0.0365331	G1	TRA/TRB	TRA:CAFLDYNARLMF;TRB:CASSLLGEREGYEQYF	2	104
AGTGAGGTCCCTCAGT-1	4 CD8 Naive	9214	1845	0.0637074	G1	TRA/TRB	TRA:CAASPNNNAGNMLTF;TRB:CASSPGGTNEKLFF	2	1
AGTGAGGTCGCAAGCC-1	2 CD8 gd	3717	1345	0.0373957	S	No TCR	No clonotype	0	0
AGTGAGGTCGTGGTCG-1	2 CD8 gd	1491	687	0.0288397	G1	No TCR	No clonotype	0	0
AGTGGGAAGAAGGTTT-1	1 CD8 Tem	2922	962	0.0612594	G1	No TCR	No clonotype	0	0
AGTGGGAAGATGTCGG-1	3 CD4 Naive	4423	1110	0.0305223	G1	TRB	TRB:CASSRSRGQGEKLFF	6	1
AGTGGGAAGCGACGTA-1	7 CD4 CTL	2779	1019	0.0313062	G1	TRA/TRB	TRA:CVVTLNRDDKIIF;TRB:CASGQGKSLGANVLTF	6	164
AGTGGGAAGTCTCAAC-1	4 CD8 Naive	6095	1535	0.0597211	G1	TRB	TRB:CASSLNRGQATNEKLFF	7	1
AGTGGGACAGACAGGT-1	2 CD8 gd	2661	1085	0.0375799	G1	No TCR	No clonotype	0	0
AGTGGGACATAAGACA-1	6.2 CD8 early Tem	6482	1818	0.0379512	G1	TRB	TRB:CASSFLLAEGAVRYF	22	1
AGTGGGACATACTCTT-1	2 CD8 gd	3757	1416	0.0260846	G1	No TCR	No clonotype	0	0
AGTGGGAGTTAGGGTG-1	2 CD8 gd	2579	1039	0.036836	G1	No TCR	No clonotype	0	0
AGTGGGAGTTGGTAAA-1	2 CD8 gd	3911	1356	0.0357965	G1	No TCR	No clonotype	0	0
AGTGGGATCACAGTAC-1	3 CD4 Naive	7683	1512	0.0321489	G1	TRB	TRB:CASSYWAGEYQPQHF	7	1
AGTGTCACAAAGAATC-1	1 CD8 Tem	3997	1299	0.045284	G1	TRA	TRA:CLSGYSTLTF	4	11
AGTGTCACAGCTGGCT-1	1 CD8 Tem	1848	784	0.0422078	G1	TRA/TRB	TRA:CAYKPHNNARLMF;TRB:CASSLLGTYEQYF	8	122
AGTGTCAGTAAATACG-1	1 CD8 Tem	3998	1257	0.048024	G1	TRB	TRB:CASSEGAGQQETQYF	5	145
AGTGTCAGTCTGCAAT-1	4 CD8 Naive	7716	1715	0.0465267	G1	TRA/TRB	TRA:CAEGRGNFNKFYF;TRB:CASSHIGSGGEQYF	4	1
AGTGTCAGTGTGACGA-1	2 CD8 gd	2402	1053	0.0270608	G1	No TCR	No clonotype	0	0
AGTGTCAGTTTGTGTG-1	1 CD8 Tem	3744	1151	0.036859	G1	TRB	TRB:CASSLLGEREGYEQYF	12	232
AGTTGGTAGCTGAACG-1	1 CD8 Tem	3624	1045	0.089404	G1	TRB	TRB:CASSETGSPYEEQFF	19	1
AGTTGGTAGCTTTGGT-1	1 CD8 Tem	4921	1548	0.0312945	G1	TRA/TRB	TRA:CAFLDYNARLMF;TRB:CASSLLGEREGYEQYF	8	104
AGTTGGTAGGCGATAC-1	1 CD8 Tem	3691	1179	0.0457871	G1	TRA/TRB	TRA:CAVNEWDSNYQLIW;TRB:CASSSSTGYQPQHF	2	8
AGTTGGTCAAACTGCT-1	2 CD8 gd	3361	1388	0.0574234	G1	No TCR	No clonotype	0	0
AGTTGGTCACCGAAAG-1	7 CD4 CTL	5445	1566	0.0437098	G1	TRA/TRB	TRA:CVVTLNRDDKIIF;TRB:CASGQGKSLGANVLTF	12	164
AGTTGGTCACTTCGAA-1	2 CD8 gd	3452	1191	0.0356315	G1	No TCR	No clonotype	0	0
AGTTGGTCAGCTCGCA-1	3 CD4 Naive	4779	1082	0.0305503	G1	TRB	TRB:CASSLQMNTEAFF	4	1
AGTTGGTGTAGAGGAA-1	2 CD8 gd	2391	993	0.0376412	G1	TRB	TRB:CASSQDRVGAFF	3	124
AGTTGGTGTGAAAGAG-1	2 CD8 gd	5511	1599	0.0388314	G1	TRA/TRB	TRA:CVLMDSNYQLIW;TRB:CASSDVYSGANVLTF	8	1
AGTTGGTGTGTAACGG-1	3 CD4 Naive	6084	1807	0.025641	G1	TRA/TRB	TRA:CAAGSTGNQFYF;TRB:CASSPITLRGGPETQYF	2	1
AGTTGGTTCAGCATGT-1	1 CD8 Tem	3781	1187	0.0298863	G1	TRB	TRB:CASRDRGTYEQYF	4	20
ATAACGCAGATACACA-1	2 CD8 gd	5140	1825	0.0383268	G1	No TCR	No clonotype	0	0
ATAACGCAGGAATTAC-1	1 CD8 Tem	3804	1140	0.0281283	G1	No TCR	No clonotype	0	0
ATAACGCAGGTAAACT-1	3 CD4 Naive	5850	1740	0.0586325	G1	TRA/TRB	TRA:CAVSGGNFNKFYF;TRB:CASSLTLASGTDTQYF	12	1
ATAACGCAGTCGCCGT-1	2 CD8 gd	1336	667	0.0778443	G1	No TCR	No clonotype	0	0
ATAACGCCAGTCTTCC-1	2 CD8 gd	3203	1178	0.0299719	G1	No TCR	No clonotype	0	0
ATAACGCCATAACCTG-1	4 CD8 Naive	4453	1244	0.0368291	G1	No TCR	No clonotype	0	0
ATAACGCGTTAGAACA-1	3 CD4 Naive	5872	1623	0.0340599	G1	TRA/TRB	TRA:CAASRFGYNAGNMLTF;TRA:CAYRAGNMLTF;TRB:CAWSVRGRSKGYTF	4	1
ATAACGCGTTGTCGCG-1	1 CD8 Tem	3711	1245	0.0433845	G1	No TCR	No clonotype	0	0
ATAACGCTCAGCGATT-1	5 CD8 Temra	2950	1219	0.0359322	G1	TRA/TRB	TRA:CAVSGIGNTDKLIF;TRB:CASSQDRVGAFF	6	243
ATAACGCTCCGTCAAA-1	8 CD8 Interm c1-2	6144	1886	0.0367839	G1	TRA/TRB	TRA:CAYKPHNNARLMF;TRB:CASSLLGTYEQYF	9	122
ATAACGCTCTGTTGAG-1	2 CD8 gd	2704	919	0.0676775	G1	No TCR	No clonotype	0	0
ATAAGAGAGATACACA-1	4 CD8 Naive	3448	923	0.0968677	G1	No TCR	No clonotype	0	0
ATAAGAGAGCACGCCT-1	1 CD8 Tem	2725	945	0.0502752	G1	TRB	TRB:CSAPGDPQGVFWYGYTF	5	5
ATAAGAGAGTGCGATG-1	5 CD8 Temra	3358	1146	0.0473496	G1	TRA/TRB	TRA:CAVSGIGNTDKLIF;TRB:CASSQDRVGAFF	4	243
ATAAGAGCAAGTTCTG-1	2 CD8 gd	4202	1247	0.0442646	G1	No TCR	No clonotype	0	0
ATAAGAGCACATTAGC-1	6.0 CD4 Interm N-Eff	5777	1659	0.0460447	G1	TRB	TRB:CASSLVGPGGSGNTIYF	14	1
ATAAGAGCACGGCTAC-1	4 CD8 Naive	4086	892	0.0827215	G1	TRB	TRB:CASSPSVPSGANVLTF	6	1
ATAAGAGGTCTGGTCG-1	3 CD4 Naive	4713	1204	0.048589	G1	TRB	TRB:CASSQGVNRRNNQPQHF	2	1
ATAAGAGGTGCACTTA-1	2 CD8 gd	4102	1544	0.0436373	G1	No TCR	No clonotype	0	0
ATAAGAGTCAGGTAAA-1	2 CD8 gd	2796	1086	0.0411302	G1	No TCR	No clonotype	0	0
ATAAGAGTCCAGGGCT-1	1 CD8 Tem	2687	1002	0.0416822	G1	TRA/TRB	TRA:CLSGYSTLTF;TRB:CASSEGAGQQETQYF	3	90
ATAAGAGTCCGATATG-1	4 CD8 Naive	6179	1565	0.0294546	G1	TRA/TRB	TRA:CAARPIPYHTGNQFYF;TRB:CASSLREGYNEQFF	7	1
ATAAGAGTCGATGAGG-1	1 CD8 Tem	2962	1022	0.0307225	S	TRA/TRB	TRA:CAYKPHNNARLMF;TRB:CASSLLGTYEQYF	8	122
ATAGACCAGGAACTGC-1	8 CD8 Interm c1-2	6859	1855	0.0469456	G1	No TCR	No clonotype	0	0
ATAGACCCAATTGCTG-1	8 CD8 Interm c1-2	6477	1847	0.0484792	G1	TRB	TRB:CATRSGTGVHEQYF	12	2
ATAGACCCACAGTCGC-1	8 CD8 Interm c1-2	10120	2318	0.0393281	G1	TRA/TRB	TRA:CAFLDYNARLMF;TRB:CASSLLGEREGYEQYF	11	104
ATAGACCCATGTCGAT-1	3 CD4 Naive	5139	1191	0.0498151	G1	TRA/TRB	TRA:CAVGPQGAQKLVF;TRB:CASSLTTYGYTF	2	1
ATAGACCTCCGCATCT-1	2 CD8 gd	2399	889	0.0529387	S	No TCR	No clonotype	0	0
ATCACGAAGAATAGGG-1	1 CD8 Tem	3623	1224	0.0400221	G1	TRA/TRB	TRA:CVVIKTGANNLFF;TRB:CSVEGGTVYEQYF	6	47
ATCACGACATAAGACA-1	4 CD8 Naive	7495	1882	0.0503002	G1	TRA/TRB	TRA:CAGAASNSGYALNF;TRB:CASTPFGGNYEQYF	4	1
ATCACGACATGCTGGC-1	7 CD4 CTL	6410	1846	0.0404056	G1	TRA/TRB	TRA:CVVTLNRDDKIIF;TRB:CASGQGKSLGANVLTF	10	164
ATCACGAGTACATGTC-1	1 CD8 Tem	2910	957	0.0398625	G1	TRB	TRB:CASSLLGEREGYEQYF	8	232
ATCACGATCAAACGGG-1	1 CD8 Tem	2490	991	0.0614458	S	TRB	TRB:CASRGDSYGYTF	4	18
ATCACGATCAACACTG-1	3 CD4 Naive	5584	1411	0.0354585	G1	TRA/TRB	TRA:CAYRSAWKAAGNKLTF;TRB:CASSPPTGGSVTEAFF	2	1
ATCACGATCCACTGGG-1	5 CD8 Temra	3450	1362	0.0330435	G1	TRA/TRB	TRA:CAVSGIGNTDKLIF;TRB:CASSQDRVGAFF	3	243
ATCACGATCCTCAATT-1	2 CD8 gd	3794	1347	0.0687928	G1	No TCR	No clonotype	0	0
ATCATCTGTAGCGTCC-1	1 CD8 Tem	3883	1288	0.0406902	G1	TRB	TRB:CASSLLGEREGYEQYF	6	232
ATCATCTGTATTACCG-1	2 CD8 gd	3818	1421	0.0322158	G2M	No TCR	No clonotype	0	0
ATCATCTGTCTGCGGT-1	1 CD8 Tem	1098	525	0.0846995	G2M	No TCR	No clonotype	0	0
ATCATCTTCAACACCA-1	6.1 Treg	15737	3624	0.0773337	S	TRA/TRB	TRA:CVVNNAGNQFYF;TRB:CATSRDPPGLVRQFF	14	2
ATCATCTTCAACGAAA-1	1 CD8 Tem	3145	1275	0.0324324	G1	TRA/TRB	TRA:CAYKPHNNARLMF;TRB:CASSLLGTYEQYF	2	122
ATCATCTTCAGCCTAA-1	3 CD4 Naive	4579	1107	0.0390915	G1	TRB	TRB:CASSYKTGDGDQPQHF	4	1
ATCATCTTCTATCCCG-1	3 CD4 Naive	4597	1334	0.0389384	G1	No TCR	No clonotype	0	0
ATCATCTTCTGCTGCT-1	1 CD8 Tem	2416	1034	0.0583609	S	TRA/TRB	TRA:CAFLDYNARLMF;TRB:CASSLLGEREGYEQYF	5	104
ATCATGGAGCAATATG-1	1 CD8 Tem	3914	1231	0.0641288	G1	TRA/TRB	TRA:CAASETSYDKVIF;TRB:CAIKSHTENTGELFF	6	1
ATCATGGAGGTGCTAG-1	1 CD8 Tem	4265	1371	0.0382181	G1	TRA/TRB	TRA:CAASTDYGGSQGNLIF;TRA:CALRINGNQFYF;TRB:CASSLSRMKGGTYEQYF	3	3
ATCATGGCACTTCGAA-1	2 CD8 gd	3717	1379	0.0252892	G1	No TCR	No clonotype	0	0
ATCATGGCAGCTTCGG-1	2 CD8 gd	3394	1225	0.0282852	G1	No TCR	No clonotype	0	0
ATCATGGCAGTAACGG-1	4 CD8 Naive	6512	1439	0.0608108	G1	TRB	TRB:CASNLSGQDYEQYF	5	1
ATCATGGCATCCGGGT-1	2 CD8 gd	4031	1275	0.0426693	G1	No TCR	No clonotype	0	0
ATCATGGGTCTGCCAG-1	3 CD4 Naive	2546	781	0.0781618	G1	No TCR	No clonotype	0	0
ATCATGGTCATCGCTC-1	5 CD8 Temra	3904	1264	0.0481557	G1	TRB	TRB:CASSQDRVGAFF	9	124
ATCATGGTCGCCTGTT-1	6.3 CD8 Prolif	14071	3231	0.0389453	G2M	TRA/TRB	TRA:CAVTGDRDSNYQLIW;TRB:CAWERLAGGTEQFF	15	1
ATCCACCAGGACACCA-1	7 CD4 CTL	5573	1651	0.0344518	G1	TRA/TRB	TRA:CVVTLNRDDKIIF;TRB:CASGQGKSLGANVLTF	8	164
ATCCACCAGTCCGTAT-1	4 CD8 Naive	5991	1241	0.06443	G1	No TCR	No clonotype	0	0
ATCCACCAGTTCGCAT-1	3 CD4 Naive	4908	1345	0.0700897	G1	TRA/TRB	TRA:CAMRPLYNQGGKLIF;TRB:CASSLVAGVNTGELFF	8	1
ATCCACCCAATCGAAA-1	5 CD8 Temra	3722	1373	0.0247179	G1	TRA/TRB	TRA:CAVSGIGNTDKLIF;TRB:CASSQDRVGAFF	2	243
ATCCACCGTATCACCA-1	3 CD4 Naive	7432	1819	0.026507	G1	TRA/TRB	TRA:CAAQGKYGNKLVF;TRB:CASSPTRGRYPYEQYF	4	1
ATCCACCGTCGGCACT-1	1 CD8 Tem	3551	1263	0.0273162	G1	No TCR	No clonotype	0	0
ATCCACCGTGGACGAT-1	3 CD4 Naive	5687	1494	0.0358713	G1	No TCR	No clonotype	0	0
ATCCACCGTGTAATGA-1	2 CD8 gd	3340	1276	0.0386228	G1	No TCR	No clonotype	0	0
ATCCACCGTTCCACAA-1	5 CD8 Temra	3599	1209	0.042234	G1	TRB	TRB:CASSQDRVGAFF	5	124
ATCCACCTCAACCATG-1	3 CD4 Naive	7734	1782	0.0284458	G1	TRB	TRB:CASSLTDSYNSPLHF	22	1
ATCCACCTCACGGTTA-1	8 CD8 Interm c1-2	10058	2776	0.0309207	G1	No TCR	No clonotype	0	0
ATCCACCTCAGTTAGC-1	6.3 CD8 Prolif	9623	2713	0.0433337	G2M	TRA/TRB	TRA:CAVEAWGGSQGNLIF;TRB:CAWSLGHTYEQYF	9	2
ATCCACCTCATAGCAC-1	3 CD4 Naive	6440	1684	0.025	G1	TRA/TRB	TRA:CAYRSASKGAQKLVF;TRB:CASSPYRDGQPQHF	8	1
ATCCACCTCCGCATAA-1	2 CD8 gd	3957	1386	0.0326005	G1	No TCR	No clonotype	0	0
ATCCACCTCTCTAGGA-1	4 CD8 Naive	2227	843	0.0507409	G1	TRB	TRB:CASSLGDSPYEQYF	4	1
ATCCACCTCTTTAGGG-1	2 CD8 gd	2438	1043	0.0808039	S	No TCR	No clonotype	0	0
ATCCGAAAGCTCCCAG-1	1 CD8 Tem	1807	689	0.0171555	G2M	No TCR	No clonotype	0	0
ATCCGAACATCCTAGA-1	2 CD8 gd	1270	665	0.0566929	S	No TCR	No clonotype	0	0
ATCCGAAGTTCCGGCA-1	9 CD8 Degraded	1012	645	0.0335968	G2M	No TCR	No clonotype	0	0
ATCCGAATCGAACTGT-1	2 CD8 gd	3629	1403	0.0476715	G1	No TCR	No clonotype	0	0
ATCCGAATCGGAGCAA-1	3 CD4 Naive	2098	799	0.0910391	G1	No TCR	No clonotype	0	0
ATCCGAATCGGCGGTT-1	2 CD8 gd	3428	1313	0.039965	G1	No TCR	No clonotype	0	0
ATCCGAATCTTCAACT-1	2 CD8 gd	3563	1185	0.0305922	G1	No TCR	No clonotype	0	0
ATCGAGTAGGAATCGC-1	1 CD8 Tem	4111	1396	0.0406227	G1	TRA/TRB	TRA:CAASASNFNKFYF;TRB:CAISEGRVAEQFF	6	1
ATCGAGTAGTGCCAGA-1	5 CD8 Temra	3201	1048	0.0449859	G1	TRB	TRB:CASSQDRVGAFF	7	124
ATCGAGTCAAGACGTG-1	3 CD4 Naive	2418	674	0.0359801	G1	No TCR	No clonotype	0	0
ATCGAGTCAATCAGAA-1	1 CD8 Tem	3536	1112	0.0627828	G1	TRA/TRB	TRA:CLSGYSTLTF;TRB:CASSEGAGQQETQYF	4	90
ATCGAGTCATGTCCTC-1	4 CD8 Naive	4078	1001	0.0608141	G1	No TCR	No clonotype	0	0
ATCGAGTGTAGAGTGC-1	1 CD8 Tem	3292	1042	0.0291616	G1	TRA/TRB	TRA:CAYKPHNNARLMF;TRB:CASSLLGTYEQYF	6	122
ATCGAGTGTCAGAAGC-1	6.0 CD4 Interm N-Eff	4816	1514	0.0506645	G1	TRA/TRB	TRA:CGTERPDKLIF;TRB:CASSLNHERGYGYTF	6	1
ATCGAGTTCAGCTCTC-1	5 CD8 Temra	3571	1367	0.0193223	G1	TRA/TRB	TRA:CAVSGIGNTDKLIF;TRB:CASSQDRVGAFF	6	243
ATCGAGTTCCTCAATT-1	7 CD4 CTL	3810	1187	0.0230971	G1	TRA/TRB	TRA:CVVTLNRDDKIIF;TRB:CASGQGKSLGANVLTF	5	164
ATCGAGTTCTCACATT-1	5 CD8 Temra	2730	1041	0.0739927	G1	TRB	TRB:CASSQDRVGAFF	8	124
ATCGAGTTCTGCTGTC-1	5 CD8 Temra	2259	958	0.042054	G1	TRA/TRB	TRA:CAVSGIGNTDKLIF;TRB:CASSQDRVGAFF	4	243
ATCTACTAGAGTCTGG-1	6.0 CD4 Interm N-Eff	6573	1997	0.0292104	G1	TRA/TRB	TRA:CAESGGSYIPTF;TRB:CASSLSLAEHEQYF	16	1
ATCTACTAGATGTAAC-1	7 CD4 CTL	4624	1618	0.0393599	G1	TRA/TRB	TRA:CVVTLNRDDKIIF;TRB:CASGQGKSLGANVLTF	11	164
ATCTACTAGCTAGTTC-1	1 CD8 Tem	3612	1259	0.0429125	G2M	No TCR	No clonotype	0	0
ATCTACTAGGTGATAT-1	3 CD4 Naive	6721	1526	0.0458265	G1	TRA/TRB	TRA:CVVNGYQKVTF;TRB:CASRSDIYYEQYF	4	1
ATCTACTAGTATTGGA-1	2 CD8 gd	3982	1266	0.0323958	G1	No TCR	No clonotype	0	0
ATCTACTCACATGGGA-1	2 CD8 gd	3570	1162	0.040056	G1	No TCR	No clonotype	0	0
ATCTACTCACCAGTTA-1	4 CD8 Naive	3229	883	0.0771137	G1	No TCR	No clonotype	0	0
ATCTACTCAGTCGTGC-1	3 CD4 Naive	6540	1427	0.0298165	G1	TRA/TRB	TRA:CAGHKETSGSRLTF;TRB:CASSRPGRDRNEKLFF	6	1
ATCTACTGTGTGGCTC-1	1 CD8 Tem	1881	719	0.0584795	G1	TRB	TRB:CASGQGKSLGANVLTF	9	52
ATCTACTTCACATACG-1	1 CD8 Tem	5129	1589	0.0350946	G1	TRA/TRB	TRA:CAFIGYDARLMF;TRB:CASRDRGTYEQYF	3	20
ATCTACTTCAGCGACC-1	2 CD8 gd	4093	1401	0.0442218	S	No TCR	No clonotype	0	0
ATCTACTTCCGAACGC-1	7 CD4 CTL	3821	1239	0.0392567	G1	TRA/TRB	TRA:CAASREAAGNKLTF;TRB:CSQVRAGTDTQYF	10	10
ATCTACTTCCTTAATC-1	5 CD8 Temra	2606	1037	0.0399079	G1	TRA/TRB	TRA:CAVSGIGNTDKLIF;TRB:CASSQDRVGAFF	4	243
ATCTGCCCAACCGCCA-1	2 CD8 gd	3983	1336	0.0346473	G1	No TCR	No clonotype	0	0
ATCTGCCGTCACACGC-1	6.1 Treg	4635	1243	0.0487594	G1	TRA/TRB	TRA:CAVRDTHNTDKLIF;TRB:CASSPNTGELFF	5	1
ATCTGCCGTCTTGCGG-1	3 CD4 Naive	3109	891	0.0797684	G1	TRA/TRB	TRA:CGAYNFNKFYF;TRB:CSAVNSGRAVEQYF	3	1
ATCTGCCGTTTGACTG-1	1 CD8 Tem	3617	1223	0.0411944	G1	TRB	TRB:CASSLLGEREGYEQYF	3	232
ATCTGCCTCACCATAG-1	3 CD4 Naive	2643	939	0.061294	G1	TRA/TRB	TRA:CAYRSAGNMLTF;TRB:CASSPIGGQGRNYGYTF	2	1
ATCTGCCTCACGAAGG-1	6.2 CD8 early Tem	3736	1356	0.0294433	G2M	TRA/TRB	TRA:CAEDENDMRF;TRB:CASSFLRGHYGYTF	4	2
ATCTGCCTCTGTTGAG-1	3 CD4 Naive	6596	1795	0.0409339	S	TRB	TRB:CAWSQYTNTGELFF	14	1
ATGAGGGAGAAACCAT-1	1 CD8 Tem	3873	1398	0.0289182	G1	No TCR	No clonotype	0	0
ATGAGGGCATATGCTG-1	1 CD8 Tem	1847	694	0.0671359	G2M	No TCR	No clonotype	0	0
ATGAGGGGTAAGTGGC-1	4 CD8 Naive	8283	1759	0.041893	G1	TRA/TRB	TRA:CAVRERGADGLTF;TRB:CASTGLGETQYF;TRB:CAWSWRRYNEQFF	3	1
ATGAGGGGTATAGGTA-1	2 CD8 gd	3095	1254	0.0403877	G1	No TCR	No clonotype	0	0
ATGAGGGGTTCATGGT-1	5 CD8 Temra	3345	1050	0.0376682	G1	TRA/TRB	TRA:CAVSGIGNTDKLIF;TRB:CASSQDRVGAFF	4	243
ATGAGGGTCACGAAGG-1	1 CD8 Tem	2463	909	0.0600893	G1	TRB	TRB:CASGQGKSLGANVLTF	3	52
ATGAGGGTCAGTCCCT-1	1 CD8 Tem	3256	1008	0.0411548	G1	TRA/TRB	TRA:CAGRGRSGGSNYKLTF;TRB:CSAPGDPQGVFWYGYTF	30	9
ATGAGGGTCCTCAATT-1	8 CD8 Interm c1-2	6763	1761	0.0359308	G1	No TCR	No clonotype	0	0
ATGCGATAGATGTGTA-1	1 CD8 Tem	4012	1159	0.0812562	G2M	No TCR	No clonotype	0	0
ATGCGATCAAGGACTG-1	3 CD4 Naive	3851	1041	0.0740068	G1	TRA/TRB	TRA:CAGSGAAGNKLTF;TRB:CASSLDGGRTDTQYF	5	1
ATGCGATCACAGGTTT-1	4 CD8 Naive	7040	1574	0.0308239	S	TRA/TRB	TRA:CAVRRMDSSYKLIF;TRB:CASSYQGYEKLFF	5	1
ATGCGATCAGCATACT-1	2 CD8 gd	3323	1214	0.035811	G1	No TCR	No clonotype	0	0
ATGCGATCATTGGTAC-1	8 CD8 Interm c1-2	4942	1329	0.0433023	G1	No TCR	No clonotype	0	0
ATGCGATGTCGAGATG-1	1 CD8 Tem	3603	1140	0.0316403	G1	TRA/TRB	TRA:CLSGYSTLTF;TRB:CASSEGAGQQETQYF	3	90
ATGCGATTCATGTCCC-1	5 CD8 Temra	3721	1227	0.042193	G1	TRA/TRB	TRA:CAVSGIGNTDKLIF;TRB:CASSQDRVGAFF	5	243
ATGCGATTCGGCGCAT-1	2 CD8 gd	3010	1197	0.0465116	G1	No TCR	No clonotype	0	0
ATGGGAGAGGCAATTA-1	2 CD8 gd	1943	853	0.0808029	G2M	No TCR	No clonotype	0	0
ATGGGAGCAATCTACG-1	1 CD8 Tem	3256	1090	0.0411548	G1	No TCR	No clonotype	0	0
ATGGGAGCAGATGAGC-1	8 CD8 Interm c1-2	9174	2271	0.030521	G1	No TCR	No clonotype	0	0
ATGGGAGGTAATAGCA-1	2 CD8 gd	3294	1174	0.0461445	G1	No TCR	No clonotype	0	0
ATGGGAGGTATTACCG-1	1 CD8 Tem	4241	1481	0.0400849	G1	TRB	TRB:CASSEGAGQQETQYF	10	145
ATGGGAGGTATTAGCC-1	2 CD8 gd	2931	1054	0.0535653	G1	No TCR	No clonotype	0	0
ATGGGAGGTCTGGTCG-1	3 CD4 Naive	1383	589	0.0925524	G2M	No TCR	No clonotype	0	0
ATGGGAGGTGCGCTTG-1	6.1 Treg	3665	1120	0.0313779	G1	No TCR	No clonotype	0	0
ATGGGAGTCTACTCAT-1	4 CD8 Naive	3637	1044	0.0371185	G1	TRA/TRB	TRA:CAMRDPTGNQFYF;TRB:CASSQVVGLVIDEQFF	4	1
ATGTGTGAGAATTGTG-1	9 CD8 Degraded	1366	989	0.00366032	G2M	TRA/TRB	TRA:CALPSGGGADGLTF;TRB:CASTRGGMYGDEQYF	3	2
ATGTGTGAGATAGGAG-1	6.1 Treg	6327	1829	0.021021	G1	TRA/TRB	TRA:CAVSGWGFKTIF;TRB:CASSYRTRGSSLETQYF	6	1
ATGTGTGCAAGCCGTC-1	3 CD4 Naive	2812	974	0.0647226	G1	TRA/TRB	TRA:CVVNVNNNARLMF;TRB:CSARDREAGYTF	2	1
ATGTGTGCATACTCTT-1	2 CD8 gd	3335	1315	0.0338831	G1	No TCR	No clonotype	0	0
ATGTGTGGTGACCAAG-1	7 CD4 CTL	3056	1153	0.0474476	G1	TRA/TRB	TRA:CVVTLNRDDKIIF;TRB:CASGQGKSLGANVLTF	8	164
ATGTGTGGTTCAGTAC-1	2 CD8 gd	3960	1518	0.0555556	G1	No TCR	No clonotype	0	0
ATGTGTGGTTGATTCG-1	3 CD4 Naive	4419	1127	0.0396017	G1	TRA/TRB	TRA:CATDDYKLSF;TRB:CASSLFGQSSNQPQHF	2	1
ATGTGTGTCTCGAGTA-1	1 CD8 Tem	4976	1414	0.0807878	G1	TRA/TRB	TRA:CAVGAGGDSGGGADGLTF;TRB:CASSLVPPGGIF	5	1
ATTACTCAGACGCTTT-1	1 CD8 Tem	4641	1437	0.0377074	G1	TRA/TRB	TRA:CAFLDYNARLMF;TRB:CASSLLGEREGYEQYF	5	104
ATTACTCAGAGTAATC-1	2 CD8 gd	3550	1287	0.0532394	G1	No TCR	No clonotype	0	0
ATTACTCAGCTAGTTC-1	3 CD4 Naive	8570	1657	0.0243874	G1	TRA/TRB	TRA:CAVKQGGSEKLVF;TRB:CASSLVRGNQPQHF	5	1
ATTACTCAGTTGTAGA-1	8 CD8 Interm c1-2	6557	1960	0.0559707	G1	No TCR	No clonotype	0	0
ATTACTCCAATGTAAG-1	4 CD8 Naive	7773	1650	0.0598225	G1	TRA/TRB	TRA:CSGAGSYQLTF;TRB:CASSLGTSGRGNEQFF	2	1
ATTACTCCAGGACCCT-1	2 CD8 gd	4315	1543	0.0672074	G1	No TCR	No clonotype	0	0
ATTACTCGTCGCATAT-1	1 CD8 Tem	4387	1462	0.054935	G1	TRA/TRB	TRA:CLSGYSTLTF;TRB:CASSEGAGQQETQYF	2	90
ATTACTCGTCTCAACA-1	1 CD8 Tem	3676	1242	0.0731774	G1	TRA/TRB	TRA:CAVEMNRDDKIIF;TRB:CASGGRGTSYEQYF	3	1
ATTACTCGTGCCTGCA-1	1 CD8 Tem	4296	1315	0.035149	G1	TRB	TRB:CASSEGAGQQETQYF	4	145
ATTACTCTCAACGGGA-1	2 CD8 gd	2955	1036	0.0419628	G1	No TCR	No clonotype	0	0
ATTACTCTCCAAACTG-1	1 CD8 Tem	3541	1317	0.0494211	G1	TRB	TRB:CASRDRGTYEQYF	9	20
ATTACTCTCGGGAGTA-1	1 CD8 Tem	2663	893	0.056703	G1	No TCR	No clonotype	0	0
ATTACTCTCTCGCATC-1	7 CD4 CTL	2805	1042	0.0502674	G2M	TRB	TRB:CASGQGKSLGANVLTF	6	52
ATTACTCTCTGCAGTA-1	1 CD8 Tem	3370	1166	0.0400593	G1	TRA/TRB	TRA:CILRALSGGSNYKLTF;TRB:CASSASGTRSDTQYF	4	6
ATTACTCTCTGCGGCA-1	5 CD8 Temra	2978	1075	0.0396239	G1	TRA/TRB	TRA:CAVSGIGNTDKLIF;TRB:CASSQDRVGAFF	4	243
ATTACTCTCTTGAGAC-1	7 CD4 CTL	4418	1530	0.039837	G1	TRA/TRB	TRA:CVVTLNRDDKIIF;TRB:CASGQGKSLGANVLTF	8	164
ATTATCCAGAGAGCTC-1	1 CD8 Tem	3807	1291	0.0286315	G1	TRA/TRB	TRA:CVVIKTGANNLFF;TRB:CSVEGGTVYEQYF	7	47
ATTATCCAGGAGTACC-1	1 CD8 Tem	3433	1046	0.0533061	G1	TRA/TRB	TRA:CAFLDYNARLMF;TRB:CASSLLGEREGYEQYF	2	104
ATTATCCGTCGACTAT-1	2 CD8 gd	2377	984	0.0811948	G1	No TCR	No clonotype	0	0
ATTATCCGTGAGTATA-1	3 CD4 Naive	5141	1358	0.0466835	G1	TRB	TRB:CSASGRDEQFF	13	1
ATTATCCGTTAAGACA-1	5 CD8 Temra	4155	1357	0.0411552	G1	TRA/TRB	TRA:CAVSGIGNTDKLIF;TRB:CASSQDRVGAFF	6	243
ATTATCCGTTAGGGTG-1	3 CD4 Naive	5960	1270	0.0916107	G1	TRA/TRB	TRA:CGADIKGTYKYIF;TRB:CASSQGGLAGGPTYEQYF	8	1
ATTCTACAGACCTAGG-1	1 CD8 Tem	4646	1444	0.0542402	G2M	TRA/TRB	TRA:CLSGYSTLTF;TRB:CASSEGAGQQETQYF	2	90
ATTCTACAGCAGCGTA-1	3 CD4 Naive	6311	1541	0.0354936	G1	TRA/TRB	TRA:CIVRRRDKIIF;TRB:CASSFLAGGPGELFF	4	1
ATTCTACAGGTTCCTA-1	6.0 CD4 Interm N-Eff	4893	1660	0.021868	G1	TRA/TRB	TRA:CAGVLSGNTGKLIF;TRA:CAVRPGGFKTIF;TRB:CSVVGAEQFF	16	1
ATTCTACAGTGAAGTT-1	1 CD8 Tem	5117	1628	0.0498339	G1	TRA/TRB	TRA:CAVRTDYGGSQGNLIF;TRB:CASSLARREGLDTQYF	4	5
ATTCTACCAGACTCGC-1	3 CD4 Naive	2014	714	0.0283019	G1	TRB	TRB:CASSYSALQAQFF	5	1
ATTCTACCATGCGCAC-1	2 CD8 gd	3381	1243	0.0351967	G1	No TCR	No clonotype	0	0
ATTCTACGTAGCCTCG-1	4 CD8 Naive	4938	1055	0.0593358	G1	TRB	TRB:CASSIGRGDEQFF	3	1
ATTCTACGTTCGTTGA-1	4 CD8 Naive	6436	1582	0.0385332	G1	No TCR	No clonotype	0	0
ATTCTACTCACCCTCA-1	3 CD4 Naive	4107	1051	0.0508887	G1	TRB	TRB:CASSSWDLNQPQHF	8	1
ATTCTACTCCCAAGAT-1	6.0 CD4 Interm N-Eff	8237	2363	0.0672575	G1	TRB	TRB:CASNRIGVSNIQYF	13	1
ATTCTACTCTTGACGA-1	3 CD4 Naive	8179	1721	0.031911	G1	TRA/TRB	TRA:CAVRRWGSARQLTF;TRB:CASSETGLENNEQFF	6	1
ATTGGACAGACTACAA-1	2 CD8 gd	2969	1131	0.0572583	G1	No TCR	No clonotype	0	0
ATTGGACAGAGTAATC-1	2 CD8 gd	3405	1242	0.0390602	G1	No TCR	No clonotype	0	0
ATTGGACAGGGAGTAA-1	2 CD8 gd	2377	895	0.0475389	G1	No TCR	No clonotype	0	0
ATTGGACAGTAGGTGC-1	1 CD8 Tem	4654	1312	0.0451225	G1	TRA/TRB	TRA:CAMREGDNQGGKLIF;TRB:CASSIDYGGLSRPQHF	2	15
ATTGGACCAATAGCGG-1	1 CD8 Tem	3406	1078	0.0381679	G1	TRB	TRB:CASSLLGEREGYEQYF	3	232
ATTGGACCAGCCAATT-1	3 CD4 Naive	3576	857	0.0573266	G1	No TCR	No clonotype	0	0
ATTGGACGTATAAACG-1	1 CD8 Tem	4183	1352	0.0454219	G1	TRA/TRB	TRA:CSFGNEKLTF;TRB:CASSNRGVDLYNEQFF	5	8
ATTGGACGTGGTTTCA-1	1 CD8 Tem	2271	829	0.0576838	G1	TRB	TRB:CASSLLGEREGYEQYF	3	232
ATTGGACGTGTAACGG-1	1 CD8 Tem	3474	1231	0.0385723	G1	TRB	TRB:CASSLLGEREGYEQYF	4	232
ATTGGACGTTGGTGGA-1	3 CD4 Naive	2888	900	0.0806787	G1	No TCR	No clonotype	0	0
ATTGGACGTTGTACAC-1	3 CD4 Naive	3577	968	0.0654179	G1	No TCR	No clonotype	0	0
ATTGGACTCCTACAGA-1	4 CD8 Naive	5406	1141	0.0514243	G1	TRB	TRB:CASSLAVSPAYGYTF	7	1
ATTGGACTCGCACTCT-1	3 CD4 Naive	5545	1535	0.0429216	G1	No TCR	No clonotype	0	0
ATTGGACTCGCCCTTA-1	6.1 Treg	26721	4291	0.0521687	S	No TCR	No clonotype	0	0
ATTGGACTCTGAGGGA-1	4 CD8 Naive	6669	1335	0.0442345	G1	TRA/TRB	TRA:CAVSDPWNRDDKIIF;TRB:CASSLDRGASNQPQHF	4	1
ATTGGACTCTTGTCAT-1	1 CD8 Tem	3903	1365	0.0517551	G1	No TCR	No clonotype	0	0
ATTGGTGAGTACGACG-1	1 CD8 Tem	4460	1404	0.0325112	G1	TRB	TRB:CASSDQRDRGPNQPQHF	5	6
ATTGGTGAGTGTTGAA-1	2 CD8 gd	3378	1311	0.0319716	G1	No TCR	No clonotype	0	0
ATTGGTGCACATTCGA-1	1 CD8 Tem	3747	1194	0.0461703	G1	TRA/TRB	TRA:CLSGYSTLTF;TRB:CASSEGAGQQETQYF	2	90
ATTGGTGCAGAGCCAA-1	3 CD4 Naive	3580	1017	0.0449721	G1	No TCR	No clonotype	0	0
ATTGGTGCATCCGTGG-1	3 CD4 Naive	4078	907	0.077489	G1	TRB	TRB:CASSEQGLGTEAFF	3	1
ATTGGTGGTACTTAGC-1	4 CD8 Naive	6709	1605	0.0524668	G1	TRA/TRB	TRA:CAMRESGVDSSYKLIF;TRB:CSARDGYEREPYNEQFF	6	1
ATTGGTGGTCACACGC-1	1 CD8 Tem	4084	1186	0.036239	G1	TRA/TRB	TRA:CAYKPHNNARLMF;TRB:CASSLLGTYEQYF	4	122
ATTGGTGGTCAGATAA-1	2 CD8 gd	3725	1307	0.0432215	G1	No TCR	No clonotype	0	0
ATTGGTGGTCAGCTAT-1	2 CD8 gd	1999	787	0.062031	G1	No TCR	No clonotype	0	0
ATTGGTGGTCTCATCC-1	8 CD8 Interm c1-2	6841	1783	0.0489694	G1	TRA/TRB	TRA:CAFLDYNARLMF;TRB:CASSLLGEREGYEQYF	6	104
ATTGGTGGTGCAGGTA-1	3 CD4 Naive	4478	1200	0.0225547	G1	TRB	TRB:CSARRQGAGETQYF	5	1
ATTGGTGGTTAAGATG-1	1 CD8 Tem	3527	1182	0.0408279	G1	TRA/TRB	TRA:CAFLDYNARLMF;TRB:CASSLLGEREGYEQYF	5	104
ATTGGTGGTTACAGAA-1	4 CD8 Naive	7088	1680	0.0348476	G1	TRB	TRB:CGSWTSGDLMNEQFF	7	1
ATTGGTGGTTCCATGA-1	9 CD8 Degraded	1517	794	0.0896506	G1	No TCR	No clonotype	0	0
ATTGGTGTCTAGAGTC-1	1 CD8 Tem	3358	1110	0.03514	G1	TRB	TRB:CASSLLGEREGYEQYF	6	232
ATTGGTGTCTCTAAGG-1	2 CD8 gd	5877	1697	0.0529182	G1	TRA/TRB	TRA:CALSEANFGNEKLTF;TRB:CASSQEIASPYEQYF	6	1
ATTTCTGAGAGTAAGG-1	1 CD8 Tem	2679	1141	0.0548712	G2M	No TCR	No clonotype	0	0
ATTTCTGAGATATGGT-1	3 CD4 Naive	2572	871	0.0486003	G1	TRB	TRB:CASSFQAGTGPGEQYF	7	1
ATTTCTGAGTATGACA-1	7 CD4 CTL	4644	1485	0.0486649	G1	TRA/TRB	TRA:CAENSRQAGTALIF;TRB:CASSGGLGGQETQYF	6	1
ATTTCTGCATACTACG-1	1 CD8 Tem	3577	1249	0.0259994	G1	TRB	TRB:CASSLLGEREGYEQYF	8	232
ATTTCTGGTCATACTG-1	4 CD8 Naive	3676	1114	0.0851469	G1	TRB	TRB:CAISGTGRSTDTQYF	8	1
ATTTCTGGTCTTGCGG-1	2 CD8 gd	3419	1290	0.0222287	G2M	No TCR	No clonotype	0	0
ATTTCTGGTGCTCTTC-1	5 CD8 Temra	2290	945	0.0637555	G1	TRA/TRB	TRA:CAVSGIGNTDKLIF;TRB:CASSQDRVGAFF	4	243
CAACCAAAGGCCCTTG-1	2 CD8 gd	2214	954	0.0465221	G1	No TCR	No clonotype	0	0
CAACCAACAATGGAGC-1	2 CD8 gd	3847	1515	0.0353522	G1	No TCR	No clonotype	0	0
CAACCAACAGGGTACA-1	3 CD4 Naive	2428	613	0.0543657	G1	TRB	TRB:CASSLAGTPYTGELFF	3	1
CAACCAACATTACCTT-1	2 CD8 gd	3980	1430	0.0447236	G1	No TCR	No clonotype	0	0
CAACCAAGTCATGCCG-1	1 CD8 Tem	3873	1259	0.0436354	G1	No TCR	No clonotype	0	0
CAACCAAGTGTCCTCT-1	2 CD8 gd	3054	1181	0.0445318	G1	No TCR	No clonotype	0	0
CAACCAATCAGTTCGA-1	1 CD8 Tem	4751	1472	0.0263103	G1	TRB	TRB:CASSLLGEREGYEQYF	12	232
CAACCAATCTAAGCCA-1	7 CD4 CTL	5512	1591	0.0310232	G1	TRA/TRB	TRA:CVVTLNRDDKIIF;TRB:CASGQGKSLGANVLTF	15	164
CAACCTCAGTTGAGAT-1	1 CD8 Tem	2651	1003	0.038476	G1	TRB	TRB:CATRQGAGWPQHF	7	31
CAACCTCCACATCCAA-1	4 CD8 Naive	1810	557	0.0629834	G1	TRB	TRB:CASGNENEQFF	4	1
CAACCTCCACCCATTC-1	7 CD4 CTL	2183	769	0.0833715	G1	TRB	TRB:CASGQGKSLGANVLTF	6	52
CAACCTCCAGCTATTG-1	5 CD8 Temra	3861	1337	0.044289	G1	TRA/TRB	TRA:CAVSGIGNTDKLIF;TRB:CASSQDRVGAFF	4	243
CAACCTCGTCCAACTA-1	2 CD8 gd	4817	1715	0.0269878	G1	No TCR	No clonotype	0	0
CAACCTCGTCCGAACC-1	1 CD8 Tem	3736	1247	0.0286403	G1	TRA/TRB	TRA:CALRGAQGGSEKLVF;TRB:CATRQGAGWPQHF	4	13
CAACCTCGTCTAGGTT-1	7 CD4 CTL	3893	1129	0.0362189	G1	TRB	TRB:CASGQGKSLGANVLTF	7	52
CAACCTCGTGACTCAT-1	6.0 CD4 Interm N-Eff	7487	2055	0.0414051	G1	TRA/TRB	TRA:CAGARAGNNRKLIW;TRB:CASSLPRLSFNYGYTF	14	1
CAACCTCGTTCCATGA-1	5 CD8 Temra	4990	1581	0.0480962	G1	TRA/TRB	TRA:CAVSGIGNTDKLIF;TRB:CASSQDRVGAFF	6	243
CAACCTCGTTTAGCTG-1	1 CD8 Tem	4537	1227	0.0584086	G1	TRB	TRB:CASSEGAGQQETQYF	2	145
CAACCTCTCCAACCAA-1	4 CD8 Naive	7559	1874	0.057415	G1	TRA/TRB	TRA:CATDAGNTGKLIF;TRB:CASSPTGPGSPLHF	6	1
CAACCTCTCGAGAGCA-1	4 CD8 Naive	7631	1654	0.0467829	G1	TRA	TRA:CAMRGGYQKVTF	2	1
CAACCTCTCGTGGTCG-1	3 CD4 Naive	5338	1447	0.0162982	G1	TRB	TRB:CASMSFQGFYEQYF	5	1
CAACCTCTCTAACTGG-1	7 CD4 CTL	1950	839	0.0328205	G1	TRA/TRB	TRA:CVVTLNRDDKIIF;TRB:CASGQGKSLGANVLTF	3	164
CAACCTCTCTCAACTT-1	3 CD4 Naive	6135	1480	0.0676447	G1	TRA/TRB	TRA:CAVRPRQAGTALIF;TRB:CASSPRNRGPSPYEQYF	4	1
CAACCTCTCTCTTGAT-1	1 CD8 Tem	4317	1404	0.0386843	G1	TRA/TRB	TRA:CAYRSAMEYGNKLVF;TRB:CASSFEVPSSYNEQFF	7	2
CAACCTCTCTTTAGTC-1	2 CD8 gd	4361	1465	0.045861	G1	No TCR	No clonotype	0	0
CAACTAGAGGAGTTGC-1	5 CD8 Temra	4631	1570	0.0390844	G1	TRB	TRB:CASSQVRNYEQYF	5	10
CAACTAGAGTACGACG-1	3 CD4 Naive	6073	1546	0.0549975	G1	TRA/TRB	TRA:CAASKAFQAAGNKLTF;TRB:CAIGAGTAYGYTF	2	1
CAACTAGCAGCCTATA-1	5 CD8 Temra	4170	1311	0.0328537	G1	TRA/TRB	TRA:CAASMLSYNTDKLIF;TRB:CASSQDREGRAFF	4	14
CAACTAGGTACTTGAC-1	1 CD8 Tem	3948	1290	0.0440729	G1	TRA/TRB	TRA:CATDAPGNDMRF;TRB:CSATGQGAMVGFSPLHF	4	3
CAACTAGGTCCTCTTG-1	7 CD4 CTL	4176	1462	0.0301724	G1	TRA/TRB	TRA:CVVTLNRDDKIIF;TRB:CASGQGKSLGANVLTF	13	164
CAACTAGGTCGGGTCT-1	3 CD4 Naive	4572	1256	0.0229659	G1	TRB	TRB:CASSAGSYGYTF	4	1
CAACTAGGTGGCTCCA-1	1 CD8 Tem	4095	1431	0.018315	G1	TRA/TRB	TRA:CAYKPHNNARLMF;TRB:CASSLLGTYEQYF	6	122
CAACTAGGTTCAGACT-1	5 CD8 Temra	4167	1505	0.0407967	G1	No TCR	No clonotype	0	0
CAACTAGTCCGCATCT-1	3 CD4 Naive	7002	1576	0.0352756	G1	TRB	TRB:CASSFAGAEQYF	8	1
CAAGAAAAGTCGATAA-1	1 CD8 Tem	2999	1069	0.045015	G1	TRB	TRB:CASSEGAGQQETQYF	6	145
CAAGAAACATCACGAT-1	5 CD8 Temra	3000	1037	0.0383333	G1	TRB	TRB:CASSQDRVGAFF	7	124
CAAGAAAGTCCTCTTG-1	8 CD8 Interm c1-2	7717	2005	0.0587016	G1	TRB	TRB:CATSDLRQGEFSVNNSPLHF	10	9
CAAGAAATCAGTTCGA-1	2 CD8 gd	2845	1107	0.0442882	G2M	TRB	TRB:CASSLTKHGANQHF	13	30
CAAGAAATCGCAAGCC-1	2 CD8 gd	2359	901	0.0640102	G1	No TCR	No clonotype	0	0
CAAGAAATCTTTAGTC-1	3 CD4 Naive	4340	1145	0.0274194	G1	TRA/TRB	TRA:CAVRLIPHGGSQGNLIF;TRB:CASNAGQLDYGYTF	4	1
CAAGATCAGAAGCCCA-1	1 CD8 Tem	3868	1201	0.0361944	G1	TRA/TRB	TRA:CIVRGMEYGNKLVF;TRB:CASTGFGPDRVRRNEQFF	6	1
CAAGATCAGCAATCTC-1	3 CD4 Naive	8344	1916	0.0366731	G1	TRA/TRB	TRA:CAVRDFKAAGNKLTF;TRB:CASSKRDSPGNTIYF	3	1
CAAGATCAGCACCGCT-1	5 CD8 Temra	2950	1008	0.0911864	G1	TRB	TRB:CASSQDRVGAFF	5	124
CAAGATCAGGCCCTTG-1	1 CD8 Tem	4104	1234	0.0350877	G1	TRB	TRB:CASSLLGEREGYEQYF	7	232
CAAGATCAGTTACGGG-1	2 CD8 gd	3970	1401	0.0405542	G1	No TCR	No clonotype	0	0
CAAGATCCAAACGTGG-1	2 CD8 gd	2876	1137	0.0368567	G1	No TCR	No clonotype	0	0
CAAGATCCAATGAATG-1	3 CD4 Naive	2498	867	0.0680544	G1	TRA/TRB	TRA:CAASNTGKLIF;TRB:CASSLAFPNTGELFF	2	1
CAAGATCCACTTAAGC-1	4 CD8 Naive	6075	1431	0.0592593	G1	No TCR	No clonotype	0	0
CAAGATCCATACGCCG-1	5 CD8 Temra	2627	1009	0.0422535	G1	TRA/TRB	TRA:CAVSGIGNTDKLIF;TRB:CASSQDRVGAFF	3	243
CAAGATCCATACTCTT-1	4 CD8 Naive	5377	1238	0.0623024	G1	TRA	TRA:CIVGFPYDKVIF	2	1
CAAGATCGTAAGTGTA-1	3 CD4 Naive	7761	1811	0.0274449	G1	TRA/TRB	TRA:CATDHTGANSKLTF;TRB:CASRGRTLVTDTQYF	3	1
CAAGATCGTCTCACCT-1	1 CD8 Tem	3524	1132	0.0402951	G1	TRA	TRA:CAVKAGAGSYQLTF	5	1
CAAGATCTCAGCAACT-1	9 CD8 Degraded	2023	1246	0.0711814	S	No TCR	No clonotype	0	0
CAAGATCTCATAACCG-1	2 CD8 gd	1321	713	0.0325511	G1	No TCR	No clonotype	0	0
CAAGATCTCCCAAGAT-1	2 CD8 gd	1956	907	0.0337423	G1	TRB	TRB:CASSPFLVPLLAGDYEQYF	5	4
CAAGATCTCCTTTCGG-1	5 CD8 Temra	3058	1083	0.0356442	G1	TRB	TRB:CASSQDRVGAFF	7	124
CAAGGCCAGAAGCCCA-1	1 CD8 Tem	3451	1134	0.0452043	G1	TRA/TRB	TRA:CVVIKTGANNLFF;TRB:CSVEGGTVYEQYF	8	47
CAAGGCCAGAGACTTA-1	2 CD8 gd	3213	1145	0.059446	G1	No TCR	No clonotype	0	0
CAAGGCCAGGCAGTCA-1	2 CD8 gd	3592	1167	0.047049	G1	No TCR	No clonotype	0	0
CAAGGCCCATCGGGTC-1	3 CD4 Naive	2064	647	0.0896318	G1	No TCR	No clonotype	0	0
CAAGGCCCATGGTTGT-1	1 CD8 Tem	2380	807	0.0407563	G1	TRB	TRB:CSAPKREGLSNTQYF	7	4
CAAGGCCGTAAATGAC-1	5 CD8 Temra	5226	1607	0.0376961	G1	TRB	TRB:CASSQDRVGAFF	7	124
CAAGGCCGTAGGGACT-1	2 CD8 gd	2284	1015	0.058669	G1	No TCR	No clonotype	0	0
CAAGGCCGTCACTTCC-1	5 CD8 Temra	6447	1914	0.0471537	G1	TRB	TRB:CASSQDRVGAFF	11	124
CAAGGCCGTTCTGTTT-1	1 CD8 Tem	3322	1150	0.0704395	G1	TRA/TRB	TRA:CVVIKTGANNLFF;TRB:CSVEGGTVYEQYF	4	47
CAAGGCCTCACCTTAT-1	7 CD4 CTL	4199	1401	0.0523934	G1	TRB	TRB:CASGQGKSLGANVLTF	4	52
CAAGGCCTCCCGGATG-1	4 CD8 Naive	7543	1574	0.0364576	G1	TRA/TRB	TRA:CAERNSGGYQKVTF;TRB:CSARGGWGGSYEQYF	10	1
CAAGGCCTCGGGAGTA-1	6.3 CD8 Prolif	23376	4152	0.0387149	S	TRA/TRB	TRA:CAENPAGNMLTF;TRB:CASSSIGETQYF	17	1
CAAGGCCTCTGCAAGT-1	6.0 CD4 Interm N-Eff	7777	1894	0.0441044	G1	TRA/TRB	TRA:CAGYMTTDSWGKLQF;TRB:CASTSPGRGGEQYF	16	1
CAAGTTGAGAACTCGG-1	2 CD8 gd	3786	1281	0.0441099	G1	TRB	TRB:CASSLTKHGANQHF	12	30
CAAGTTGAGTGTTGAA-1	7 CD4 CTL	3819	1221	0.0442524	G1	TRA/TRB	TRA:CVVTLNRDDKIIF;TRB:CASGQGKSLGANVLTF	7	164
CAAGTTGGTTAGGGTG-1	3 CD4 Naive	3401	1090	0.0408703	G1	TRA/TRB	TRA:CVVNQEDSGYALNF;TRB:CSALRTGLDSNQPQHF	4	1
CAAGTTGTCAAGGCTT-1	1 CD8 Tem	3829	1399	0.0159311	S	TRB	TRB:CASSEGAGQQETQYF	7	145
CAAGTTGTCACCGGGT-1	3 CD4 Naive	3662	943	0.0338613	G1	TRA/TRB	TRA:CALSEAGFGNEKLTF;TRB:CASRTGSFTDTQYF	2	1
CAAGTTGTCACGATGT-1	1 CD8 Tem	3663	1258	0.0513241	G1	TRB	TRB:CASSEGAGQQETQYF	4	145
CAAGTTGTCAGCTCTC-1	9 CD8 Degraded	1448	870	0.0946133	G1	No TCR	No clonotype	0	0
CAAGTTGTCCCTGACT-1	1 CD8 Tem	3197	1112	0.048483	G1	TRB	TRB:CASSLLGEREGYEQYF	7	232
CACAAACAGTTATCGC-1	1 CD8 Tem	4715	1781	0.0290562	G1	No TCR	No clonotype	0	0
CACAAACCAGTGACAG-1	2 CD8 gd	4421	1525	0.0352861	G1	No TCR	No clonotype	0	0
CACAAACCATCCGGGT-1	2 CD8 gd	2910	1162	0.0371134	G1	No TCR	No clonotype	0	0
CACAAACGTAATTGGA-1	3 CD4 Naive	4674	1286	0.0350877	G1	TRB	TRB:CASSPARGPSNTGELFF	7	1
CACAAACTCCGCGGTA-1	2 CD8 gd	3970	1262	0.0460957	G1	No TCR	No clonotype	0	0
CACAAACTCGGCTTGG-1	2 CD8 gd	3052	1126	0.0321101	G1	No TCR	No clonotype	0	0
CACAAACTCGTACGGC-1	2 CD8 gd	3764	1322	0.0281615	G1	No TCR	No clonotype	0	0
CACACAAAGACAGAGA-1	1 CD8 Tem	4653	1416	0.0412637	G1	TRA	TRA:CAVRTDYGGSQGNLIF	3	3
CACACAAAGCATGGCA-1	3 CD4 Naive	3359	926	0.072343	G1	No TCR	No clonotype	0	0
CACACAAAGTTAAGTG-1	1 CD8 Tem	4038	1266	0.0433383	G1	No TCR	No clonotype	0	0
CACACAACACCGTTGG-1	5 CD8 Temra	3371	1185	0.0403441	G1	TRB	TRB:CASSQVRNYEQYF	10	10
CACACAACAGTGAGTG-1	7 CD4 CTL	3595	1248	0.035605	G1	TRA/TRB	TRA:CVVTLNRDDKIIF;TRB:CASGQGKSLGANVLTF	8	164
CACACAACATAAGACA-1	1 CD8 Tem	3930	1452	0.0424936	G1	No TCR	No clonotype	0	0
CACACAACATAGACTC-1	2 CD8 gd	4671	1697	0.0481696	G1	No TCR	No clonotype	0	0
CACACAATCCTTCAAT-1	5 CD8 Temra	4106	1348	0.026303	G1	TRA/TRB	TRA:CAVSGIGNTDKLIF;TRB:CASSQDRVGAFF	5	243
CACACAATCGGCTTGG-1	2 CD8 gd	3197	1204	0.0434783	G1	No TCR	No clonotype	0	0
CACACCTAGCCTTGAT-1	1 CD8 Tem	4413	1425	0.0466803	G1	TRA	TRA:CLSGYSTLTF	3	11
CACACCTAGTACGCCC-1	3 CD4 Naive	6071	1346	0.0401911	G1	TRA/TRB	TRA:CALRYSGNTPLVF;TRB:CASSLVADRAYEQYF	3	1
CACACCTAGTGAAGAG-1	1 CD8 Tem	5026	1436	0.0384003	G1	TRA/TRB	TRA:CALSVDTGGFKTIF;TRB:CASSPGFNGEQYF	4	2
CACACCTCAATGACCT-1	1 CD8 Tem	4619	1582	0.0227322	G1	TRA/TRB	TRA:CLVGARSGATNKLIF;TRB:CASRGDSYGYTF	3	20
CACACCTCACTTAAGC-1	5 CD8 Temra	5459	1765	0.0283935	G1	TRA/TRB	TRA:CAVSGIGNTDKLIF;TRB:CASSQDRVGAFF	7	243
CACACCTCAGGATCGA-1	2 CD8 gd	3919	1421	0.0250064	G1	No TCR	No clonotype	0	0
CACACCTCATATACGC-1	1 CD8 Tem	2901	1135	0.0482592	G1	TRB	TRB:CSVEGGTVYEQYF	3	19
CACACCTGTCTCAACA-1	3 CD4 Naive	6474	1462	0.0154464	G1	TRB	TRB:CASSPGSGVGNEKLFF	7	1
CACACCTTCACAAACC-1	1 CD8 Tem	3407	1295	0.0290578	G1	TRA/TRB	TRA:CAYKPHNNARLMF;TRB:CASSLLGTYEQYF	4	122
CACACCTTCATCGATG-1	1 CD8 Tem	3414	1188	0.0369069	G1	TRB	TRB:CASSLLGTYEQYF	6	20
CACACCTTCATGGTCA-1	3 CD4 Naive	3687	1071	0.0398698	G1	TRB	TRB:CASSVFPLKGAFF	3	1
CACACCTTCCGCGGTA-1	2 CD8 gd	6011	2013	0.0369323	G1	No TCR	No clonotype	0	0
CACACTCAGCTAAGAT-1	9 CD8 Degraded	2739	1279	0.0357795	G1	TRB	TRB:CASSEGAGQQETQYF	5	145
CACACTCAGGACACCA-1	9 CD8 Degraded	1812	1037	0.0601545	G2M	No TCR	No clonotype	0	0
CACACTCAGGGATCTG-1	2 CD8 gd	4573	1529	0.034988	G1	No TCR	No clonotype	0	0
CACACTCAGTGTACTC-1	9 CD8 Degraded	1146	743	0.0427574	G2M	No TCR	No clonotype	0	0
CACACTCCACAGACAG-1	3 CD4 Naive	2030	774	0.029064	G1	TRB	TRB:CASSYSGLAGVNEQFF	11	1
CACACTCCACCCTATC-1	5 CD8 Temra	1796	804	0.0334076	G1	No TCR	No clonotype	0	0
CACACTCCATCGATGT-1	6.0 CD4 Interm N-Eff	8909	2140	0.0340106	G1	TRA/TRB	TRA:CIVSGNNAGNMLTF;TRB:CASSQGFGQGATF	4	1
CACACTCGTATATGGA-1	1 CD8 Tem	3396	1071	0.0353357	G1	TRA/TRB	TRA:CAFIGYDARLMF;TRB:CASRDRGTYEQYF	2	20
CACACTCTCAGCACAT-1	3 CD4 Naive	6004	1688	0.0321452	G1	TRB	TRB:CASSPGGADDTQYF	5	1
CACACTCTCATGTCTT-1	2 CD8 gd	2822	1092	0.0435861	G1	No TCR	No clonotype	0	0
CACACTCTCCAAATGC-1	2 CD8 gd	3948	1491	0.045846	G1	No TCR	No clonotype	0	0
CACACTCTCCGTCATC-1	3 CD4 Naive	5073	1420	0.04041	G1	TRA/TRB	TRA:CAASGLYNFNKFYF;TRB:CASSLRREYTGELFF	8	1
CACACTCTCTGTTGAG-1	1 CD8 Tem	3068	1103	0.0387875	G1	No TCR	No clonotype	0	0
CACAGGCAGACCGGAT-1	8 CD8 Interm c1-2	8548	2204	0.0324052	G1	TRA/TRB	TRA:CAYKPHNNARLMF;TRB:CASSLLGEREGYEQYF;TRB:CASSLLGTYEQYF	7	4
CACAGGCCACCTTGTC-1	2 CD8 gd	3053	1117	0.0334098	G1	No TCR	No clonotype	0	0
CACAGGCCAGATGAGC-1	2 CD8 gd	4434	1386	0.0854759	G1	No TCR	No clonotype	0	0
CACAGGCGTACTTAGC-1	4 CD8 Naive	8378	1961	0.0349725	G1	TRA/TRB	TRA:CAVRSLYSGAGSYQLTF;TRB:CSARGRAGPVETQYF	5	1
CACAGGCGTTCCAACA-1	5 CD8 Temra	3576	1235	0.0838926	S	TRA/TRB	TRA:CAVSGIGNTDKLIF;TRB:CASSQDRVGAFF	6	243
CACAGGCGTTTAAGCC-1	3 CD4 Naive	5910	1442	0.0191201	G1	TRA/TRB	TRA:CAVSGPGNAGKSTF;TRB:CASSQEGGGPNTEAFF	8	1
CACAGGCTCTCCGGTT-1	2 CD8 gd	1352	657	0.0443787	G1	No TCR	No clonotype	0	0
CACAGGCTCTGTCTAT-1	2 CD8 gd	3708	1326	0.0674218	G2M	TRB	TRB:CATSDLRQGEFSVNNSPLHF	11	9
CACAGTAAGACAAAGG-1	1 CD8 Tem	4266	1368	0.0513361	G1	TRA/TRB	TRA:CAFLDYNARLMF;TRB:CASSLLGEREGYEQYF	4	104
CACAGTAAGACTACAA-1	2 CD8 gd	4329	1563	0.0649111	G1	No TCR	No clonotype	0	0
CACAGTAAGTGGTAGC-1	1 CD8 Tem	4232	1481	0.0269376	G1	TRB	TRB:CASSDQRDRGPNQPQHF	5	6
CACAGTACACCGCTAG-1	3 CD4 Naive	4402	1156	0.0356656	G1	TRA/TRB	TRA:CVVSPQSNTGNQFYF;TRB:CASSRPGQMHHGYTF	8	1
CACAGTACAGCCAGAA-1	6.1 Treg	3751	1250	0.0522527	G1	TRB	TRB:CASSSDGAYEQYF	8	1
CACAGTAGTTGGGACA-1	8 CD8 Interm c1-2	6888	1905	0.0474739	G1	TRB	TRB:CASSLLGEREGYEQYF	8	232
CACAGTATCACGATGT-1	4 CD8 Naive	7845	1657	0.0622052	G1	TRA/TRB	TRA:CALSDHTGGFKTIF;TRA:CAVSDGGSNYQLIW;TRB:CASSPGGAGDGYTF	6	1
CACAGTATCGGTTCGG-1	1 CD8 Tem	2641	1101	0.0242332	G1	TRA/TRB	TRA:CLSGYSTLTF;TRB:CASSEGAGQQETQYF	2	90
CACATAGAGACCTTTG-1	1 CD8 Tem	2677	1030	0.0257751	G1	TRA/TRB	TRA:CAYKPHNNARLMF;TRB:CASSLLGTYEQYF	4	122
CACATAGAGGCGCTCT-1	1 CD8 Tem	4552	1590	0.0656854	G1	TRA/TRB	TRA:CVVTLNRDDKIIF;TRB:CASGQGKSLGANVLTF	10	164
CACATAGAGTCAAGGC-1	1 CD8 Tem	2859	1093	0.0514166	G1	TRA/TRB	TRA:CAMREEGGSMRF;TRB:CASSRTGGLTYEQYF	4	1
CACATAGGTATTAGCC-1	3 CD4 Naive	4991	1368	0.0346624	G1	TRA/TRB	TRA:CAASAWNSGAGSYQLTF;TRA:CAGNLNNAGNMLTF;TRB:CASSSVESTDTQYF	7	1
CACATAGGTCAGAATA-1	2 CD8 gd	4315	1472	0.0326767	G1	TRB	TRB:CASSHPFPRWTGVYSPLHF	7	1
CACATAGGTCGAATCT-1	2 CD8 gd	2945	1154	0.0336163	G1	No TCR	No clonotype	0	0
CACATAGTCAACGAAA-1	4 CD8 Naive	2770	831	0.0758123	G1	TRB	TRB:CASSPRQERDTQYF	3	1
CACATAGTCGGCGCTA-1	3 CD4 Naive	4729	1070	0.0370057	G1	TRB	TRB:CSARTWGTDTQYF	6	1
CACATTTAGGATGCGT-1	3 CD4 Naive	6908	1521	0.0455993	G1	TRB	TRB:CASTRQGSYNEQFF	5	1
CACATTTCAGGCTCAC-1	2 CD8 gd	3285	1119	0.0404871	G1	No TCR	No clonotype	0	0
CACATTTGTAGCTTGT-1	2 CD8 gd	3102	1315	0.0548034	G2M	No TCR	No clonotype	0	0
CACATTTGTATATCCG-1	7 CD4 CTL	3692	1295	0.0384615	G1	TRA/TRB	TRA:CVVTLNRDDKIIF;TRB:CASGQGKSLGANVLTF	6	164
CACATTTTCAACACCA-1	8 CD8 Interm c1-2	9763	2503	0.0326744	G2M	No TCR	No clonotype	0	0
CACATTTTCGTGGACC-1	6.1 Treg	3577	1297	0.0383003	G2M	TRA/TRB	TRA:CAGTGENYGGSQGNLIF;TRB:CAISESYTGAQYF	14	1
CACATTTTCTGAGGGA-1	7 CD4 CTL	3728	1328	0.0421137	G1	TRA/TRB	TRA:CVVTLNRDDKIIF;TRB:CASGQGKSLGANVLTF	11	164
CACCACTAGAGCTATA-1	1 CD8 Tem	3813	1290	0.0535012	G2M	No TCR	No clonotype	0	0
CACCACTAGCATGGCA-1	2 CD8 gd	1940	926	0.093299	G1	No TCR	No clonotype	0	0
CACCACTCACATAACC-1	3 CD4 Naive	7661	2114	0.0541705	G2M	TRA/TRB	TRA:CILRDPLNSGGSNYKLTF;TRA:CAARNTGNQFYF;TRB:CASSPREGLQNTEAFF	4	1
CACCACTCAGCGATCC-1	4 CD8 Naive	7136	1620	0.0466648	G1	TRA/TRB	TRA:CAVSNTGNQFYF;TRB:CASSLVLLSYNSPLHF	4	1
CACCACTGTAGAAAGG-1	6.1 Treg	1117	526	0	G2M	TRB	TRB:CSATKGRGELFF	3	1
CACCACTGTGCCTGTG-1	2 CD8 gd	3898	1371	0.0277065	G1	No TCR	No clonotype	0	0
CACCACTGTGTTTGGT-1	1 CD8 Tem	3814	1258	0.0353959	G1	TRA/TRB	TRA:CASIDYNARLMF;TRB:CASSFGAGQGETQYF;TRB:CASSLTKHGANQHF	3	1
CACCACTTCTGGGCCA-1	1 CD8 Tem	2981	1108	0.0214693	G1	TRA/TRB	TRA:CAFIGYDARLMF;TRB:CASRDRGTYEQYF	2	20
CACCACTTCTTTCCTC-1	1 CD8 Tem	1882	746	0.0680128	G1	No TCR	No clonotype	0	0
CACCAGGAGGTAGCCA-1	3 CD4 Naive	3015	956	0.0484245	G1	No TCR	No clonotype	0	0
CACCAGGCAGACGCCT-1	1 CD8 Tem	3772	1358	0.0341994	G1	TRA/TRB	TRA:CAVWGGAQKLVF;TRB:CASSQEGQPNYGYTF	2	2
CACCAGGCATTACGAC-1	1 CD8 Tem	2783	903	0.066475	G1	TRA/TRB	TRA:CAGPDNYGQNFVF;TRB:CASSPQGPTFSPLHF	4	1
CACCAGGCATTCTCAT-1	3 CD4 Naive	7583	2094	0.030331	G1	TRA/TRB	TRA:CVVIFLTGANNLFF;TRB:CASSFSASGSGREQYF	6	1
CACCAGGGTACGCTGC-1	1 CD8 Tem	3995	1379	0.0563204	G1	No TCR	No clonotype	0	0
CACCAGGTCACGAAGG-1	3 CD4 Naive	6828	1430	0.0371998	G1	TRA/TRB	TRA:CIVLTGTASKLTF;TRB:CASSYETGAYNEQFF	2	1
CACCAGGTCCCTAATT-1	1 CD8 Tem	3223	1238	0.0431275	G1	TRA/TRB	TRA:CAFLDYNARLMF;TRB:CASSLLGEREGYEQYF	4	104
CACCAGGTCCTATTCA-1	2 CD8 gd	1798	820	0.0439377	G1	No TCR	No clonotype	0	0
CACCAGGTCGAACTGT-1	3 CD4 Naive	8274	2001	0.045927	G1	TRA/TRB	TRA:CAVNLAGNMLTF;TRB:CASGDDSAGNTIYF	3	1
CACCAGGTCTTTACAC-1	4 CD8 Naive	5211	1413	0.0629438	G1	TRA/TRB	TRA:CIVRGPYGGSQGNLIF;TRB:CASSLVLAENTGELFF	2	1
CACCTTGAGTGCCATT-1	2 CD8 gd	4060	1481	0.032266	G1	No TCR	No clonotype	0	0
CACCTTGCACTTAAGC-1	4 CD8 Naive	9102	2133	0.0317513	G1	No TCR	No clonotype	0	0
CACCTTGGTATTCTCT-1	1 CD8 Tem	4226	1524	0.0527686	G1	TRA/TRB	TRA:CLSGYSTLTF;TRB:CASSEGAGQQETQYF	3	90
CACCTTGGTCATGCCG-1	2 CD8 gd	2046	937	0.0478983	G1	TRB	TRB:CASSQDTGKQENGYTF	4	5
CACCTTGGTCTAACGT-1	5 CD8 Temra	4152	1495	0.0419075	G1	TRA/TRB	TRA:CAVSGIGNTDKLIF;TRB:CASSQDRVGAFF	2	243
CACCTTGGTTATCGGT-1	8 CD8 Interm c1-2	7426	2123	0.0387827	G1	No TCR	No clonotype	0	0
CACCTTGGTTGGTAAA-1	4 CD8 Naive	6020	1460	0.0307309	G1	TRB	TRB:CASSRGTTGGADTQYF	4	1
CACCTTGTCAACTCTT-1	6.3 CD8 Prolif	18639	3986	0.0429208	S	TRA/TRB	TRA:CALSLLYNTDKLIF;TRB:CASSVGLAGEETQYF	12	1
CACCTTGTCCCTTGCA-1	1 CD8 Tem	1857	768	0.0511578	G1	TRA/TRB	TRA:CAMREGDNQGGKLIF;TRB:CASSIDYGGLSRPQHF	2	15
CACCTTGTCTGATACG-1	3 CD4 Naive	7574	1856	0.025878	G1	TRB	TRB:CASSLKEESPLHF	13	1
CACTCCAAGGCTCAGA-1	4 CD8 Naive	6033	1374	0.0979612	G1	No TCR	No clonotype	0	0
CACTCCATCACCGTAA-1	6.0 CD4 Interm N-Eff	6294	2066	0.0503654	G1	TRA/TRB	TRA:CAMRENTGNQFYF;TRB:CASQGPGLHTGELFF	20	1
CACTCCATCATTGCCC-1	2 CD8 gd	3536	1217	0.0506222	G1	No TCR	No clonotype	0	0
CACTCCATCCGCATCT-1	4 CD8 Naive	6419	1513	0.0453342	G1	TRB	TRB:CASSSNLHRGPLYEQYF	8	1
CACTCCATCCTTTACA-1	1 CD8 Tem	4327	1619	0.0309683	G1	TRA/TRB	TRA:CAYKPHNNARLMF;TRB:CASSLLGTYEQYF	8	122
CACTCCATCGAACTGT-1	2 CD8 gd	1976	890	0.0541498	G1	No TCR	No clonotype	0	0
CACTCCATCGCAAGCC-1	2 CD8 gd	2848	1055	0.0554775	G1	No TCR	No clonotype	0	0
CAGAATCAGAAGGCCT-1	2 CD8 gd	3611	1160	0.0540017	G1	TRB	TRB:CASMRGGKDTEAFF	13	10
CAGAATCAGGAGTCTG-1	2 CD8 gd	3839	1415	0.0463662	G1	No TCR	No clonotype	0	0
CAGAATCAGGCATTGG-1	1 CD8 Tem	3328	1159	0.0324519	S	TRB	TRB:CASSFRAYDSEAFF	4	1
CAGAATCAGTCCATAC-1	2 CD8 gd	3928	1468	0.0336049	G1	No TCR	No clonotype	0	0
CAGAATCAGTCGATAA-1	1 CD8 Tem	4225	1397	0.0551479	G1	TRA/TRB	TRA:CAFLDYNARLMF;TRB:CASSLLGEREGYEQYF	6	104
CAGAATCAGTGTTAGA-1	2 CD8 gd	3669	1328	0.0645953	G1	No TCR	No clonotype	0	0
CAGAATCCAAGCGAGT-1	1 CD8 Tem	4028	1342	0.0466733	G1	TRA/TRB	TRA:CLSGYSTLTF;TRB:CASSEGAGQQETQYF	2	90
CAGAATCCAAGTTCTG-1	5 CD8 Temra	3484	1337	0.0393226	G1	TRA/TRB	TRA:CAVSGIGNTDKLIF;TRB:CASSQDRVGAFF	6	243
CAGAATCCATAGACTC-1	2 CD8 gd	3717	1357	0.0408932	G1	No TCR	No clonotype	0	0
CAGAATCTCAAACCAC-1	6.0 CD4 Interm N-Eff	7386	1836	0.0362849	G1	TRA/TRB	TRA:CAASPQLTF;TRB:CASSLVLAGEHTGELFF	15	1
CAGAATCTCAGTTCGA-1	3 CD4 Naive	1640	666	0.097561	G2M	No TCR	No clonotype	0	0
CAGAATCTCGTTACAG-1	2 CD8 gd	2086	866	0.0771812	S	No TCR	No clonotype	0	0
CAGAATCTCTCAACTT-1	2 CD8 gd	4526	1614	0.0351304	G2M	No TCR	No clonotype	0	0
CAGAGAGAGAGGTTGC-1	1 CD8 Tem	4216	1380	0.0291746	G1	TRB	TRB:CASSEGAGQQETQYF	4	145
CAGAGAGAGCCCAACC-1	6.2 CD8 early Tem	8937	2380	0.0486741	G1	No TCR	No clonotype	0	0
CAGAGAGAGCCGGTAA-1	7 CD4 CTL	3597	1114	0.029469	S	TRB	TRB:CASSLGQGNYNEQFF	39	1
CAGAGAGCATCTATGG-1	2 CD8 gd	2603	1015	0.0941222	G1	No TCR	No clonotype	0	0
CAGAGAGGTATTAGCC-1	8 CD8 Interm c1-2	7014	2067	0.0504705	G1	TRA/TRB	TRA:CAMREGDNQGGKLIF;TRB:CASSIDYGGLSRPQHF	9	15
CAGAGAGGTCACCTAA-1	5 CD8 Temra	4941	1655	0.0317749	G1	TRA/TRB	TRA:CAVSGIGNTDKLIF;TRB:CASSQDRVGAFF	4	243
CAGAGAGGTTCCAACA-1	2 CD8 gd	5222	1663	0.03964	G1	No TCR	No clonotype	0	0
CAGAGAGGTTTGGGCC-1	6.0 CD4 Interm N-Eff	7951	2133	0.0466608	G1	TRA/TRB	TRA:CAMSASGGSYIPTF;TRB:CSAISVPPRGSYEQYF	20	1
CAGAGAGTCTACCAGA-1	2 CD8 gd	3718	1468	0.0360409	G1	No TCR	No clonotype	0	0
CAGATCAAGATAGTCA-1	2 CD8 gd	2662	1108	0.0924117	G2M	No TCR	No clonotype	0	0
CAGATCAAGTATCTCG-1	3 CD4 Naive	2761	899	0.075335	G1	No TCR	No clonotype	0	0
CAGATCAAGTATGACA-1	3 CD4 Naive	3001	957	0.0603132	G1	TRB	TRB:CASSLARRGRNSPLHF	10	1
CAGATCAAGTGGTCCC-1	3 CD4 Naive	1961	599	0.0555839	G1	TRB	TRB:CASSPPAVAKNIQYF	6	1
CAGATCACAAGCCTAT-1	2 CD8 gd	5367	1686	0.045463	G1	No TCR	No clonotype	0	0
CAGATCACACACATGT-1	8 CD8 Interm c1-2	8207	2085	0.0464238	G1	No TCR	No clonotype	0	0
CAGATCACACGGCTAC-1	1 CD8 Tem	4348	1221	0.0441582	G1	TRA/TRB	TRA:CAYKPHNNARLMF;TRB:CASSLLGTYEQYF	6	122
CAGATCACATAACCTG-1	1 CD8 Tem	1975	811	0.0313924	G2M	TRA/TRB	TRA:CVVIKTGANNLFF;TRB:CSVEGGTVYEQYF	2	47
CAGATCAGTATAGTAG-1	8 CD8 Interm c1-2	23442	4131	0.060831	G2M	TRA/TRB	TRA:CAAGWEGSNYKLTF;TRB:CASSQGWNQPQHF	26	1
CAGATCAGTCGCCATG-1	6.2 CD8 early Tem	10122	2289	0.0598696	G1	No TCR	No clonotype	0	0
CAGATCATCTAGAGTC-1	2 CD8 gd	3132	1201	0.0383142	G1	No TCR	No clonotype	0	0
CAGATCATCTGTGCAA-1	1 CD8 Tem	3049	1103	0.0495244	S	No TCR	No clonotype	0	0
CAGCAGCCACCTTGTC-1	7 CD4 CTL	2659	910	0.0635577	G1	No TCR	No clonotype	0	0
CAGCAGCCACTCGACG-1	4 CD8 Naive	3893	1139	0.0739789	G1	No TCR	No clonotype	0	0
CAGCAGCCATTCCTCG-1	2 CD8 gd	3157	1266	0.0452962	G1	No TCR	No clonotype	0	0
CAGCAGCGTCCTCTTG-1	2 CD8 gd	3134	1110	0.0366943	G1	No TCR	No clonotype	0	0
CAGCAGCGTGGTCCGT-1	1 CD8 Tem	3609	1262	0.0268773	G1	TRA/TRB	TRA:CVVIKTGANNLFF;TRB:CSVEGGTVYEQYF	8	47
CAGCAGCGTGTTCTTT-1	1 CD8 Tem	2388	883	0.0406198	G1	TRB	TRB:CASSLLGEREGYEQYF	3	232
CAGCAGCTCACGACTA-1	2 CD8 gd	2629	1186	0.0319513	G1	No TCR	No clonotype	0	0
CAGCAGCTCAGCATGT-1	3 CD4 Naive	7995	1726	0.0406504	G1	TRA/TRB	TRA:CAVKAGGTSYGKLTF;TRB:CASSPRAGGANTEAFF	6	1
CAGCAGCTCCAGAAGG-1	1 CD8 Tem	1791	719	0.0709101	G1	No TCR	No clonotype	0	0
CAGCAGCTCCCACTTG-1	4 CD8 Naive	1881	694	0.0345561	G1	No TCR	No clonotype	0	0
CAGCAGCTCCTAAGTG-1	2 CD8 gd	3565	1281	0.05554	G1	No TCR	No clonotype	0	0
CAGCAGCTCGCCATAA-1	1 CD8 Tem	4287	1354	0.0373221	G1	TRB	TRB:CASSLLGEREGYEQYF	6	232
CAGCATAAGAGACTTA-1	1 CD8 Tem	4952	1545	0.0434168	G2M	TRA/TRB	TRA:CAFLDYNARLMF;TRB:CASSLLGEREGYEQYF	4	104
CAGCATAAGTACGCCC-1	6.0 CD4 Interm N-Eff	5332	1843	0.0420105	G1	TRA/TRB	TRA:CAVDGSLYGGSQGNLIF;TRB:CASSQGQGAYEQYF	8	1
CAGCATAAGTGGGTTG-1	3 CD4 Naive	6391	1614	0.0453763	G1	TRA/TRB	TRA:CAVRDGDYGNNRLAF;TRB:CASSLDRVVLGDSPLHF	6	1
CAGCATACAATGAATG-1	4 CD8 Naive	9474	1956	0.0498206	G1	TRA/TRB	TRA:CALSEARGQLTGGGNKLTF;TRA:CAFMKPSTGNQFYF;TRB:CASSLVGTGTYEQYF	4	1
CAGCATACACAGAGGT-1	2 CD8 gd	2794	969	0.0486757	G1	No TCR	No clonotype	0	0
CAGCATACAGGTTTCA-1	2 CD8 gd	3382	1160	0.0393258	G1	No TCR	No clonotype	0	0
CAGCATACATGCTAGT-1	7 CD4 CTL	5580	1471	0.0333333	G1	TRA/TRB	TRA:CVVTLNRDDKIIF;TRB:CASGQGKSLGANVLTF	8	164
CAGCATAGTAGGACAC-1	3 CD4 Naive	4264	1134	0.0396341	G1	TRB	TRB:CASRGTGDGGYTF	3	1
CAGCATAGTAGGGACT-1	1 CD8 Tem	3561	1274	0.031171	G2M	TRB	TRB:CSVEGGTVYEQYF	8	19
CAGCATAGTGATGTCT-1	2 CD8 gd	2618	1097	0.0362872	G1	No TCR	No clonotype	0	0
CAGCATAGTGCAGTAG-1	3 CD4 Naive	6872	1446	0.0328871	G1	TRA/TRB	TRA:CAASNLRNNDMRF;TRB:CASSPGQFKETQYF	2	1
CAGCATAGTTCGCTAA-1	4 CD8 Naive	8668	2102	0.0561837	G1	No TCR	No clonotype	0	0
CAGCATAGTTGCGCAC-1	1 CD8 Tem	3113	1133	0.0282686	G1	TRB	TRB:CASSEGAGQQETQYF	3	145
CAGCATATCAACACTG-1	4 CD8 Naive	7000	1592	0.0467143	G1	TRA/TRB	TRA:CALKESRNRDDKIIF;TRB:CASSELSENYNEQFF	9	1
CAGCATATCAACTCTT-1	7 CD4 CTL	3904	1419	0.053791	G1	TRA/TRB	TRA:CVVTLNRDDKIIF;TRB:CASGQGKSLGANVLTF	8	164
CAGCATATCAATCTCT-1	4 CD8 Naive	6120	1465	0.0839869	G1	TRA/TRB	TRA:CALADPGGGADGLTF;TRB:CASSIDAGVDYGYTF	4	1
CAGCATATCACAAACC-1	6.1 Treg	5098	1663	0.0423696	G1	TRA/TRB	TRA:CAVRNNAGNMLTF;TRB:CASSHALAGGPGELFF	11	1
CAGCATATCACCGGGT-1	3 CD4 Naive	3904	1020	0.0499488	G1	No TCR	No clonotype	0	0
CAGCCGAAGCAATATG-1	1 CD8 Tem	3132	1213	0.0498084	G1	No TCR	No clonotype	0	0
CAGCCGACAAAGTGCG-1	2 CD8 gd	4809	1735	0.0397172	S	No TCR	No clonotype	0	0
CAGCCGACAATAGCAA-1	1 CD8 Tem	3571	1203	0.0859703	G1	TRA	TRA:CAVRTDYGGSQGNLIF	4	3
CAGCCGACATCGACGC-1	2 CD8 gd	3482	1155	0.0384836	G1	No TCR	No clonotype	0	0
CAGCCGAGTCGCATCG-1	2 CD8 gd	2892	1062	0.0408022	G1	No TCR	No clonotype	0	0
CAGCCGATCAAACGGG-1	2 CD8 gd	3535	1389	0.0339463	G1	No TCR	No clonotype	0	0
CAGCCGATCAGGATCT-1	4 CD8 Naive	6581	1561	0.048169	G1	TRA/TRB	TRA:CAENNDNNDMRF;TRB:CASSLVAGRQPQHF	4	1
CAGCCGATCCTTGACC-1	3 CD4 Naive	4923	1269	0.0345318	G1	TRA/TRB	TRA:CAVADGGSNYKLTF;TRB:CASSPGAVQNYGYTF	2	1
CAGCCGATCTCGCATC-1	5 CD8 Temra	4493	1380	0.0244825	G1	TRB	TRB:CASSQDRVGAFF	6	124
CAGCGACAGACGCACA-1	6.0 CD4 Interm N-Eff	4724	1476	0.0512278	G1	TRA/TRB	TRA:CAVNPYNQGGKLIF;TRB:CASSLDQTGFNEQYF	5	1
CAGCGACAGCTAGTGG-1	2 CD8 gd	2456	1008	0.0260586	G1	No TCR	No clonotype	0	0
CAGCGACAGGCAATTA-1	2 CD8 gd	5646	1699	0.0356004	G1	No TCR	No clonotype	0	0
CAGCGACAGTCAATAG-1	9 CD8 Degraded	1833	1052	0.0654664	G1	No TCR	No clonotype	0	0
CAGCGACCAAGTTCTG-1	1 CD8 Tem	3591	1222	0.0484545	G1	TRB	TRB:CASSLLGEREGYEQYF	9	232
CAGCGACCACATCCAA-1	2 CD8 gd	2028	883	0.0384615	G1	No TCR	No clonotype	0	0
CAGCGACGTATCAGTC-1	3 CD4 Naive	1251	590	0.0831335	G2M	No TCR	No clonotype	0	0
CAGCGACGTCCTGCTT-1	4 CD8 Naive	6167	1321	0.0394033	G1	TRB	TRB:CASSYGQRLAKNIQYF	12	1
CAGCGACGTTAAAGAC-1	1 CD8 Tem	3526	1228	0.0363018	G1	TRA/TRB	TRA:CLVGARSGATNKLIF;TRB:CASRGDSYGYTF	5	20
CAGCGACTCCTTTCTC-1	1 CD8 Tem	4364	1275	0.0446838	G1	TRB	TRB:CASSEGAGQQETQYF	10	145
CAGCGACTCGGATGGA-1	1 CD8 Tem	2619	997	0.0332188	G1	TRA/TRB	TRA:CAFLDYNARLMF;TRB:CASSLLGEREGYEQYF	2	104
CAGCGACTCTGATTCT-1	2 CD8 gd	2311	1029	0.0514929	G1	No TCR	No clonotype	0	0
CAGCGACTCTTAGCCC-1	3 CD4 Naive	2114	606	0.0860927	G1	No TCR	No clonotype	0	0
CAGCTAAAGACCACGA-1	1 CD8 Tem	2924	1229	0.0321477	G1	TRB	TRB:CASSEGAGQQETQYF	5	145
CAGCTAACAATAACGA-1	1 CD8 Tem	4298	1435	0.0523499	G1	TRB	TRB:CASSLLGEREGYEQYF	10	232
CAGCTAACAGATCCAT-1	2 CD8 gd	1833	854	0.0376432	G2M	TRA/TRB	TRA:CAVDVIQGAQKLVF;TRB:CASSPFLVPLLAGDYEQYF	4	3
CAGCTAACATAGTAAG-1	1 CD8 Tem	3057	1080	0.0572457	G1	TRB	TRB:CASSEGAGQQETQYF	3	145
CAGCTAAGTACAGTGG-1	2 CD8 gd	2223	946	0.0904184	G2M	No TCR	No clonotype	0	0
CAGCTAAGTCAGAATA-1	2 CD8 gd	4972	1750	0.0442478	G1	No TCR	No clonotype	0	0
CAGCTAAGTCAGGACA-1	2 CD8 gd	3932	1375	0.0320448	G1	No TCR	No clonotype	0	0
CAGCTAAGTCTCCATC-1	5 CD8 Temra	3310	1095	0.0438066	G1	TRA/TRB	TRA:CAVSGIGNTDKLIF;TRB:CASSQDRVGAFF	4	243
CAGCTAAGTTAGGGTG-1	1 CD8 Tem	3075	996	0.0426016	G1	TRA/TRB	TRA:CAVRDDGGNYQLIW;TRB:CASSRQLGGEGYEQYF	5	1
CAGCTAAGTTCAGTAC-1	2 CD8 gd	2381	1127	0.0650987	G2M	TRB	TRB:CASSQDTGKQENGYTF	9	5
CAGCTAATCCACGTTC-1	2 CD8 gd	3191	1189	0.0360389	G1	No TCR	No clonotype	0	0
CAGCTAATCGAATCCA-1	6.0 CD4 Interm N-Eff	15363	3406	0.0371672	G2M	TRA/TRB	TRA:CALEGRDDKIIF;TRB:CASSLVPGGDTGELFF	28	1
CAGCTAATCGAGAACG-1	2 CD8 gd	1645	787	0.0389058	G1	No TCR	No clonotype	0	0
CAGCTGGAGAATAGGG-1	4 CD8 Naive	6618	1458	0.043971	G1	No TCR	No clonotype	0	0
CAGCTGGAGATCGATA-1	1 CD8 Tem	3870	1292	0.0457364	S	TRA/TRB	TRA:CLSGYSTLTF;TRB:CASSEGAGQQETQYF	5	90
CAGCTGGCACTAGTAC-1	1 CD8 Tem	1877	789	0.0644646	S	No TCR	No clonotype	0	0
CAGCTGGCATCGACGC-1	5 CD8 Temra	3781	1296	0.0431103	G1	TRA/TRB	TRA:CAVSGIGNTDKLIF;TRB:CASSQDRVGAFF	4	243
CAGCTGGGTAAACCTC-1	2 CD8 gd	3434	1325	0.0454281	G1	No TCR	No clonotype	0	0
CAGCTGGGTCACCTAA-1	1 CD8 Tem	5274	1522	0.0401972	G1	TRA/TRB	TRA:CAFLDYNARLMF;TRB:CASSLLGEREGYEQYF	2	104
CAGCTGGGTCTGCCAG-1	5 CD8 Temra	5502	1763	0.0445293	G1	TRA/TRB	TRA:CAVSGIGNTDKLIF;TRB:CASSQDRVGAFF	4	243
CAGCTGGTCACCCTCA-1	5 CD8 Temra	3278	1144	0.033557	G1	TRA/TRB	TRA:CAASMLSYNTDKLIF;TRB:CASSQDREGRAFF	7	14
CAGCTGGTCATCTGTT-1	2 CD8 gd	3646	1389	0.0469007	G1	No TCR	No clonotype	0	0
CAGCTGGTCGTAGGTT-1	6.1 Treg	1141	575	0.0876424	S	TRB	TRB:CASSRIVPARGSLLANEQFF	4	1
CAGCTGGTCTTTACGT-1	1 CD8 Tem	3264	1232	0.0505515	G1	TRA/TRB	TRA:CAARTGANNLFF;TRB:CASSIGLHSGNTIYF	4	3
CAGGTGCAGTCCAGGA-1	6.3 CD8 Prolif	17911	3616	0.0537658	S	TRA/TRB	TRA:CAVDPGGSQGNLIF;TRB:CASSLPLGDWAYEQYF	9	2
CAGGTGCAGTGACTCT-1	2 CD8 gd	2926	1056	0.0263158	G1	No TCR	No clonotype	0	0
CAGGTGCGTATTACCG-1	2 CD8 gd	3832	1360	0.0365344	G1	TRB	TRB:CSAPGDPQGVFWYGYTF	12	5
CAGGTGCTCACAGGCC-1	2 CD8 gd	3177	1167	0.0248662	G1	No TCR	No clonotype	0	0
CAGGTGCTCCGCGTTT-1	2 CD8 gd	3865	1421	0.0532988	G1	No TCR	No clonotype	0	0
CAGTAACAGTATCGAA-1	2 CD8 gd	2250	930	0.0671111	G1	No TCR	No clonotype	0	0
CAGTAACAGTTTCCTT-1	2 CD8 gd	2332	970	0.0973413	G1	TRA	TRA:CAYRRTGGTSYGKLTF	3	1
CAGTAACCAAGTCTAC-1	3 CD4 Naive	1938	646	0.0350877	G1	No TCR	No clonotype	0	0
CAGTAACCAGACGCTC-1	2 CD8 gd	3052	1125	0.0314548	G1	TRB	TRB:CASSFWAVYHYEQYF	5	19
CAGTAACGTAGGACAC-1	1 CD8 Tem	3784	1322	0.0451903	G1	TRA/TRB	TRA:CASMEYGNKLVF;TRB:CASQARGSSYNEQFF	3	2
CAGTAACGTCAATGTC-1	5 CD8 Temra	2335	949	0.0381156	G1	TRA/TRB	TRA:CAVSGIGNTDKLIF;TRB:CASSQDRVGAFF	2	243
CAGTAACTCAAACAAG-1	4 CD8 Naive	5797	1386	0.0643436	G1	TRA/TRB	TRA:CAVTGNQFYF;TRB:CASSLALRGPSSIQETQYF	4	1
CAGTAACTCAGGATCT-1	1 CD8 Tem	2206	931	0.0330916	G1	No TCR	No clonotype	0	0
CAGTAACTCAGTTCGA-1	1 CD8 Tem	4562	1480	0.0398948	G1	TRA/TRB	TRA:CAFLDYNARLMF;TRB:CASSLLGEREGYEQYF	6	104
CAGTAACTCGCGGATC-1	2 CD8 gd	2388	1074	0.0582077	G1	No TCR	No clonotype	0	0
CAGTCCTAGTACGCCC-1	6.1 Treg	3136	1230	0.0347577	G1	TRA/TRB	TRA:CAVNPYNNNDMRF;TRB:CASSSTGTGDAKNIQYF	16	1
CAGTCCTCACGCGAAA-1	1 CD8 Tem	4217	1211	0.0374674	G1	TRB	TRB:CASSLLGEREGYEQYF	3	232
CAGTCCTCACTTGGAT-1	2 CD8 gd	3462	1350	0.0378394	G1	No TCR	No clonotype	0	0
CAGTCCTCATGAGCGA-1	1 CD8 Tem	3296	1137	0.0391384	G1	No TCR	No clonotype	0	0
CAGTCCTGTAAATACG-1	4 CD8 Naive	8119	2146	0.049883	G1	TRA/TRB	TRA:CLVGAVFNTDKLIF;TRB:CSAPAQRWTYSYEQYF;TRB:CASSQVRNYEQYF	4	1
CAGTCCTGTCCAGTGC-1	2 CD8 gd	4489	1477	0.0432168	G1	No TCR	No clonotype	0	0
CAGTCCTGTCCCTTGT-1	3 CD4 Naive	2201	522	0.0731486	G1	TRB	TRB:CASSSGGAYEQYF	8	1
CAGTCCTGTGCAACTT-1	3 CD4 Naive	7908	1732	0.0302226	G1	No TCR	No clonotype	0	0
CAGTCCTTCGTCCAGG-1	7 CD4 CTL	8962	2187	0.0271145	G1	No TCR	No clonotype	0	0
CAGTCCTTCTGAGGGA-1	7 CD4 CTL	4433	1402	0.0406046	G1	TRA/TRB	TRA:CVVTLNRDDKIIF;TRB:CASGQGKSLGANVLTF	10	164
CATATGGAGACAGACC-1	3 CD4 Naive	2669	693	0.0419633	G1	TRA/TRB	TRA:CATEDTGTASKLTF;TRB:CASSLVPGRLSAKNIQYF	4	1
CATATGGAGTGCGATG-1	4 CD8 Naive	5994	1440	0.043043	G1	No TCR	No clonotype	0	0
CATATGGAGTGCGTGA-1	2 CD8 gd	1859	790	0.0747714	G2M	TRB	TRB:CASSFWAVYHYEQYF	3	19
CATATGGCAATAAGCA-1	2 CD8 gd	2493	1020	0.0300842	G1	No TCR	No clonotype	0	0
CATATGGCAATGACCT-1	2 CD8 gd	2326	901	0.0717971	S	No TCR	No clonotype	0	0
CATATGGCATTCTTAC-1	1 CD8 Tem	3134	1007	0.0596682	G1	No TCR	No clonotype	0	0
CATATGGGTCCAACTA-1	1 CD8 Tem	1911	750	0.0523286	G1	TRB	TRB:CASSEGAGQQETQYF	4	145
CATATGGGTCGCGTGT-1	2 CD8 gd	2747	932	0.0484165	G1	TRA/TRB	TRA:CAGQLYNTGNQFYF;TRB:CASSFWAVYHYEQYF	8	25
CATATGGTCGTCCGTT-1	1 CD8 Tem	2523	1023	0.0693619	G1	TRB	TRB:CASRGDSYGYTF	12	18
CATATTCAGCACACAG-1	2 CD8 gd	3044	1243	0.0703022	G1	No TCR	No clonotype	0	0
CATATTCAGCTATGCT-1	1 CD8 Tem	3042	1113	0.0542406	G1	TRA/TRB	TRA:CLSGYSTLTF;TRB:CASSEGAGQQETQYF	2	90
CATATTCAGGTCGGAT-1	2 CD8 gd	3816	1272	0.0610587	G1	No TCR	No clonotype	0	0
CATATTCAGTGGCACA-1	3 CD4 Naive	5522	1120	0.0403839	G1	TRB	TRB:CASGGMLGANVLTF	16	1
CATATTCCAGTCGATT-1	4 CD8 Naive	2220	759	0.0581081	G1	No TCR	No clonotype	0	0
CATATTCGTTCCATGA-1	2 CD8 gd	4182	1429	0.0535629	S	No TCR	No clonotype	0	0
CATATTCGTTCCGTCT-1	5 CD8 Temra	2811	1060	0.0526503	G1	TRB	TRB:CASSQDRVGAFF	7	124
CATATTCTCAGAAATG-1	2 CD8 gd	3284	1269	0.0344093	G2M	No TCR	No clonotype	0	0
CATATTCTCGCGGATC-1	1 CD8 Tem	2270	908	0.0656388	S	TRA/TRB	TRA:CAVNEWDSNYQLIW;TRB:CASSSSTGYQPQHF	2	8
CATATTCTCGGCTTGG-1	1 CD8 Tem	1798	748	0.0650723	G1	TRB	TRB:CASSLLGTYEQYF	2	20
CATCAAGAGGTGCTTT-1	2 CD8 gd	3260	1218	0.0380368	G1	No TCR	No clonotype	0	0
CATCAAGAGTCAAGCG-1	5 CD8 Temra	4549	1638	0.0393493	S	TRA/TRB	TRA:CAVSGIGNTDKLIF;TRB:CASSQDRVGAFF	6	243
CATCAAGCAATGCCAT-1	2 CD8 gd	2735	994	0.0654479	G1	No TCR	No clonotype	0	0
CATCAAGCATCGGTTA-1	5 CD8 Temra	3683	1276	0.0320391	G1	TRA/TRB	TRA:CAVSGIGNTDKLIF;TRB:CASSQDRVGAFF	3	243
CATCAAGTCAGAGACG-1	2 CD8 gd	2741	1072	0.0485224	G1	TRB	TRB:CASSLLGTYEQYF	2	20
CATCAAGTCTATGTGG-1	2 CD8 gd	4330	1574	0.0441109	G2M	No TCR	No clonotype	0	0
CATCAAGTCTTGCATT-1	4 CD8 Naive	5948	1383	0.0573302	G1	No TCR	No clonotype	0	0
CATCAGAAGACGCAAC-1	5 CD8 Temra	3095	1067	0.0219709	G1	TRB	TRB:CASSQDRVGAFF	11	124
CATCAGAAGCGATCCC-1	5 CD8 Temra	2340	833	0.0363248	S	TRA/TRB	TRA:CAVSGIGNTDKLIF;TRB:CASSQDRVGAFF	2	243
CATCAGAAGTTTAGGA-1	8 CD8 Interm c1-2	7266	1791	0.0346821	G1	TRA/TRB	TRA:CLSGYSTLTF;TRB:CASSEGAGQQETQYF	4	90
CATCAGACACGTCAGC-1	4 CD8 Naive	5530	1188	0.060217	G1	TRA/TRB	TRA:CAASAGDMRF;TRB:CASSSGMSYNEQFF	9	1
CATCAGACACTTAAGC-1	7 CD4 CTL	4822	1531	0.0306927	G1	TRA/TRB	TRA:CVVTLNRDDKIIF;TRB:CASGQGKSLGANVLTF	6	164
CATCAGACAGACGTAG-1	1 CD8 Tem	3710	1141	0.0921833	G1	TRA/TRB	TRA:CAYKPHNNARLMF;TRB:CASSLLGTYEQYF	3	122
CATCAGAGTAGCTAAA-1	1 CD8 Tem	3010	983	0.0385382	G1	TRA/TRB	TRA:CLVGARSGATNKLIF;TRB:CASRGDSYGYTF	4	20
CATCAGAGTAGGACAC-1	3 CD4 Naive	3588	1065	0.0713489	G2M	TRB	TRB:CASSLAADYGYTF	8	1
CATCAGATCCGCATCT-1	3 CD4 Naive	6453	1580	0.0376569	G1	TRA/TRB	TRA:CVVPSGGYNKLIF;TRB:CASSPRSGRSYNEQFF	12	1
CATCAGATCGAACGGA-1	3 CD4 Naive	8367	1958	0.0390821	G1	TRA/TRB	TRA:CIRTYKYIF;TRA:CAVPAYNTDKLIF;TRB:CASGTGLQETQYF	10	1
CATCAGATCTGCCAGG-1	2 CD8 gd	4200	1454	0.0257143	G2M	No TCR	No clonotype	0	0
CATCCACAGACTAAGT-1	6.2 CD8 early Tem	9820	2642	0.0415479	G1	TRA/TRB	TRA:CAMREGRAGANSKLTF;TRA:CAVSDGLRAGGTSYGKLTF;TRB:CAWSVDGAYEQYF	6	1
CATCCACAGCCCTAAT-1	2 CD8 gd	2750	1001	0.0505455	G1	No TCR	No clonotype	0	0
CATCCACAGTCGATAA-1	1 CD8 Tem	4089	1380	0.0496454	G1	No TCR	No clonotype	0	0
CATCCACAGTGGGTTG-1	6.0 CD4 Interm N-Eff	3989	1631	0.0323389	G1	TRA/TRB	TRA:CATDRDYGQNFVF;TRB:CASSLVLAEFTDTQYF	8	1
CATCCACCAGGGTACA-1	1 CD8 Tem	3424	1278	0.0432243	G1	TRA/TRB	TRA:CVVIKTGANNLFF;TRB:CSVEGGTVYEQYF	6	47
CATCCACCAGTGGAGT-1	2 CD8 gd	4094	1338	0.0486077	G1	No TCR	No clonotype	0	0
CATCCACGTCCAGTTA-1	5 CD8 Temra	3306	1196	0.0483969	G1	TRA/TRB	TRA:CAVSGIGNTDKLIF;TRB:CASSQDRVGAFF	4	243
CATCCACGTCGAAAGC-1	2 CD8 gd	3986	1403	0.0479177	G1	No TCR	No clonotype	0	0
CATCCACGTCTCTTAT-1	4 CD8 Naive	3450	980	0.0944928	G1	No TCR	No clonotype	0	0
CATCCACGTTACGACT-1	3 CD4 Naive	1773	513	0.0603497	G1	No TCR	No clonotype	0	0
CATCCACTCCTATGTT-1	3 CD4 Naive	4359	1130	0.0344116	G1	TRB	TRB:CASSYKDRETQYF	10	1
CATCCACTCCTTTACA-1	3 CD4 Naive	6828	1590	0.0357352	G1	TRA/TRB	TRA:CVVTPNRMNQAGTALIF;TRB:CSASAQGARGTDTQYF	10	1
CATCGAAAGAGTCTGG-1	6.0 CD4 Interm N-Eff	8842	2697	0.0507804	G1	TRA/TRB	TRA:CAFMDHGSSNTGKLIF;TRB:CASSLGSNYEQYF	10	1
CATCGAAAGCCACCTG-1	7 CD4 CTL	3609	1195	0.0313106	G1	TRA/TRB	TRA:CVVTLNRDDKIIF;TRB:CASGQGKSLGANVLTF	7	164
CATCGAAAGCGGCTTC-1	2 CD8 gd	2859	975	0.0465198	G1	TRB	TRB:CASSLHNEQFF	12	2
CATCGAAAGCGTTTAC-1	6.1 Treg	2487	1112	0.030961	G1	TRA/TRB	TRA:CAVNEGYSTLTF;TRB:CSARDQPSYEQYF	10	1
CATCGAACAAGACACG-1	3 CD4 Naive	5223	1320	0.0413555	G1	TRA/TRB	TRA:CALSGAYMDSNYQLIW;TRB:CASSFPTPLRLYEQYF	7	1
CATCGAACAGAAGCAC-1	2 CD8 gd	4376	1714	0.0329068	G1	No TCR	No clonotype	0	0
CATCGAAGTAAGTTCC-1	9 CD8 Degraded	1331	812	0.0924117	S	No TCR	No clonotype	0	0
CATCGAAGTCTAACGT-1	3 CD4 Naive	3177	997	0.0343091	G1	TRB	TRB:CATAAGGDTQYF	8	1
CATCGAATCAATCTCT-1	1 CD8 Tem	3820	1345	0.0458115	G1	TRB	TRB:CASSLLGEREGYEQYF	13	232
CATCGAATCAGAGACG-1	2 CD8 gd	2782	1140	0.0337886	S	TRB	TRB:CASSLLGEREGYEQYF	3	232
CATCGAATCGCGGATC-1	3 CD4 Naive	5853	1237	0.0408338	G1	TRA/TRB	TRA:CVVKSEGKSTF;TRB:CATSGRRDTEAFF	6	1
CATCGAATCGGACAAG-1	4 CD8 Naive	6955	1597	0.029619	G1	TRB	TRB:CASSFGAGVRKKYEQYF	5	1
CATCGAATCTGTGCAA-1	6.2 CD8 early Tem	16971	3291	0.0450769	S	TRA/TRB	TRA:CALGGDNNDMRF;TRA:CALRGEFNFNKFYF;TRB:CASSDTDTQYF	7	1
CATCGGGAGACTGGGT-1	1 CD8 Tem	2437	858	0.0307755	G1	TRA/TRB	TRA:CAVNTYGQNFVF;TRB:CASSTRGGTGANTEAFF	10	4
CATCGGGCAAATACAG-1	4 CD8 Naive	6521	1496	0.0455452	G1	TRA/TRB	TRA:CAVRGQTGANNLFF;TRB:CASSLQGEGSMETQYF	6	1
CATCGGGCAGACGCCT-1	1 CD8 Tem	3050	1067	0.0334426	G1	TRA/TRB	TRA:CALSSGGSNYKLTF;TRB:CASSYFDRSQETQYF	4	2
CATCGGGCATTTCAGG-1	8 CD8 Interm c1-2	6884	1838	0.0283266	G1	TRA/TRB	TRA:CAFLDYNARLMF;TRB:CASSLLGEREGYEQYF	13	104
CATCGGGGTAGGAGTC-1	3 CD4 Naive	9268	2120	0.0304273	G1	No TCR	No clonotype	0	0
CATCGGGGTGGTAACG-1	5 CD8 Temra	3698	1283	0.0294754	G1	TRA/TRB	TRA:CAVSGIGNTDKLIF;TRB:CASSQDRVGAFF	4	243
CATCGGGGTTGAACTC-1	7 CD4 CTL	3332	1159	0.0312125	G1	TRA/TRB	TRA:CVVTLNRDDKIIF;TRB:CASGQGKSLGANVLTF	12	164
CATCGGGTCAATAAGG-1	1 CD8 Tem	4276	1535	0.0385875	G1	TRB	TRB:CSARVHYGGSYNEQFF;TRB:CASRDRGTYEQYF	4	1
CATCGGGTCAGTTCGA-1	5 CD8 Temra	3596	1245	0.0442158	G1	TRA/TRB	TRA:CAVSGIGNTDKLIF;TRB:CASSQDRVGAFF	6	243
CATGACAAGCTGATAA-1	7 CD4 CTL	3681	1305	0.0342298	G1	TRA/TRB	TRA:CVVTLNRDDKIIF;TRB:CASGQGKSLGANVLTF	10	164
CATGACAAGGAGTTTA-1	3 CD4 Naive	6566	1756	0.0380749	G1	TRB	TRB:CASSYSWSGELFF	6	1
CATGACAAGGCTCTTA-1	1 CD8 Tem	4596	1367	0.0385117	G1	TRB	TRB:CASSEGAGQQETQYF	8	145
CATGACACAAGGTGTG-1	1 CD8 Tem	3344	1230	0.0544258	G1	TRA/TRB	TRA:CAFIGYDARLMF;TRB:CASRDRGTYEQYF	4	20
CATGACACACCTCGTT-1	2 CD8 gd	3276	1203	0.0509768	G1	No TCR	No clonotype	0	0
CATGACACAGTAAGAT-1	2 CD8 gd	4420	1666	0.058371	G1	No TCR	No clonotype	0	0
CATGACACATGCCTAA-1	1 CD8 Tem	3083	1083	0.0343821	G1	TRB	TRB:CASSEGAGQQETQYF	6	145
CATGACAGTCCAGTTA-1	5 CD8 Temra	2935	1023	0.0422487	G1	TRB	TRB:CASSQDRVGAFF	3	124
CATGACAGTGTAAGTA-1	7 CD4 CTL	4132	1309	0.0389642	G1	TRA/TRB	TRA:CVVTLNRDDKIIF;TRB:CASGQGKSLGANVLTF	7	164
CATGACATCAGCTCTC-1	2 CD8 gd	3125	1305	0.04608	G1	TRA/TRB	TRA:CAGQLYNTGNQFYF;TRB:CASSFWAVYHYEQYF	32	25
CATGACATCCGGGTGT-1	1 CD8 Tem	3516	1078	0.039818	G1	TRA/TRB	TRA:CALIRSGNQFYF;TRB:CASSLWGDGATETQYF	2	3
CATGACATCTACGAGT-1	1 CD8 Tem	3553	1326	0.0424993	S	TRB	TRB:CASSEGAGQQETQYF	4	145
CATGCCTAGATGTCGG-1	3 CD4 Naive	7985	1607	0.0189105	G1	TRA/TRB	TRA:CAQGTSYGKLTF;TRB:CASSQVPTGRSSTDTQYF	6	1
CATGCCTAGCCCTAAT-1	3 CD4 Naive	3788	1042	0.0491024	G1	No TCR	No clonotype	0	0
CATGCCTAGGTAGCTG-1	1 CD8 Tem	3520	1204	0.0426136	G1	No TCR	No clonotype	0	0
CATGCCTCAGCTGTAT-1	2 CD8 gd	1597	741	0.0425798	G1	No TCR	No clonotype	0	0
CATGCCTCAGCTTAAC-1	5 CD8 Temra	3702	1293	0.0351162	G1	TRB	TRB:CASSQDRVGAFF	7	124
CATGCCTCAGTCCTTC-1	2 CD8 gd	3228	1266	0.0204461	G1	TRB	TRB:CASSFVEGGQPQHF	5	3
CATGCCTCAGTGGGAT-1	2 CD8 gd	3707	1273	0.0687888	G1	No TCR	No clonotype	0	0
CATGCCTCATGTAAGA-1	1 CD8 Tem	3754	1109	0.0990943	G1	TRB	TRB:CASSLAGRGPSYNEQFF	5	1
CATGCCTGTCATATGC-1	3 CD4 Naive	5714	1418	0.0509275	G1	TRA/TRB	TRA:CAANFGNEKLTF;TRB:CSARRVIREKLFF	6	1
CATGCCTGTTACGTCA-1	1 CD8 Tem	3758	1332	0.0279404	G1	No TCR	No clonotype	0	0
CATGCCTGTTCCACTC-1	1 CD8 Tem	3716	1223	0.0301399	G2M	TRA/TRB	TRA:CVVIKTGANNLFF;TRB:CSVEGGTVYEQYF	6	47
CATGCCTTCACTCCTG-1	2 CD8 gd	2458	1013	0.0659072	G1	TRB	TRB:CATSDLRQGEFSVNNSPLHF	5	9
CATGCCTTCGATGAGG-1	5 CD8 Temra	3444	1345	0.0368757	G1	TRB	TRB:CASSQDRVGAFF	9	124
CATGCCTTCTCAAGTG-1	1 CD8 Tem	4827	1458	0.0281749	G1	TRA/TRB	TRA:CLSGYSTLTF;TRB:CASSEGAGQQETQYF	6	90
CATGGCGAGACCGGAT-1	1 CD8 Tem	3797	1123	0.0487227	G1	TRB	TRB:CATRQGAGWPQHF	6	31
CATGGCGAGCAAATCA-1	2 CD8 gd	2712	1005	0.0475664	S	No TCR	No clonotype	0	0
CATGGCGAGCGTAGTG-1	1 CD8 Tem	2200	836	0.0386364	G1	TRB	TRB:CASSEGAGQQETQYF	2	145
CATGGCGAGGGCTTCC-1	5 CD8 Temra	4034	1275	0.0344571	G1	TRA/TRB	TRA:CLVGAVFNTDKLIF;TRB:CASSQVRNYEQYF	3	11
CATGGCGCAAGCCTAT-1	2 CD8 gd	2303	1113	0.0794616	G1	No TCR	No clonotype	0	0
CATGGCGCAAGGACAC-1	1 CD8 Tem	3806	1381	0.0341566	G1	TRA/TRB	TRA:CAYKPHNNARLMF;TRB:CASSLLGTYEQYF	6	122
CATGGCGCACAGCGTC-1	4 CD8 Naive	8255	1811	0.032344	G1	TRA/TRB	TRA:CVVTSNNNDMRF;TRB:CASSPVVVQETQYF	7	1
CATGGCGCACTTGGAT-1	3 CD4 Naive	3064	887	0.0505875	G1	TRB	TRB:CSARVVGPYNEQFF	3	1
CATGGCGCAGTAGAGC-1	2 CD8 gd	4204	1631	0.0328259	G1	No TCR	No clonotype	0	0
CATGGCGCATATGGTC-1	1 CD8 Tem	3105	1100	0.0460547	G1	TRB	TRB:CASSPGFNGEQYF	10	2
CATGGCGCATGAACCT-1	2 CD8 gd	2908	1048	0.0412655	G1	No TCR	No clonotype	0	0
CATGGCGCATTCCTGC-1	2 CD8 gd	2992	1189	0.0394385	G1	No TCR	No clonotype	0	0
CATGGCGGTAGGGTAC-1	5 CD8 Temra	4093	1320	0.0332275	G1	TRB	TRB:CASSQDRVGAFF	8	124
CATGGCGGTTACGGAG-1	3 CD4 Naive	7882	1641	0.0298148	G1	TRA/TRB	TRA:CAVRPGSNYQLIW;TRB:CASSSWDRGRYNEQFF	4	1
CATGGCGTCAAACGGG-1	8 CD8 Interm c1-2	6556	1854	0.0392007	G1	TRB	TRB:CASGQGKSLGANVLTF	3	52
CATGGCGTCCAAGCCG-1	1 CD8 Tem	2137	862	0.0561535	G1	No TCR	No clonotype	0	0
CATGGCGTCGACAGCC-1	2 CD8 gd	2883	1057	0.0478668	G2M	No TCR	No clonotype	0	0
CATGGCGTCTGACCTC-1	1 CD8 Tem	1492	708	0.0536193	G1	TRB	TRB:CASSLLGTYEQYF	3	20
CATTATCAGAATGTTG-1	8 CD8 Interm c1-2	5551	1593	0.0689966	G1	No TCR	No clonotype	0	0
CATTATCAGAGGGATA-1	1 CD8 Tem	3753	1391	0.0405009	G1	TRA/TRB	TRA:CAFLDYNARLMF;TRB:CASSLLGEREGYEQYF	10	104
CATTATCAGCGATCCC-1	5 CD8 Temra	2172	849	0.0377532	S	TRA/TRB	TRA:CAASYNYGQNFVF;TRB:CASSPPGGSGKNEQFF	4	5
CATTATCAGCGTCAAG-1	1 CD8 Tem	3403	1101	0.0822803	G1	TRB	TRB:CASSHLDDSHEQYF	7	1
CATTATCAGGTGCAAC-1	1 CD8 Tem	3984	1325	0.0394076	G1	TRA/TRB	TRA:CAYKPHNNARLMF;TRB:CASSLLGTYEQYF	4	122
CATTATCCACGGCCAT-1	1 CD8 Tem	3194	1182	0.0400751	G1	No TCR	No clonotype	0	0
CATTATCGTCATACTG-1	1 CD8 Tem	4530	1434	0.0485651	G1	TRB	TRB:CASSLLGEREGYEQYF	6	232
CATTATCGTCCAACTA-1	2 CD8 gd	3642	1284	0.0483251	G1	No TCR	No clonotype	0	0
CATTATCGTTAAGATG-1	5 CD8 Temra	3394	1142	0.0394814	G1	TRB	TRB:CASSQDRVGAFF	6	124
CATTATCGTTAGTGGG-1	4 CD8 Naive	5151	1138	0.0656183	G1	No TCR	No clonotype	0	0
CATTATCGTTGACGTT-1	3 CD4 Naive	2759	896	0.0471185	G1	TRA/TRB	TRA:CAARSGGSNYKLTF;TRB:CASSLGDRGADTF	2	2
CATTATCTCAAGCCTA-1	2 CD8 gd	3296	1448	0.0421723	G1	No TCR	No clonotype	0	0
CATTATCTCGTTTAGG-1	2 CD8 gd	2606	1085	0.07099	G1	No TCR	No clonotype	0	0
CATTCGCAGTTAACGA-1	3 CD4 Naive	6096	1389	0.0301837	G1	No TCR	No clonotype	0	0
CATTCGCCAAGGTGTG-1	4 CD8 Naive	6682	1711	0.031727	G1	TRA/TRB	TRA:CAGQRSGNKLVF;TRB:CASSIQESEAFF	5	1
CATTCGCCACCCATGG-1	2 CD8 gd	3606	1319	0.0327232	G1	No TCR	No clonotype	0	0
CATTCGCCACTGTCGG-1	5 CD8 Temra	3372	1117	0.0266904	G1	TRB	TRB:CASSQDRVGAFF	6	124
CATTCGCCATGGTTGT-1	2 CD8 gd	4070	1508	0.0616708	G1	TRB	TRB:CASSLTKHGANQHF	17	30
CATTCGCCATTACCTT-1	2 CD8 gd	3281	1178	0.0554709	G1	TRB	TRB:CASSQDTGKQENGYTF	12	5
CATTCGCGTCATTAGC-1	8 CD8 Interm c1-2	9782	2347	0.0425271	G1	No TCR	No clonotype	0	0
CATTCGCGTCCGTGAC-1	2 CD8 gd	3269	979	0.0449679	G1	No TCR	No clonotype	0	0
CATTCGCGTCTAGCGC-1	2 CD8 gd	3530	1281	0.01983	G1	No TCR	No clonotype	0	0
CATTCGCTCAGAAATG-1	7 CD4 CTL	4363	1259	0.0449232	G1	TRA/TRB	TRA:CAGRSGGGADGLTF;TRB:CASSTMSSAGELFF	2	1
CCAATCCAGAAACCAT-1	4 CD8 Naive	2541	780	0.0649351	G1	TRB	TRB:CATSRDEGGELFF	3	1
CCAATCCAGCTGGAAC-1	3 CD4 Naive	2629	851	0.0521111	G1	TRB	TRB:CASSLAVSTDTQYF	7	1
CCAATCCAGGACAGAA-1	6.0 CD4 Interm N-Eff	4089	1343	0.056493	S	TRA/TRB	TRA:CAGGPFSGSARQLTF;TRA:CASFLYDTDKLIF;TRB:CASSLEVGAGELFF	5	1
CCAATCCCAAGCCGTC-1	3 CD4 Naive	7566	1617	0.073751	G1	TRB	TRB:CASARTYNEQFF	5	1
CCAATCCCACCTCGTT-1	8 CD8 Interm c1-2	7324	1965	0.0296286	G1	TRA/TRB	TRA:CAVKAGAGSYQLTF;TRA:CAVNEWDSNYQLIW;TRB:CATSDLRQGEFSVNNSPLHF;TRB:CASSSSTGYQPQHF	4	1
CCAATCCCACGTTGGC-1	2 CD8 gd	3044	1110	0.042707	G1	No TCR	No clonotype	0	0
CCAATCCCACTACAGT-1	8 CD8 Interm c1-2	6077	1748	0.0445944	G1	No TCR	No clonotype	0	0
CCAATCCCATCGGACC-1	2 CD8 gd	4014	1486	0.0590433	G1	No TCR	No clonotype	0	0
CCAATCCGTCTCAACA-1	5 CD8 Temra	3612	1245	0.0354374	G1	TRB	TRB:CASSQDRVGAFF	6	124
CCAATCCGTGCCTTGG-1	3 CD4 Naive	5378	1478	0.0384901	G1	TRB	TRB:CASRDRGTSTEAFF	4	1
CCAATCCGTGTCTGAT-1	8 CD8 Interm c1-2	7182	2047	0.0329992	G1	TRA/TRB	TRA:CAEHSDGQKLLF;TRB:CASSLAELAGGGTGELFF	2	1
CCAATCCTCACCCTCA-1	1 CD8 Tem	4058	1317	0.0495318	G1	TRB	TRB:CASRGDSYGYTF	7	18
CCAATCCTCGAATCCA-1	4 CD8 Naive	7671	1634	0.0524052	G1	TRA/TRB	TRA:CALSEANTDKLIF;TRB:CATSGAGTAGEQFF	2	1
CCACCTAAGCCACGCT-1	3 CD4 Naive	1180	714	0.0228814	G1	No TCR	No clonotype	0	0
CCACCTACACGGCGTT-1	1 CD8 Tem	4199	1255	0.042391	G1	No TCR	No clonotype	0	0
CCACCTACATGAGCGA-1	2 CD8 gd	3015	1087	0.0281924	G1	No TCR	No clonotype	0	0
CCACCTAGTCACAAGG-1	3 CD4 Naive	6014	1317	0.0241104	G1	TRA/TRB	TRA:CALVWGGNQFYF;TRB:CSARQGGPNTEAFF	4	1
CCACCTAGTCCGAACC-1	2 CD8 gd	3405	1280	0.0455213	G1	No TCR	No clonotype	0	0
CCACCTAGTCGCGAAA-1	2 CD8 gd	2771	1256	0.0552147	G1	No TCR	No clonotype	0	0
CCACCTAGTGACTACT-1	1 CD8 Tem	3750	1412	0.0298667	G1	No TCR	No clonotype	0	0
CCACCTAGTTATCACG-1	3 CD4 Naive	2738	875	0.0887509	G1	No TCR	No clonotype	0	0
CCACCTATCACTCTTA-1	4 CD8 Naive	6546	1608	0.068286	G1	TRB	TRB:CASSPEETTDYGYTF	8	1
CCACCTATCACTTACT-1	4 CD8 Naive	5716	1606	0.063331	G1	TRA/TRB	TRA:CAARGNSGGSNYKLTF;TRB:CASSLGLAGAPSYEQYF	6	1
CCACCTATCTTGAGAC-1	3 CD4 Naive	5438	1331	0.0446855	G1	TRA/TRB	TRA:CAVSGPNTGNQFYF;TRB:CASFPRGGTAYQPQHF	6	1
CCACGGAAGAAACCTA-1	2 CD8 gd	1876	813	0.0602345	G2M	No TCR	No clonotype	0	0
CCACGGAAGAGTACCG-1	3 CD4 Naive	2331	674	0.0630631	G1	No TCR	No clonotype	0	0
CCACGGAAGCCGATTT-1	2 CD8 gd	2451	1018	0.0301918	G1	No TCR	No clonotype	0	0
CCACGGAAGGCCCTCA-1	3 CD4 Naive	5365	1304	0.0260951	G1	TRA/TRB	TRA:CALSRNAGNNRKLIW;TRB:CASSLWGRPDQPQHF	2	1
CCACGGACAACACCCG-1	2 CD8 gd	4453	1395	0.0491803	G1	No TCR	No clonotype	0	0
CCACGGACACGCTTTC-1	7 CD4 CTL	2672	960	0.0419162	S	TRA/TRB	TRA:CVVTLNRDDKIIF;TRB:CASGQGKSLGANVLTF	7	164
CCACGGACATGGGAAC-1	5 CD8 Temra	3278	1141	0.0600976	G1	No TCR	No clonotype	0	0
CCACGGAGTAAGAGAG-1	1 CD8 Tem	3142	1077	0.0521961	G1	No TCR	No clonotype	0	0
CCACGGAGTACCGTTA-1	7 CD4 CTL	1797	692	0.0890373	G1	No TCR	No clonotype	0	0
CCACGGAGTATCAGTC-1	2 CD8 gd	3300	1151	0.060303	S	TRA/TRB	TRA:CVVIKTGANNLFF;TRB:CSVEGGTVYEQYF	8	47
CCACGGAGTGCACGAA-1	3 CD4 Naive	4366	1225	0.0412277	G1	TRA/TRB	TRA:CAASGEGGSEKLVF;TRB:CASSQVGGLTYEQYF	4	1
CCACGGATCCCTTGTG-1	5 CD8 Temra	3888	1277	0.0339506	G1	TRA/TRB	TRA:CAVSGIGNTDKLIF;TRB:CASSQDRVGAFF	4	243
CCACGGATCCGTCATC-1	2 CD8 gd	2981	1110	0.0305267	G1	TRB	TRB:CASSLTKHGANQHF	16	30
CCACGGATCGCGCCAA-1	2 CD8 gd	2853	1234	0.0483701	G1	No TCR	No clonotype	0	0
CCACTACAGCTGTTCA-1	7 CD4 CTL	2829	1027	0.0240368	G1	TRA/TRB	TRA:CVVTLNRDDKIIF;TRB:CASGQGKSLGANVLTF	9	164
CCACTACAGGACGAAA-1	2 CD8 gd	2407	1026	0.0473619	G1	No TCR	No clonotype	0	0
CCACTACCACAGAGGT-1	1 CD8 Tem	3956	1304	0.0240142	G1	TRA/TRB	TRA:CAYKPHNNARLMF;TRB:CASSLLGTYEQYF	3	122
CCACTACCATCGATGT-1	2 CD8 gd	3512	1213	0.0233485	G1	No TCR	No clonotype	0	0
CCACTACCATTACGAC-1	4 CD8 Naive	5184	1282	0.0553627	G1	TRA/TRB	TRA:CVVSRSNDYKLSF;TRB:CASSERRGQTNTEAFF	4	1
CCACTACCATTTGCTT-1	3 CD4 Naive	5212	1183	0.0376055	G1	TRA	TRA:CAGGPLRGANSKLTF	3	1
CCACTACGTTGGACCC-1	2 CD8 gd	2558	941	0.0320563	G1	No TCR	No clonotype	0	0
CCACTACTCACAACGT-1	1 CD8 Tem	2227	991	0.0449035	S	TRB	TRB:CATRQGAGWPQHF	4	31
CCACTACTCCTGTACC-1	8 CD8 Interm c1-2	4139	1306	0.0565354	G1	No TCR	No clonotype	0	0
CCACTACTCGCATGGC-1	6.3 CD8 Prolif	2481	1206	0.0802096	S	No TCR	No clonotype	0	0
CCACTACTCTCCAACC-1	2 CD8 gd	2357	911	0.0369113	G1	No TCR	No clonotype	0	0
CCACTACTCTCGTTTA-1	2 CD8 gd	2842	1234	0.0471499	G1	No TCR	No clonotype	0	0
CCAGCGAAGTGTTGAA-1	5 CD8 Temra	2328	938	0.0253436	G1	TRA/TRB	TRA:CAVSGIGNTDKLIF;TRB:CASSQDRVGAFF	2	243
CCAGCGACAAAGGAAG-1	3 CD4 Naive	2859	885	0.0594614	G1	No TCR	No clonotype	0	0
CCAGCGACAGCGATCC-1	1 CD8 Tem	3368	1186	0.0433492	G1	TRA/TRB	TRA:CAFLDYNARLMF;TRB:CASSLLGEREGYEQYF	3	104
CCAGCGAGTAAAGTCA-1	2 CD8 gd	4215	1511	0.0396204	G1	TRB	TRB:CASSFWAVYHYEQYF	14	19
CCAGCGAGTCAGCTAT-1	2 CD8 gd	4830	1543	0.0354037	G1	No TCR	No clonotype	0	0
CCAGCGAGTGTAACGG-1	1 CD8 Tem	2579	848	0.0286933	G1	TRA/TRB	TRA:CALSEAGDSSYKLIF;TRB:CASSHGREQFF	6	3
CCAGCGAGTTATTCTC-1	2 CD8 gd	3542	1416	0.0282326	G1	No TCR	No clonotype	0	0
CCAGCGAGTTGTACAC-1	1 CD8 Tem	3983	1106	0.0371579	G1	TRB	TRB:CASSLLGEREGYEQYF	4	232
CCAGCGATCACTTATC-1	1 CD8 Tem	3491	1272	0.0676024	G1	No TCR	No clonotype	0	0
CCAGCGATCAGGCAAG-1	7 CD4 CTL	3421	1213	0.0339082	G1	TRA/TRB	TRA:CVVTLNRDDKIIF;TRB:CASGQGKSLGANVLTF	8	164
CCAGCGATCTACGAGT-1	2 CD8 gd	4007	1445	0.0359371	G1	No TCR	No clonotype	0	0
CCAGCGATCTGTGCAA-1	3 CD4 Naive	4868	1239	0.0347165	G1	TRA/TRB	TRA:CAVRDLGSSNTGKLIF;TRB:CASSFPGQRSYEQYF	8	1
CCATGTCAGATGCCTT-1	1 CD8 Tem	2481	928	0.025393	S	TRA/TRB	TRA:CVVIKTGANNLFF;TRB:CSVEGGTVYEQYF	2	47
CCATGTCCACATGACT-1	3 CD4 Naive	1822	734	0.050494	G1	No TCR	No clonotype	0	0
CCATGTCCATTGGTAC-1	2 CD8 gd	2923	1245	0.0386589	G1	No TCR	No clonotype	0	0
CCATGTCGTACCGGCT-1	2 CD8 gd	3379	1421	0.0446878	G1	No TCR	No clonotype	0	0
CCATGTCGTACGAAAT-1	1 CD8 Tem	3676	1286	0.0476061	G1	TRB	TRB:CASSLLGEREGYEQYF	8	232
CCATGTCGTTAGATGA-1	2 CD8 gd	2802	1256	0.0528194	G2M	No TCR	No clonotype	0	0
CCATGTCGTTTGTGTG-1	2 CD8 gd	2852	1139	0.0273492	G1	No TCR	No clonotype	0	0
CCATGTCTCCAAAGTC-1	1 CD8 Tem	4408	1484	0.0383394	G1	TRB	TRB:CASSEGAGQQETQYF	6	145
CCATTCGAGCCCAATT-1	1 CD8 Tem	3407	1124	0.0270032	G1	TRA/TRB	TRA:CAYKPHNNARLMF;TRB:CASSLLGTYEQYF	10	122
CCATTCGAGTCTTGCA-1	1 CD8 Tem	3227	1151	0.032538	G1	TRA/TRB	TRA:CAFIGYDARLMF;TRB:CASRDRGTYEQYF	2	20
CCATTCGGTAGCAAAT-1	7 CD4 CTL	5389	1618	0.047133	G1	TRA/TRB	TRA:CAFITDSSYKLIF;TRB:CASSSTRLAQSSYEQYF	10	1
CCATTCGGTATGAATG-1	6.1 Treg	1954	899	0.0706244	G2M	TRB	TRB:CASSRLGGAQGATYEQYF	4	1
CCATTCGGTTCGGGCT-1	1 CD8 Tem	3822	1139	0.040293	G1	TRB	TRB:CASSLLGEREGYEQYF	3	232
CCATTCGTCAGTTGAC-1	6.2 CD8 early Tem	11335	2601	0.0297309	G1	TRA/TRB	TRA:CAVTNDYKLSF;TRB:CASTERLRAGIDGYTF	19	7
CCATTCGTCCTATGTT-1	2 CD8 gd	3975	1364	0.0296855	G1	No TCR	No clonotype	0	0
CCCAATCAGTTACGGG-1	2 CD8 gd	4699	1444	0.0449032	G1	No TCR	No clonotype	0	0
CCCAATCCAAGGCTCC-1	2 CD8 gd	2423	974	0.0404457	G1	TRA/TRB	TRA:CAVRTQGGSEKLVF;TRB:CASSPRQGSSTGELFF	6	1
CCCAATCTCATAGCAC-1	2 CD8 gd	1351	707	0.0851221	G2M	No TCR	No clonotype	0	0
CCCAATCTCCACTGGG-1	2 CD8 gd	3527	1237	0.0357244	G1	TRA/TRB	TRA:CAPDSSYKLIF;TRB:CATSRDASKDGYTF	8	1
CCCAGTTAGCGTTTAC-1	2 CD8 gd	2854	1104	0.0469516	G1	No TCR	No clonotype	0	0
CCCAGTTAGGGAGTAA-1	8 CD8 Interm c1-2	8441	2107	0.0415828	G1	No TCR	No clonotype	0	0
CCCAGTTAGTCGAGTG-1	1 CD8 Tem	3119	1115	0.0452068	G1	TRB	TRB:CASSEGAGQQETQYF	5	145
CCCAGTTAGTCTTGCA-1	2 CD8 gd	1813	741	0.0507446	G1	No TCR	No clonotype	0	0
CCCAGTTCATCCAACA-1	3 CD4 Naive	5231	1212	0.0363219	G1	TRA/TRB	TRA:CAVSGSSNTGKLIF;TRB:CASSQGQGSYNEQFF	4	1
CCCAGTTGTAAGGATT-1	1 CD8 Tem	1888	660	0.0603814	G1	No TCR	No clonotype	0	0
CCCAGTTGTCGAGTTT-1	1 CD8 Tem	3117	1151	0.0314405	G1	TRB	TRB:CASSLLGEREGYEQYF	5	232
CCCAGTTTCAAAGTAG-1	2 CD8 gd	2613	971	0.0608496	G1	No TCR	No clonotype	0	0
CCCAGTTTCACGAAGG-1	5 CD8 Temra	4212	1280	0.0365622	G1	TRB	TRB:CASSQDRVGAFF	7	124
CCCAGTTTCTACTATC-1	7 CD4 CTL	2864	1066	0.0356145	G1	TRB	TRB:CATRQGAGWPQHF	7	31
CCCTCCTAGAGTAAGG-1	5 CD8 Temra	5305	1604	0.0254477	G1	TRA/TRB	TRA:CAVSGIGNTDKLIF;TRB:CASSQDRVGAFF	4	243
CCCTCCTCAATCGGTT-1	2 CD8 gd	4363	1743	0.0277332	G1	No TCR	No clonotype	0	0
CCCTCCTCAGTCTTCC-1	7 CD4 CTL	4699	1722	0.0261758	G1	TRB	TRB:CASGQGKSLGANVLTF	6	52
CCCTCCTGTCGGCTCA-1	7 CD4 CTL	3068	1144	0.0700782	G1	TRA/TRB	TRA:CVVTLNRDDKIIF;TRB:CASGQGKSLGANVLTF	5	164
CCCTCCTGTCTAGCCG-1	1 CD8 Tem	3329	1295	0.0288375	G2M	No TCR	No clonotype	0	0
CCCTCCTGTGTAATGA-1	3 CD4 Naive	2233	852	0.0353784	G1	TRA/TRB	TRA:CAARWAGGKLIF;TRB:CSVIRDVANTGELFF	4	1
CCCTCCTGTTTGTGTG-1	2 CD8 gd	2324	1142	0.0576592	G1	No TCR	No clonotype	0	0
CCCTCCTTCCGCAAGC-1	1 CD8 Tem	5134	1805	0.0329178	G1	TRB	TRB:CASSEGAGQQETQYF	6	145
CCCTCCTTCCTTGGTC-1	5 CD8 Temra	2952	1313	0.0301491	G1	TRA/TRB	TRA:CAVSGIGNTDKLIF;TRB:CASSQDRVGAFF	4	243
CCCTCCTTCGACGGAA-1	6.0 CD4 Interm N-Eff	7215	2552	0.0638947	S	No TCR	No clonotype	0	0
CCGGGATAGAGCCCAA-1	2 CD8 gd	2693	1000	0.0464166	G1	No TCR	No clonotype	0	0
CCGGGATAGCGATGAC-1	1 CD8 Tem	1899	756	0.0447604	G1	No TCR	No clonotype	0	0
CCGGGATCAAGGCTCC-1	2 CD8 gd	1771	776	0.055336	G1	No TCR	No clonotype	0	0
CCGGGATCAATCGAAA-1	2 CD8 gd	1842	720	0.072747	G1	No TCR	No clonotype	0	0
CCGGGATCATGAGCGA-1	4 CD8 Naive	4955	1309	0.0359233	G1	TRA/TRB	TRA:CAVRTSGGSYIPTF;TRB:CASSLVPGTGSPQAFF	4	1
CCGGGATCATGTAAGA-1	3 CD4 Naive	5384	1474	0.0232169	G1	TRA/TRB	TRA:CAVQPWGGGSYIPTF;TRB:CASSFTGGTGLDTQYF	4	1
CCGGGATCATGTTGAC-1	3 CD4 Naive	5439	1216	0.0820004	G1	TRA/TRB	TRA:CAMRDFYNQGGKLIF;TRB:CASSLLLQETQYF	5	1
CCGGGATGTTCCTCCA-1	2 CD8 gd	3238	1316	0.0361334	G1	No TCR	No clonotype	0	0
CCGGGATTCACAACGT-1	2 CD8 gd	4189	1614	0.0360468	G1	TRA/TRB	TRA:CAGQLYNTGNQFYF;TRB:CASSFWAVYHYEQYF	16	25
CCGGGATTCACCGTAA-1	5 CD8 Temra	7718	2189	0.0298005	G1	No TCR	No clonotype	0	0
CCGGGATTCCTTTACA-1	2 CD8 gd	3104	1289	0.0347938	G1	No TCR	No clonotype	0	0
CCGGGATTCTGGCGTG-1	1 CD8 Tem	3585	1135	0.0262204	G1	TRA/TRB	TRA:CAASTDYGGSQGNLIF;TRA:CALRINGNQFYF;TRB:CASSLSRMKGGTYEQYF	4	3
CCGGTAGCAAGCCCAC-1	3 CD4 Naive	3535	989	0.0545969	G1	TRA/TRB	TRA:CAGADFGNVLHC;TRB:CSARVPLGTEGSSDQPQHF	3	1
CCGGTAGCACGTAAGG-1	1 CD8 Tem	2844	1028	0.031294	G1	No TCR	No clonotype	0	0
CCGGTAGGTGAGCGAT-1	1 CD8 Tem	3476	1046	0.0405639	G1	No TCR	No clonotype	0	0
CCGGTAGTCAACGGGA-1	2 CD8 gd	2778	1080	0.0327574	G1	No TCR	No clonotype	0	0
CCGGTAGTCAGGCAAG-1	2 CD8 gd	3006	1087	0.0365935	G1	No TCR	No clonotype	0	0
CCGGTAGTCCCACTTG-1	1 CD8 Tem	2081	862	0.0446901	G2M	TRB	TRB:CASSLLGEREGYEQYF	5	232
CCGGTAGTCCCGACTT-1	2 CD8 gd	3324	1249	0.0463297	G1	No TCR	No clonotype	0	0
CCGGTAGTCTAACTGG-1	6.0 CD4 Interm N-Eff	4457	1659	0.0347768	G1	No TCR	No clonotype	0	0
CCGTACTAGCTAGTTC-1	4 CD8 Naive	6394	1419	0.0547388	G1	TRB	TRB:CASSEDRGLETQYF	11	1
CCGTACTAGGGTTTCT-1	5 CD8 Temra	4318	1387	0.053497	G1	TRA/TRB	TRA:CAVSGIGNTDKLIF;TRB:CASSQDRVGAFF	5	243
CCGTACTAGTGGTAGC-1	1 CD8 Tem	3369	1238	0.0186999	G1	TRB	TRB:CASSEGAGQQETQYF	4	145
CCGTACTCACAGTCGC-1	2 CD8 gd	3468	1269	0.0438293	G1	No TCR	No clonotype	0	0
CCGTACTCAGACGCAA-1	2 CD8 gd	3924	1409	0.0293068	G1	No TCR	No clonotype	0	0
CCGTACTGTCAATGTC-1	7 CD4 CTL	4974	1502	0.0319662	G1	TRA/TRB	TRA:CVVTLNRDDKIIF;TRB:CASGQGKSLGANVLTF	6	164
CCGTACTGTGGTCTCG-1	3 CD4 Naive	8870	1744	0.0252537	G1	TRA/TRB	TRA:CAVRDGELTGGGNKLTF;TRB:CASSVGTGGTGDFYEQFF	8	1
CCGTACTTCATCTGTT-1	2 CD8 gd	3799	1401	0.0323769	G1	No TCR	No clonotype	0	0
CCGTGGAAGATATACG-1	4 CD8 Naive	7389	1630	0.0569766	G1	TRA/TRB	TRA:CAVWMDSSYKLIF;TRB:CASSQEGGRDYEQYF	7	1
CCGTGGAAGCCAGGAT-1	4 CD8 Naive	4278	1165	0.0642824	G1	TRB	TRB:CATSRDKGEQWNTEAFF	14	1
CCGTGGAAGGATTCGG-1	1 CD8 Tem	3662	1261	0.0330421	G1	TRB	TRB:CASSEGAGQQETQYF	2	145
CCGTGGAGTACCCAAT-1	2 CD8 gd	2706	1184	0.0546933	G1	No TCR	No clonotype	0	0
CCGTGGAGTTAAGGGC-1	4 CD8 Naive	4885	1294	0.0530194	G1	TRB	TRB:CASSSLTGTGSYNEQFF	5	1
CCGTGGATCCGCGTTT-1	3 CD4 Naive	2004	626	0.0963074	G1	No TCR	No clonotype	0	0
CCGTGGATCCTAAGTG-1	1 CD8 Tem	3759	1349	0.0242086	G1	TRB	TRB:CASSLLGEREGYEQYF	4	232
CCGTTCAAGCCGCCTA-1	1 CD8 Tem	3381	1072	0.0449571	G1	TRB	TRB:CASSLLGEREGYEQYF	6	232
CCGTTCAAGCTACCGC-1	4 CD8 Naive	7365	1694	0.0389681	G1	TRA/TRB	TRA:CLATGTASKLTF;TRB:CASTQGVGAGANVLTF	5	1
CCGTTCAAGGAATTAC-1	7 CD4 CTL	1636	745	0.0452323	G1	TRA/TRB	TRA:CVVRETGGFKTIF;TRB:CSVSSGTGEYNEQFF	6	6
CCGTTCAAGTGGAGTC-1	5 CD8 Temra	2860	1123	0.0136364	G1	TRA/TRB	TRA:CAVSGIGNTDKLIF;TRB:CASSQDRVGAFF	2	243
CCGTTCACAAGGGTCA-1	1 CD8 Tem	2996	1037	0.0453939	G1	No TCR	No clonotype	0	0
CCGTTCAGTCTGATCA-1	1 CD8 Tem	3112	1169	0.0224936	G1	No TCR	No clonotype	0	0
CCGTTCAGTTTGGGCC-1	6.2 CD8 early Tem	7199	2071	0.0502848	G1	TRA/TRB	TRA:CLVGALYNQGGKLIF;TRB:CASIPGTGAKLEIRNTGELFF	7	1
CCGTTCATCTGGGCCA-1	4 CD8 Naive	4348	1187	0.0664673	G1	No TCR	No clonotype	0	0
CCTAAAGAGAGGTTAT-1	5 CD8 Temra	1829	929	0.049754	S	TRB	TRB:CASSQDRVGAFF	3	124
CCTAAAGCAATACGCT-1	2 CD8 gd	2679	940	0.055991	G1	No TCR	No clonotype	0	0
CCTAAAGCAGACAGGT-1	1 CD8 Tem	1897	814	0.0632578	G1	No TCR	No clonotype	0	0
CCTAAAGCAGCATGAG-1	1 CD8 Tem	3478	1095	0.0368028	G1	TRA/TRB	TRA:CAVNEWDSNYQLIW;TRB:CASSSSTGYQPQHF	4	8
CCTAAAGCATGTCTCC-1	3 CD4 Naive	5534	1281	0.0442718	G1	TRA/TRB	TRA:CAVYNQAGTALIF;TRB:CASPSTSGTNTGELFF	10	1
CCTAAAGCATTGCGGC-1	1 CD8 Tem	3231	1170	0.0417827	G1	TRA/TRB	TRA:CAYKPHNNARLMF;TRB:CASSLLGTYEQYF	8	122
CCTAAAGCATTTCACT-1	2 CD8 gd	3763	1245	0.0799894	G1	No TCR	No clonotype	0	0
CCTAAAGGTTGTGGCC-1	1 CD8 Tem	2420	931	0.0545455	G1	TRB	TRB:CASSEGAGQQETQYF	2	145
CCTAAAGTCATCTGTT-1	2 CD8 gd	3993	1361	0.040571	G1	No TCR	No clonotype	0	0
CCTAAAGTCGCGTTTC-1	3 CD4 Naive	7896	1742	0.0316616	G1	TRB	TRB:CASSLSLDDEQFF	4	1
CCTACACAGAAACGAG-1	7 CD4 CTL	3203	1163	0.0568217	S	TRB	TRB:CASGQGKSLGANVLTF	8	52
CCTACACAGCTAACAA-1	1 CD8 Tem	4317	1542	0.0419273	S	TRB	TRB:CASSEGAGQQETQYF	2	145
CCTACACAGGAATCGC-1	1 CD8 Tem	3304	1207	0.0372276	G1	TRA/TRB	TRA:CATDFNLVPKAAGNKLTF;TRB:CASSLIVGGDTEAFF	6	1
CCTACACCACTGTTAG-1	6.2 CD8 early Tem	7555	2125	0.0322965	G1	TRA/TRB	TRA:CALSEEYAGGTSYGKLTF;TRB:CASSTMLQETQYF	12	17
CCTACACCAGTGGAGT-1	2 CD8 gd	3071	1144	0.0423315	G1	No TCR	No clonotype	0	0
CCTACACGTAAATACG-1	4 CD8 Naive	7915	1838	0.0893241	G1	TRB	TRB:CSVEVRSNYEQYF	6	1
CCTACACTCAGATAAG-1	2 CD8 gd	4248	1504	0.0449623	G1	No TCR	No clonotype	0	0
CCTACACTCCAGTAGT-1	2 CD8 gd	1476	746	0.046748	G1	No TCR	No clonotype	0	0
CCTACACTCCATTCTA-1	4 CD8 Naive	4025	1160	0.0332919	G1	No TCR	No clonotype	0	0
CCTACACTCCTAGGGC-1	1 CD8 Tem	6111	1793	0.0371461	G1	TRA/TRB	TRA:CAASTDYGGSQGNLIF;TRA:CALRINGNQFYF;TRB:CASSLSRMKGGTYEQYF	3	3
CCTACACTCGCCTGTT-1	1 CD8 Tem	4420	1420	0.0264706	G1	No TCR	No clonotype	0	0
CCTACACTCGTAGGTT-1	2 CD8 gd	2049	885	0.034651	G1	No TCR	No clonotype	0	0
CCTACACTCGTTACAG-1	4 CD8 Naive	5976	1490	0.0620817	G1	TRA/TRB	TRA:CAANLYNFNKFYF;TRB:CASSLFSDRGPTYGYTF	4	1
CCTACACTCTCTGCTG-1	1 CD8 Tem	1846	781	0.0476706	S	TRB	TRB:CATRQGAGWPQHF	3	31
CCTACACTCTGTACGA-1	3 CD4 Naive	7174	1769	0.0361026	G1	TRA/TRB	TRA:CAVDNYGQNFVF;TRB:CASGAGLAGIYEQFF	2	1
CCTACACTCTTCCTTC-1	4 CD8 Naive	9466	1984	0.0504965	G1	TRA/TRB	TRA:CATDGADKLIF;TRB:CASSLPRWDRVETQYF	5	1
CCTACCAAGACCTAGG-1	5 CD8 Temra	4603	1430	0.0315012	G1	TRA/TRB	TRA:CAASMLSYNTDKLIF;TRB:CASSQDREGRAFF	9	14
CCTACCAAGAGTAAGG-1	7 CD4 CTL	4917	1361	0.0323368	G1	TRA/TRB	TRA:CVVTLNRDDKIIF;TRB:CASGQGKSLGANVLTF	12	164
CCTACCAAGAGTTGGC-1	2 CD8 gd	2879	1052	0.0309135	G1	No TCR	No clonotype	0	0
CCTACCAAGCTTCGCG-1	1 CD8 Tem	3655	1359	0.0169631	G1	TRA/TRB	TRA:CAYKPHNNARLMF;TRB:CASSLLGTYEQYF	6	122
CCTACCACAGCTGCAC-1	3 CD4 Naive	2664	878	0.042042	G1	No TCR	No clonotype	0	0
CCTACCACATACCATG-1	1 CD8 Tem	4378	1390	0.0347191	G1	TRB	TRB:CASSLLGEREGYEQYF	5	232
CCTACCAGTAGCACGA-1	3 CD4 Naive	5309	1539	0.0273121	G1	TRB	TRB:CSARVGQVEAQYF	3	1
CCTACCAGTCCGAACC-1	2 CD8 gd	3620	1308	0.0367403	S	TRB	TRB:CASSLTKHGANQHF	22	30
CCTACCAGTGATGATA-1	2 CD8 gd	4147	1392	0.0441283	G1	No TCR	No clonotype	0	0
CCTACCAGTTTGGCGC-1	1 CD8 Tem	2451	986	0.0305998	G1	No TCR	No clonotype	0	0
CCTACCATCATTGCCC-1	5 CD8 Temra	1996	892	0.0335671	G1	TRB	TRB:CASSQDRVGAFF	5	124
CCTACCATCGTGGACC-1	1 CD8 Tem	4135	1399	0.0355502	G1	TRB	TRB:CASSLLGEREGYEQYF	5	232
CCTACCATCTCAAACG-1	5 CD8 Temra	2054	825	0.033593	G1	No TCR	No clonotype	0	0
CCTAGCTAGATGCCTT-1	8 CD8 Interm c1-2	9819	2505	0.0322843	G1	TRA/TRB	TRA:CAYKPHNNARLMF;TRB:CASSLLGTYEQYF	10	122
CCTAGCTAGCGATTCT-1	2 CD8 gd	2941	1146	0.0387623	G1	No TCR	No clonotype	0	0
CCTAGCTAGCTCCTCT-1	5 CD8 Temra	3317	1260	0.0406994	G1	TRB	TRB:CASSQDRVGAFF	4	124
CCTAGCTAGTCGTTTG-1	1 CD8 Tem	3871	1199	0.0320331	G1	TRB	TRB:CASSEGAGQQETQYF	3	145
CCTAGCTAGTGCCAGA-1	2 CD8 gd	3859	1431	0.0259134	G1	No TCR	No clonotype	0	0
CCTAGCTAGTTGAGAT-1	3 CD4 Naive	7096	1607	0.0259301	G1	TRA/TRB	TRA:CAVLNAGKSTF;TRB:CATSRRSDTIYF	3	1
CCTAGCTCAATCACAC-1	8 CD8 Interm c1-2	6760	2043	0.0380178	G1	TRB	TRB:CASSEGAGQQETQYF	6	145
CCTAGCTCACCCATTC-1	8 CD8 Interm c1-2	7126	1736	0.0475723	G1	TRB	TRB:CASGQGKSLGANVLTF	4	52
CCTAGCTCAGGACGTA-1	4 CD8 Naive	5816	1570	0.036967	G1	TRA/TRB	TRA:CATGPLDNNAGNMLTF;TRB:CASSSKTGVWDEQFF	9	1
CCTAGCTGTACGCTGC-1	1 CD8 Tem	2310	853	0.0363636	G1	TRB	TRB:CASSLLGEREGYEQYF	5	232
CCTAGCTGTCGCATAT-1	8 CD8 Interm c1-2	8004	2236	0.0327336	G1	TRB	TRB:CASSEGAGQQETQYF	20	145
CCTAGCTGTCTAGCGC-1	6.0 CD4 Interm N-Eff	8383	1926	0.0516522	G1	TRA/TRB	TRA:CAYRPMEYGNKLVF;TRB:CASSFDRDGYGYTF	8	1
CCTAGCTGTGACTCAT-1	2 CD8 gd	2766	1150	0.0350687	G1	No TCR	No clonotype	0	0
CCTAGCTTCCATGAGT-1	1 CD8 Tem	4280	1388	0.0392523	G1	No TCR	No clonotype	0	0
CCTAGCTTCTTTACGT-1	5 CD8 Temra	6261	2089	0.0611723	G1	TRA/TRB	TRA:CAVSGIGNTDKLIF;TRB:CASSQDRVGAFF	4	243
CCTATTAAGGAGTTTA-1	6.0 CD4 Interm N-Eff	8312	2251	0.0688162	S	TRA/TRB	TRA:CAVGGTSYGKLTF;TRB:CASNPRAGVSGANVLTF	18	1
CCTATTACAATGTAAG-1	6.2 CD8 early Tem	7618	1989	0.0568391	G1	TRA/TRB	TRA:CGAALFNDYKLSF;TRB:CAWGTVNTEAFF	7	9
CCTATTACACACCGCA-1	1 CD8 Tem	3190	1093	0.0467085	G1	TRA/TRB	TRA:CALSEAGDSSYKLIF;TRB:CASSHGREQFF	4	3
CCTATTACACATCCGG-1	1 CD8 Tem	3660	1210	0.0237705	G1	TRB	TRB:CASSLLGEREGYEQYF	4	232
CCTATTAGTCACCTAA-1	2 CD8 gd	4339	1588	0.0986402	G1	No TCR	No clonotype	0	0
CCTATTAGTGAGGGAG-1	5 CD8 Temra	2283	1023	0.0608848	G1	No TCR	No clonotype	0	0
CCTATTAGTGTGGTTT-1	1 CD8 Tem	3069	1159	0.0387748	G1	No TCR	No clonotype	0	0
CCTATTATCGGTCCGA-1	7 CD4 CTL	2950	1124	0.0450847	S	TRA/TRB	TRA:CVVTLNRDDKIIF;TRB:CASGQGKSLGANVLTF	7	164
CCTCAGTAGACAGGCT-1	6.0 CD4 Interm N-Eff	5499	1886	0.096563	G1	TRB	TRB:CASTRGNGNQPQHF	2	1
CCTCAGTAGAGTAATC-1	6.1 Treg	1625	832	0.0510769	G1	TRA/TRB	TRA:CAFTPGTYKYIF;TRB:CSARTIGQGINQPQHF	6	1
CCTCAGTAGATGCGAC-1	5 CD8 Temra	4184	1502	0.0203155	S	TRA/TRB	TRA:CAVSGIGNTDKLIF;TRB:CASSQDRVGAFF	2	243
CCTCAGTAGCCAACAG-1	3 CD4 Naive	2884	860	0.0575589	G1	No TCR	No clonotype	0	0
CCTCAGTAGCCAGGAT-1	1 CD8 Tem	3791	1167	0.0374571	G1	TRA/TRB	TRA:CATDAPGNDMRF;TRB:CSATGQGAMVGFSPLHF	4	3
CCTCAGTAGCTGTCTA-1	4 CD8 Naive	8364	1939	0.0324008	G1	TRA/TRB	TRA:CAAGTGRRALTF;TRB:CASSEQRDRVNEQYF	5	1
CCTCAGTAGCTTTGGT-1	4 CD8 Naive	7674	1702	0.0551212	G1	TRB	TRB:CASSIGAGTGENIQYF	5	1
CCTCAGTAGGATGGAA-1	6.3 CD8 Prolif	8658	2447	0.0675676	S	No TCR	No clonotype	0	0
CCTCAGTAGTGTACCT-1	2 CD8 gd	2916	1159	0.0514403	G1	No TCR	No clonotype	0	0
CCTCAGTCACGCGAAA-1	3 CD4 Naive	3063	934	0.0417891	G1	TRA	TRA:CAYRSAKSSGTYKYIF	2	1
CCTCAGTCAGACGCCT-1	1 CD8 Tem	3728	1152	0.034603	G1	TRB	TRB:CASSLLGTYEQYF	2	20
CCTCAGTGTAAGTAGT-1	2 CD8 gd	3338	1199	0.024266	G1	No TCR	No clonotype	0	0
CCTCAGTGTCATATGC-1	2 CD8 gd	4034	1455	0.0399108	G1	No TCR	No clonotype	0	0
CCTCAGTGTTACGCGC-1	2 CD8 gd	3864	1382	0.0318323	G1	No TCR	No clonotype	0	0
CCTCAGTTCAAGGCTT-1	1 CD8 Tem	3823	1398	0.0303427	G1	No TCR	No clonotype	0	0
CCTCAGTTCGCCAGCA-1	1 CD8 Tem	4327	1336	0.0376704	G1	TRA/TRB	TRA:CVVIKTGANNLFF;TRB:CSVEGGTVYEQYF	4	47
CCTCAGTTCGCCTGAG-1	3 CD4 Naive	2679	883	0.0418066	G1	No TCR	No clonotype	0	0
CCTCAGTTCGTCACGG-1	7 CD4 CTL	4968	1580	0.0348229	G2M	TRA/TRB	TRA:CAENPNSGNTPLVF;TRB:CASTRQGKFEKLFF	6	2
CCTCAGTTCGTGGGAA-1	2 CD8 gd	2766	1068	0.0303688	G1	No TCR	No clonotype	0	0
CCTCAGTTCTTACCGC-1	6.1 Treg	2302	987	0.0360556	G1	TRA/TRB	TRA:CALSKGGNNRKLIW;TRB:CASSQGAGAARETQYF	2	2
CCTCTGAAGAACTCGG-1	4 CD8 Naive	9252	2105	0.0440986	G1	TRA/TRB	TRA:CAFLDYNARLMF;TRB:CASSLLGEREGYEQYF	8	104
CCTCTGAAGGACACCA-1	3 CD4 Naive	6158	1472	0.0449821	G1	TRA/TRB	TRA:CAEEESLGQTGANNLFF;TRB:CASSFGQGATEAFF	10	1
CCTCTGAAGTACATGA-1	2 CD8 gd	3517	1331	0.0454933	G1	No TCR	No clonotype	0	0
CCTCTGACACAGACAG-1	1 CD8 Tem	1896	761	0.0527426	G1	No TCR	No clonotype	0	0
CCTCTGACACGAGGTA-1	4 CD8 Naive	5896	1339	0.046133	G1	No TCR	No clonotype	0	0
CCTCTGACAGGATTGG-1	6.0 CD4 Interm N-Eff	8172	2364	0.0440529	G1	TRA/TRB	TRA:CIYVLTTSGTYKYIF;TRA:CAGEATDSWGKLQF;TRB:CASSPYGLNYNEQFF	12	1
CCTCTGAGTCCGTTAA-1	2 CD8 gd	3942	1432	0.0464231	G1	No TCR	No clonotype	0	0
CCTCTGATCAAAGTAG-1	5 CD8 Temra	4039	1503	0.049022	G1	TRA/TRB	TRA:CAVSGIGNTDKLIF;TRB:CASSQDRVGAFF	6	243
CCTTACGAGTGCAAGC-1	7 CD4 CTL	4762	1490	0.0300294	G1	TRA/TRB	TRA:CAENPNSGNTPLVF;TRB:CASTRQGKFEKLFF	7	2
CCTTACGCACGAGGTA-1	6.2 CD8 early Tem	7795	2213	0.0495189	G1	TRA/TRB	TRA:CAVKASGTYKYIF;TRA:CAVNLGFGNVLHC;TRB:CASSFSGGETQYF	14	1
CCTTACGGTCATGCCG-1	2 CD8 gd	4257	1510	0.0561428	G1	No TCR	No clonotype	0	0
CCTTACGGTGCTGTAT-1	5 CD8 Temra	3917	1319	0.0260403	S	TRB	TRB:CASSQDRVGAFF	6	124
CCTTACGGTTGGACCC-1	5 CD8 Temra	3236	1066	0.0584054	G1	No TCR	No clonotype	0	0
CCTTACGTCCTAGGGC-1	5 CD8 Temra	2100	822	0.0390476	G1	No TCR	No clonotype	0	0
CCTTACGTCCTTAATC-1	1 CD8 Tem	4724	1575	0.0345047	G2M	TRB	TRB:CASSWTSGGPGELFF	15	3
CCTTACGTCGGAGGTA-1	4 CD8 Naive	3800	961	0.0734211	G1	No TCR	No clonotype	0	0
CCTTACGTCGTTACGA-1	3 CD4 Naive	2526	777	0.0700713	G1	TRA/TRB	TRA:CAVEGSARQLTF;TRB:CASSPGGRVNTGELFF	2	1
CCTTACGTCTGCGTAA-1	4 CD8 Naive	6858	1335	0.0470983	G1	TRB	TRB:CATSPVAENSGANVLTF	4	1
CCTTCCCAGACCTTTG-1	4 CD8 Naive	7850	1761	0.0500637	G1	TRA/TRB	TRA:CALNTGFQKLVF;TRB:CSARVRGRSSYNEQFF	8	1
CCTTCCCAGCTACCTA-1	4 CD8 Naive	6429	1494	0.0332867	G1	TRA/TRB	TRA:CAVSALYNQGGKLIF;TRB:CASSPPTGIIAKNIQYF	7	1
CCTTCCCAGTCGTACT-1	3 CD4 Naive	2546	949	0.0667714	G1	No TCR	No clonotype	0	0
CCTTCCCCAAAGCGGT-1	4 CD8 Naive	6201	1478	0.0349944	G1	No TCR	No clonotype	0	0
CCTTCCCCAACGCACC-1	1 CD8 Tem	5220	1554	0.0170498	G1	TRB	TRB:CASSLLGEREGYEQYF	5	232
CCTTCCCCACAGTCGC-1	1 CD8 Tem	1805	784	0.0792244	G1	No TCR	No clonotype	0	0
CCTTCCCGTCAAACTC-1	2 CD8 gd	3282	1228	0.0450945	S	No TCR	No clonotype	0	0
CCTTCCCGTGATGCCC-1	1 CD8 Tem	3718	1349	0.0330823	G1	TRA/TRB	TRA:CAFLDYNARLMF;TRB:CASSLLGEREGYEQYF	4	104
CCTTCCCTCGGCTTGG-1	1 CD8 Tem	3971	1413	0.0219088	G1	TRB	TRB:CASSEGAGQQETQYF	4	145
CCTTCGAAGACCGGAT-1	8 CD8 Interm c1-2	8563	2271	0.0294289	G1	TRA/TRB	TRA:CLSGYSTLTF;TRB:CASSEGAGQQETQYF	7	90
CCTTCGAAGCCTATGT-1	2 CD8 gd	4380	1432	0.0376712	G1	No TCR	No clonotype	0	0
CCTTCGACAAGCTGAG-1	5 CD8 Temra	3785	1302	0.0240423	G1	TRA/TRB	TRA:CAVSGIGNTDKLIF;TRB:CASSQDRVGAFF	2	243
CCTTCGACAATGACCT-1	4 CD8 Naive	6978	1652	0.0379765	G1	TRB	TRB:CASTDGHRPNTEAFF	9	1
CCTTCGACAGACTCGC-1	1 CD8 Tem	2271	936	0.0273007	G1	TRA/TRB	TRA:CAFLDYNARLMF;TRB:CASSLLGEREGYEQYF	5	104
CCTTCGACATAAGACA-1	7 CD4 CTL	1887	850	0.0736619	G1	No TCR	No clonotype	0	0
CCTTCGAGTGCACTTA-1	1 CD8 Tem	5730	1545	0.0294939	G1	TRA/TRB	TRA:CAMREGDNQGGKLIF;TRB:CASRDRGTYEQYF;TRB:CASSIDYGGLSRPQHF	4	1
CCTTCGAGTTGCTCCT-1	1 CD8 Tem	4132	1160	0.0377541	G1	TRA/TRB	TRA:CAMREGDNQGGKLIF;TRB:CASSIDYGGLSRPQHF	4	15
CCTTCGAGTTGGTGGA-1	2 CD8 gd	3604	1247	0.0466149	G2M	No TCR	No clonotype	0	0
CCTTCGATCGGCCGAT-1	5 CD8 Temra	2251	926	0.0493114	G1	TRB	TRB:CASSQDRVGAFF	5	124
CCTTCGATCTCAAGTG-1	2 CD8 gd	3073	1220	0.0458835	G1	TRB	TRB:CASSFWAVYHYEQYF	12	19
CCTTCGATCTCCAGGG-1	3 CD4 Naive	5368	1354	0.022541	G1	TRA/TRB	TRA:CAVTPEGTGGFKTIF;TRB:CACKIRQNYNSPLHF	3	1
CCTTCGATCTGGTATG-1	6.1 Treg	5878	1905	0.0600544	G1	TRA/TRB	TRA:CAGRNAGGTSYGKLTF;TRB:CASSEAHGGSSGNTIYF	2	1
CCTTTCTAGGAGCGAG-1	3 CD4 Naive	6569	1493	0.036383	G1	TRB	TRB:CASNLRGRENEQFF	5	1
CCTTTCTCAAGTCTGT-1	2 CD8 gd	3770	1234	0.0259947	G2M	TRA/TRB	TRA:CAVNTYGQNFVF;TRB:CASSTRGGTGANTEAFF	4	4
CCTTTCTCACGCGAAA-1	2 CD8 gd	3458	1184	0.0445344	G1	No TCR	No clonotype	0	0
CCTTTCTCACTCTGTC-1	5 CD8 Temra	3075	1213	0.0409756	G1	TRA/TRB	TRA:CAVSGIGNTDKLIF;TRB:CASSQDRVGAFF	6	243
CCTTTCTGTGACAAAT-1	1 CD8 Tem	4462	1455	0.0378754	G2M	TRA/TRB	TRA:CLSGYSTLTF;TRB:CASSEGAGQQETQYF	4	90
CCTTTCTGTGACTACT-1	1 CD8 Tem	1918	758	0.0182482	G1	TRA/TRB	TRA:CAVNEWDSNYQLIW;TRB:CASSSSTGYQPQHF	4	8
CCTTTCTGTTACTGAC-1	4 CD8 Naive	7870	1896	0.0329098	G1	TRA/TRB	TRA:CAPEGGFGNEKLTF;TRB:CASSPGGQIYNEQFF	5	1
CCTTTCTGTTCATGGT-1	3 CD4 Naive	3606	1112	0.0851359	G1	No TCR	No clonotype	0	0
CCTTTCTGTTCTCATT-1	6.1 Treg	3647	1544	0.0189197	G1	TRA/TRB	TRA:CAVNPGDTGTASKLTF;TRB:CARMEGPGVMKAFF	8	1
CCTTTCTTCACTCCTG-1	4 CD8 Naive	6258	1636	0.0319591	G1	TRA/TRB	TRA:CAVPSGAGSYQLTF;TRB:CASSSLLRRWQETQYF	8	1
CCTTTCTTCAGTGCAT-1	2 CD8 gd	2677	1239	0.0287635	G1	TRB	TRB:CASSFWAVYHYEQYF	7	19
CCTTTCTTCATAACCG-1	1 CD8 Tem	1807	873	0.0177089	S	No TCR	No clonotype	0	0
CCTTTCTTCCAAACTG-1	1 CD8 Tem	3420	1159	0.0377193	G1	TRA/TRB	TRA:CAYKPHNNARLMF;TRB:CASSLLGTYEQYF	4	122
CCTTTCTTCGTTGACA-1	2 CD8 gd	3512	1389	0.0518223	G1	No TCR	No clonotype	0	0
CGAACATAGAAACCAT-1	2 CD8 gd	4805	1807	0.0412071	G1	No TCR	No clonotype	0	0
CGAACATAGCATCATC-1	2 CD8 gd	4061	1397	0.045309	G1	No TCR	No clonotype	0	0
CGAACATAGTCAAGGC-1	1 CD8 Tem	2590	940	0.0420849	G1	No TCR	No clonotype	0	0
CGAACATCAATGTTGC-1	2 CD8 gd	3782	1636	0.0312004	G2M	No TCR	No clonotype	0	0
CGAACATCACAACGCC-1	1 CD8 Tem	3531	1160	0.0733503	G1	TRB	TRB:CASSEGAGQQETQYF	3	145
CGAACATCACCGCTAG-1	3 CD4 Naive	2075	701	0.0906024	G1	No TCR	No clonotype	0	0
CGAACATCAGCTCGAC-1	3 CD4 Naive	5302	1366	0.0237646	G1	TRA	TRA:CAGFTGTASKLTF	3	1
CGAACATGTAATCACC-1	5 CD8 Temra	3378	1013	0.053286	G1	TRB	TRB:CASSQDRVGAFF	7	124
CGAACATGTAGCTCCG-1	4 CD8 Naive	9494	1993	0.0596166	G1	TRB	TRB:CASSYSEEGFAYEQYF	9	1
CGAACATGTATGGTTC-1	4 CD8 Naive	5293	1623	0.0517665	G1	TRA/TRB	TRA:CILTNTGNQFYF;TRB:CASSPERGSYGYTF	4	1
CGAACATGTCCCGACA-1	2 CD8 gd	2731	1089	0.041743	G1	No TCR	No clonotype	0	0
CGAACATGTCCCTTGT-1	2 CD8 gd	3441	1075	0.0938681	G1	No TCR	No clonotype	0	0
CGAACATGTCGCTTCT-1	5 CD8 Temra	3383	1199	0.0227609	G1	TRA/TRB	TRA:CAVSGIGNTDKLIF;TRB:CASSQDRVGAFF	6	243
CGAACATGTTGAACTC-1	2 CD8 gd	3463	1252	0.0459139	G1	No TCR	No clonotype	0	0
CGAACATTCAGTTCGA-1	6.1 Treg	4779	1534	0.0351538	G1	TRA/TRB	TRA:CAVRDTGRRALTF;TRB:CASRTGQNTEAFF	18	1
CGAACATTCGGAAACG-1	7 CD4 CTL	4640	1236	0.0420259	G1	TRA/TRB	TRA:CVVTLNRDDKIIF;TRB:CASGQGKSLGANVLTF	12	164
CGAACATTCTCCGGTT-1	2 CD8 gd	2007	825	0.0323866	G2M	No TCR	No clonotype	0	0
CGAACATTCTGCAGTA-1	2 CD8 gd	4063	1306	0.0834359	G1	No TCR	No clonotype	0	0
CGAATGTAGAAGGTGA-1	2 CD8 gd	2758	1110	0.0775925	G1	No TCR	No clonotype	0	0
CGAATGTAGACTTTCG-1	4 CD8 Naive	7177	1565	0.0695277	G1	TRA/TRB	TRA:CALITFVEGGADGLTF;TRB:CAWSVTGNEQFF	4	1
CGAATGTAGCTAACAA-1	2 CD8 gd	4062	1564	0.0317578	G1	No TCR	No clonotype	0	0
CGAATGTCACTCAGGC-1	1 CD8 Tem	2945	996	0.0414261	G1	No TCR	No clonotype	0	0
CGAATGTCATTCCTGC-1	8 CD8 Interm c1-2	8351	2245	0.038199	G1	TRA/TRB	TRA:CAVRPGGKLIF;TRA:CAGQLYNTGNQFYF;TRB:CASSQDEGVAEQYF;TRB:CASSFWAVYHYEQYF	6	1
CGAATGTGTCCTGCTT-1	3 CD4 Naive	4948	1073	0.041633	G1	TRA/TRB	TRA:CAGARIQGAQKLVF;TRB:CASSPQPNSPLHF	2	1
CGAATGTGTTGATTCG-1	4 CD8 Naive	6259	1529	0.0464931	G1	TRA/TRB	TRA:CLVGGRSDSWGKLQF;TRB:CASSTSSGRARYSTDTQYF	3	1
CGAATGTTCCATGAAC-1	1 CD8 Tem	4541	1439	0.0323717	G1	TRA/TRB	TRA:CAASREAAGNKLTF;TRB:CSQVRAGTDTQYF	6	10
CGAATGTTCCCGGATG-1	3 CD4 Naive	2315	773	0.0941685	G1	No TCR	No clonotype	0	0
CGAATGTTCTCATTCA-1	6.2 CD8 early Tem	2426	985	0.0638912	G1	TRA	TRA:CALSEAQGGGNKLTF	3	2
CGACCTTAGCTAAGAT-1	2 CD8 gd	5721	1961	0.0256948	G1	No TCR	No clonotype	0	0
CGACCTTCAAGGACTG-1	1 CD8 Tem	2456	1060	0.0464169	G1	TRB	TRB:CASRGDSYGYTF	4	18
CGACCTTCACCGATAT-1	1 CD8 Tem	2923	1134	0.0547383	G1	No TCR	No clonotype	0	0
CGACCTTCAGACGCAA-1	3 CD4 Naive	6014	1519	0.026272	G1	TRB	TRB:CASSSTSGSDEQFF	12	1
CGACCTTCAGCCTATA-1	2 CD8 gd	2664	1126	0.0484234	G1	No TCR	No clonotype	0	0
CGACCTTGTCCAGTGC-1	5 CD8 Temra	3430	1161	0.035277	G1	TRB	TRB:CASSQVRNYEQYF	6	10
CGACCTTGTGTGCGTC-1	1 CD8 Tem	3120	990	0.0227564	S	TRA/TRB	TRA:CALRGAQGGSEKLVF;TRB:CATRQGAGWPQHF	2	13
CGACCTTGTTCCGGCA-1	1 CD8 Tem	3428	1027	0.0743874	G1	TRB	TRB:CASSTMGQGNQPQHF	3	1
CGACCTTTCATGTCCC-1	2 CD8 gd	3741	1269	0.0376905	G1	No TCR	No clonotype	0	0
CGACCTTTCCAAGCCG-1	8 CD8 Interm c1-2	6871	1750	0.0406054	G1	No TCR	No clonotype	0	0
CGACCTTTCCACGCAG-1	1 CD8 Tem	2347	891	0.0536856	G1	No TCR	No clonotype	0	0
CGACCTTTCGAATGGG-1	2 CD8 gd	2737	1028	0.0314213	G1	No TCR	No clonotype	0	0
CGACCTTTCTAACGGT-1	1 CD8 Tem	5425	1705	0.0368664	G1	TRB	TRB:CASSDQRDRGPNQPQHF	5	6
CGACTTCAGAGTAATC-1	1 CD8 Tem	4403	1364	0.0395185	G1	TRA/TRB	TRA:CAMREEYARLMF;TRB:CASSGMAGTIEKLFF	8	1
CGACTTCAGCTGCCCA-1	2 CD8 gd	2632	936	0.0364742	G1	No TCR	No clonotype	0	0
CGACTTCAGGAGTTGC-1	1 CD8 Tem	2450	926	0.075102	G1	No TCR	No clonotype	0	0
CGACTTCAGGCAATTA-1	1 CD8 Tem	2019	843	0.0678554	G1	No TCR	No clonotype	0	0
CGACTTCAGGGTTTCT-1	2 CD8 gd	3762	1366	0.0632642	G1	No TCR	No clonotype	0	0
CGACTTCAGTGTCTCA-1	4 CD8 Naive	2493	810	0.0505415	G1	No TCR	No clonotype	0	0
CGACTTCCACACAGAG-1	2 CD8 gd	3684	1211	0.0540174	G1	No TCR	No clonotype	0	0
CGACTTCCAGACGCCT-1	1 CD8 Tem	4220	1488	0.0398104	G1	TRB	TRB:CASSLLGEREGYEQYF	12	232
CGACTTCGTAAGTGTA-1	4 CD8 Naive	6979	1684	0.0487176	G1	TRB	TRB:CASSGNRGNSNQPQHF	5	1
CGACTTCGTAGTAGTA-1	5 CD8 Temra	2322	965	0.0318691	G2M	TRB	TRB:CASSQDRVGAFF	5	124
CGACTTCGTCTGATTG-1	1 CD8 Tem	3670	1326	0.0316076	G1	No TCR	No clonotype	0	0
CGACTTCGTGCTGTAT-1	3 CD4 Naive	8356	1667	0.0254907	G1	TRA/TRB	TRA:CAVPAHIWYGGATNKLIF;TRB:CASSPGDTLGEQYF	2	1
CGACTTCGTTGGAGGT-1	7 CD4 CTL	3212	1152	0.0495019	G1	TRA/TRB	TRA:CVVTLNRDDKIIF;TRB:CASGQGKSLGANVLTF	7	164
CGACTTCTCTGCTGCT-1	2 CD8 gd	2952	1045	0.0352304	S	No TCR	No clonotype	0	0
CGAGAAGCATCCCATC-1	2 CD8 gd	2434	909	0.0456039	G1	No TCR	No clonotype	0	0
CGAGAAGCATTTCAGG-1	6.2 CD8 early Tem	8407	2207	0.0311645	G1	TRA/TRB	TRA:CAYKWGNYQLIW;TRB:CASSFDMPWVYGYTF	12	2
CGAGAAGGTATAGGGC-1	1 CD8 Tem	3771	1370	0.0249271	G1	TRB	TRB:CASSLLGEREGYEQYF	7	232
CGAGAAGGTGTGCGTC-1	4 CD8 Naive	3423	1191	0.026877	G1	TRB	TRB:CASRDSRWDEQYF	5	1
CGAGAAGGTTCCTCCA-1	3 CD4 Naive	5130	1243	0.0325536	G1	TRA/TRB	TRA:CAMREGRDDKIIF;TRB:CAWSFGDRASLAKNIQYF	4	1
CGAGAAGGTTCGGGCT-1	5 CD8 Temra	4169	1361	0.0381386	G1	TRB	TRB:CASSQDRVGAFF	10	124
CGAGAAGGTTCTCATT-1	2 CD8 gd	3083	1095	0.0327603	G1	TRB	TRB:CASMRGGKDTEAFF	5	10
CGAGAAGTCACATAGC-1	2 CD8 gd	4124	1332	0.0368574	G1	No TCR	No clonotype	0	0
CGAGAAGTCATTGCCC-1	3 CD4 Naive	5522	1338	0.0427381	G1	TRA/TRB	TRA:CAVSALETGNQFYF;TRB:CASSLVVGTNYGYTF	5	1
CGAGAAGTCTTACCTA-1	1 CD8 Tem	3987	1273	0.0865312	G1	TRB	TRB:CASSEGAGQQETQYF	5	145
CGAGCACAGATATACG-1	3 CD4 Naive	3645	1117	0.0329218	G1	TRA/TRB	TRA:CATDAGEYGNKLVF;TRB:CASSMLFGELFF	3	1
CGAGCACAGCTCCTCT-1	1 CD8 Tem	2962	1177	0.0270088	G1	TRA/TRB	TRA:CILRDPNQAGTALIF;TRB:CASSLSVGGGNNEQFF	6	2
CGAGCACCAAGCCCAC-1	3 CD4 Naive	6487	1308	0.0334515	G1	No TCR	No clonotype	0	0
CGAGCACGTATCGCAT-1	3 CD4 Naive	3194	908	0.07201	G1	TRA/TRB	TRA:CAVSIGFGNVLHC;TRB:CASSTRQGTYGYTF	2	1
CGAGCACGTCCGAAGA-1	7 CD4 CTL	2671	907	0.0441782	G1	TRB	TRB:CASGQGKSLGANVLTF	9	52
CGAGCACTCACCGTAA-1	8 CD8 Interm c1-2	5951	1787	0.0384809	G1	TRA/TRB	TRA:CAVSGIGNTDKLIF;TRB:CASSQDRVGAFF	7	243
CGAGCACTCCGCGTTT-1	1 CD8 Tem	3608	1227	0.0349224	G1	TRA/TRB	TRA:CLVGARSGATNKLIF;TRB:CASRGDSYGYTF	8	20
CGAGCACTCGACGGAA-1	2 CD8 gd	2628	1153	0.0502283	G1	TRA/TRB	TRA:CAGQLYNTGNQFYF;TRB:CASSFWAVYHYEQYF	5	25
CGAGCACTCTTAGCCC-1	2 CD8 gd	3500	1199	0.0582857	G2M	No TCR	No clonotype	0	0
CGAGCACTCTTGTACT-1	1 CD8 Tem	3087	1199	0.0443797	G1	No TCR	No clonotype	0	0
CGAGCCACACAACTGT-1	2 CD8 gd	3142	1124	0.0311903	G1	TRB	TRB:CASSSRQGFNSPLHF	6	2
CGAGCCACACGAAATA-1	2 CD8 gd	5055	1793	0.0405539	G1	TRA/TRB	TRA:CAGQLYNTGNQFYF;TRB:CASSFWAVYHYEQYF	13	25
CGAGCCACAGTTTACG-1	4 CD8 Naive	8755	1886	0.0511708	G1	TRA/TRB	TRA:CAARGYNTDKLIF;TRA:CAVRDGRDSNYQLIW;TRB:CASSVGDVTDTQYF	8	1
CGAGCCAGTCATATGC-1	3 CD4 Naive	7750	1529	0.0296774	G1	TRA/TRB	TRA:CAASMDDYKLSF;TRB:CASSLSQETQYF	6	1
CGAGCCAGTTGATTCG-1	6.2 CD8 early Tem	8541	2511	0.0379347	G1	TRA/TRB	TRA:CAVTNDYKLSF;TRB:CASTERLRAGIDGYTF	12	7
CGAGCCATCAAAGTAG-1	2 CD8 gd	3531	1430	0.0458794	G1	No TCR	No clonotype	0	0
CGAGCCATCAGGCGAA-1	7 CD4 CTL	1959	805	0.0367534	G1	TRA/TRB	TRA:CVVTLNRDDKIIF;TRB:CASGQGKSLGANVLTF	4	164
CGAGCCATCCTCAATT-1	9 CD8 Degraded	2170	1115	0.0396313	S	TRB	TRB:CASSYFDRSQETQYF	2	1
CGAGCCATCGAGGTAG-1	6.3 CD8 Prolif	7637	2369	0.0421632	S	TRA/TRB	TRA:CAVSGIGNTDKLIF;TRB:CASSQDRVGAFF	6	243
CGAGCCATCTCTGTCG-1	1 CD8 Tem	3571	1115	0.0383646	G1	No TCR	No clonotype	0	0
CGATCGGCAAATACAG-1	3 CD4 Naive	4906	1166	0.0476967	G1	TRA/TRB	TRA:CVVRFSGNTPLVF;TRB:CSAPGLADPLGAQYF	4	1
CGATCGGCACGGACAA-1	2 CD8 gd	6881	1929	0.0356053	G1	No TCR	No clonotype	0	0
CGATCGGCAGGATCGA-1	1 CD8 Tem	3527	1177	0.0331727	G1	TRA/TRB	TRA:CALRLYSGGGADGLTF;TRB:CASSINAGATYNEQFF	12	3
CGATCGGCATTCTCAT-1	3 CD4 Naive	3482	1133	0.0341758	G1	TRA	TRA:CVVNMGAAGNKLTF	3	1
CGATCGGGTCCCTTGT-1	3 CD4 Naive	5587	1229	0.0338285	G1	TRA/TRB	TRA:CVVNPTTSGTYKYIF;TRB:CASSGERTEAFF	6	1
CGATCGGGTCGGGTCT-1	4 CD8 Naive	6239	1731	0.0232409	G1	TRA	TRA:CGTFSSNTGKLIF	3	2
CGATCGGGTGCTTCTC-1	1 CD8 Tem	3597	1184	0.028357	G1	TRB	TRB:CASSEGAGQQETQYF	3	145
CGATCGGTCATCACCC-1	2 CD8 gd	3191	1196	0.030398	G1	No TCR	No clonotype	0	0
CGATCGGTCTCAACTT-1	2 CD8 gd	2375	965	0.0421053	G1	No TCR	No clonotype	0	0
CGATCGGTCTGATACG-1	1 CD8 Tem	2940	1014	0.0517007	G1	TRA/TRB	TRA:CAYKPHNNARLMF;TRB:CASSLLGTYEQYF	3	122
CGATGGCAGGCTAGCA-1	1 CD8 Tem	4406	1362	0.049478	G1	TRA/TRB	TRA:CAASYRTGNQFYF;TRA:CAGSSNDYKLSF;TRB:CASSLKSGGRTDTQYF	5	1
CGATGGCAGTCAAGGC-1	1 CD8 Tem	3426	1106	0.00846468	G1	No TCR	No clonotype	0	0
CGATGGCCACGGACAA-1	4 CD8 Naive	5634	1278	0.0835996	G1	TRB	TRB:CASSLTEAIQPQHF	11	1
CGATGGCCATTCGACA-1	1 CD8 Tem	3379	1148	0.0414324	G1	TRA/TRB	TRA:CVVIKTGANNLFF;TRB:CSVEGGTVYEQYF	5	47
CGATGGCGTGTTAAGA-1	6.0 CD4 Interm N-Eff	2210	1083	0.0914027	G1	TRA/TRB	TRA:CATGSTGFQKLVF;TRA:CAGPFSDGNEKLTF;TRB:CASSEGQVQSPLHF	2	3
CGATGGCTCCATGAAC-1	1 CD8 Tem	3367	1289	0.019008	G1	TRB	TRB:CASRGDSYGYTF	9	18
CGATGGCTCCTAGTGA-1	3 CD4 Naive	3737	969	0.0511105	G1	No TCR	No clonotype	0	0
CGATGGCTCGCGTAGC-1	1 CD8 Tem	1930	854	0.0388601	S	TRA/TRB	TRA:CVVTFYNQGGKLIF;TRB:CAIRQGRVMHYGYTF	2	6
CGATGGCTCGTGGTCG-1	2 CD8 gd	3161	1236	0.0357482	G1	No TCR	No clonotype	0	0
CGATGTAAGGCATTGG-1	6.0 CD4 Interm N-Eff	8599	2322	0.0370973	G1	TRA/TRB	TRA:CVVKTNTNAGKSTF;TRB:CASRGWGSVDEQYF	10	1
[truncated: 3,206 more rows]

## Sheet: Fig 2c
Fig 2c
p_val	avg_log2FC	pct.1	pct.2	p_val_adj	cluster	gene
4.4764e-297	1.4161	0.916	0.508	1.5013e-292	1 CD8 Tem	CD8A
2.7903e-168	1.15788	0.475	0.123	9.3582e-164	1 CD8 Tem	ZNF683
3.3654e-141	0.663843	0.995	0.958	1.1287e-136	1 CD8 Tem	S100A4
2.9514e-139	0.600516	0.994	0.97	9.8984e-135	1 CD8 Tem	CD52
3.2285e-136	0.776886	0.978	0.619	1.0828e-131	1 CD8 Tem	GZMH
2.239e-128	1.20566	0.228	0.025	7.5093e-124	1 CD8 Tem	TRBV6-1
5.9229e-114	0.780431	0.826	0.476	1.9864e-109	1 CD8 Tem	FGFBP2
2.554e-110	0.373243	1	1	8.5657e-106	1 CD8 Tem	B2M
6.9438e-110	0.66547	1	0.698	2.3288e-105	1 CD8 Tem	CCL5
2.3347e-108	0.430643	1	0.998	7.83e-104	1 CD8 Tem	HLA-C
1.7249e-106	0.498988	0.996	0.982	5.785e-102	1 CD8 Tem	SH3BGRL3
4.5878e-103	1.73429	0.273	0.061	1.53865e-98	1 CD8 Tem	TRBV5-1
1.68865e-96	0.806849	0.735	0.409	5.6634e-92	1 CD8 Tem	CD8B
1.9287e-87	0.68721	0.739	0.429	6.46848e-83	1 CD8 Tem	KLRD1
4.47563e-87	0.683041	0.217	0.042	1.50104e-82	1 CD8 Tem	TRAV24
2.39732e-81	0.490861	0.967	0.844	8.04013e-77	1 CD8 Tem	CD99
1.01865e-75	0.269451	1	0.999	3.41636e-71	1 CD8 Tem	RPS27
6.43361e-74	0.400317	0.991	0.965	2.15771e-69	1 CD8 Tem	CD3E
1.02413e-71	0.596605	0.786	0.534	3.43472e-67	1 CD8 Tem	HLA-DPA1
2.18503e-69	0.649667	0.762	0.487	7.32817e-65	1 CD8 Tem	HLA-DRB1
2.19071e-65	0.723302	0.553	0.372	7.34721e-61	1 CD8 Tem	CD6
1.88028e-64	0.316387	1	0.999	6.30609e-60	1 CD8 Tem	HLA-B
6.07423e-64	0.634832	0.727	0.554	2.03718e-59	1 CD8 Tem	TUBA4A
1.53017e-61	0.634941	0.647	0.405	5.1319e-57	1 CD8 Tem	LGALS1
4.78824e-58	0.571007	0.769	0.567	1.60588e-53	1 CD8 Tem	ANXA1
8.34686e-55	0.281998	0.999	0.996	2.79937e-50	1 CD8 Tem	HLA-A
1.21995e-53	0.498935	0.999	0.744	4.09148e-49	1 CD8 Tem	NKG7
4.36847e-53	0.512985	0.743	0.536	1.4651e-48	1 CD8 Tem	HLA-DPB1
5.91927e-53	0.427699	0.906	0.621	1.9852e-48	1 CD8 Tem	GZMA
6.29139e-53	0.326469	0.99	0.975	2.11001e-48	1 CD8 Tem	UBC
1.44783e-50	0.515165	0.597	0.37	4.85573e-46	1 CD8 Tem	HOPX
1.54345e-49	0.387169	0.976	0.944	5.17643e-45	1 CD8 Tem	ZFP36L2
3.91596e-46	0.580973	0.278	0.12	1.31334e-41	1 CD8 Tem	CES1
1.57278e-44	0.356484	0.966	0.943	5.2748e-40	1 CD8 Tem	S100A6
1.02927e-43	0.391108	0.911	0.877	3.45195e-39	1 CD8 Tem	LAPTM5
1.37707e-43	0.387559	0.758	0.497	4.61841e-39	1 CD8 Tem	GZMB
2.23361e-43	0.381477	0.973	0.947	7.49109e-39	1 CD8 Tem	TSC22D3
1.24744e-42	0.505095	0.649	0.484	4.18367e-38	1 CD8 Tem	C12orf75
1.48497e-40	0.266124	0.991	0.978	4.9803e-36	1 CD8 Tem	HLA-E
1.0246e-39	0.425414	0.842	0.766	3.4363e-35	1 CD8 Tem	TNFAIP3
2.43867e-39	0.387126	0.837	0.692	8.17881e-35	1 CD8 Tem	GZMM
3.3833e-38	0.301456	0.947	0.677	1.13469e-33	1 CD8 Tem	CST7
8.8495e-37	0.532421	0.872	0.777	2.96795e-32	1 CD8 Tem	JUN
2.04194e-36	0.503623	0.625	0.479	6.84826e-32	1 CD8 Tem	ID2
2.8297e-36	0.478507	0.667	0.533	9.49024e-32	1 CD8 Tem	AHNAK
1.0615e-35	1.3758	0.104	0.024	3.56007e-31	1 CD8 Tem	TRBV9
3.26942e-34	0.739594	0.523	0.352	1.0965e-29	1 CD8 Tem	CCL4
6.65171e-34	0.542407	0.572	0.454	2.23085e-29	1 CD8 Tem	CD2
9.67164e-30	0.279362	0.946	0.906	3.24368e-25	1 CD8 Tem	SRGN
5.09847e-29	0.267248	0.955	0.931	1.70992e-24	1 CD8 Tem	PSME1
6.44211e-29	0.530535	0.274	0.146	2.16056e-24	1 CD8 Tem	TRGV10
9.79389e-27	0.343172	0.742	0.668	3.28467e-22	1 CD8 Tem	TUBA1B
1.10114e-26	0.335657	0.226	0.11	3.69299e-22	1 CD8 Tem	TRGV2
4.81945e-26	0.347979	0.859	0.835	1.61635e-21	1 CD8 Tem	CXCR4
9.54239e-26	0.370303	0.69	0.6	3.20033e-21	1 CD8 Tem	ADGRE5
1.06602e-25	0.387803	0.63	0.536	3.57521e-21	1 CD8 Tem	YWHAQ
1.47824e-25	0.450528	0.217	0.117	4.95773e-21	1 CD8 Tem	THEMIS
3.66861e-25	0.505767	0.324	0.214	1.23038e-20	1 CD8 Tem	JMJD6
6.46581e-25	0.391971	0.568	0.435	2.1685e-20	1 CD8 Tem	LYAR
4.69523e-24	0.473444	0.44	0.323	1.57468e-19	1 CD8 Tem	BHLHE40
6.10545e-24	0.316062	0.817	0.743	2.04764e-19	1 CD8 Tem	LCP1
6.77827e-23	0.521309	0.213	0.111	2.2733e-18	1 CD8 Tem	TNF
7.05707e-23	0.509031	0.329	0.22	2.3668e-18	1 CD8 Tem	ALOX5AP
3.13129e-22	0.397657	0.768	0.726	1.05017e-17	1 CD8 Tem	GADD45B
1.51219e-20	0.251293	0.903	0.878	5.07158e-16	1 CD8 Tem	PPIB
1.2848e-19	0.288532	0.823	0.769	4.30897e-15	1 CD8 Tem	EMP3
8.0217e-19	0.421847	0.44	0.357	2.69032e-14	1 CD8 Tem	FKBP11
1.41031e-18	0.2993	0.506	0.388	4.7299e-14	1 CD8 Tem	KLRG1
4.06543e-18	0.396602	0.357	0.254	1.36346e-13	1 CD8 Tem	CYTOR
6.32422e-18	0.325635	0.626	0.567	2.12102e-13	1 CD8 Tem	RAP1B
6.60636e-17	0.372473	0.349	0.255	2.21564e-12	1 CD8 Tem	GABARAPL1
7.46693e-17	0.348921	0.624	0.577	2.50426e-12	1 CD8 Tem	HERPUD1
7.65038e-17	0.264262	0.852	0.834	2.56578e-12	1 CD8 Tem	DAZAP2
1.0574e-16	0.290935	0.139	0.068	3.54629e-12	1 CD8 Tem	ADRB2
1.64663e-16	0.310308	0.799	0.757	5.52247e-12	1 CD8 Tem	KLF6
1.804e-16	0.346739	0.575	0.52	6.05024e-12	1 CD8 Tem	ARRB2
3.06337e-16	0.31719	0.62	0.56	1.02739e-11	1 CD8 Tem	EZR
3.44018e-16	0.327279	0.632	0.59	1.15377e-11	1 CD8 Tem	SRSF2
3.67815e-16	0.448455	0.212	0.126	1.23358e-11	1 CD8 Tem	IFNG
4.15904e-16	0.344466	0.506	0.441	1.39486e-11	1 CD8 Tem	LAT
5.0042e-16	0.261548	0.691	0.643	1.67831e-11	1 CD8 Tem	PAXX
7.99727e-16	0.307389	0.74	0.728	2.68213e-11	1 CD8 Tem	SRSF7
4.71254e-15	0.28565	0.905	0.896	1.58049e-10	1 CD8 Tem	NFKBIA
1.76474e-14	0.359831	0.233	0.149	5.91859e-10	1 CD8 Tem	LAIR2
2.3191e-14	0.357873	0.343	0.257	7.77781e-10	1 CD8 Tem	GLIPR1
6.16363e-14	0.402384	0.36	0.297	2.06716e-09	1 CD8 Tem	CD5
1.51097e-13	0.350802	0.198	0.125	5.0675e-09	1 CD8 Tem	PATL2
2.77415e-13	0.275812	0.68	0.644	9.30396e-09	1 CD8 Tem	MYH9
4.27814e-11	0.280712	0.445	0.392	1.4348e-06	1 CD8 Tem	MGAT4A
5.32511e-11	0.287376	0.368	0.296	1.78594e-06	1 CD8 Tem	ANXA5
6.17601e-11	0.275172	0.483	0.418	2.07131e-06	1 CD8 Tem	SERTAD1
1.02724e-10	0.309202	0.43	0.372	3.44517e-06	1 CD8 Tem	CRIP1
1.10905e-10	0.302272	0.267	0.2	3.71954e-06	1 CD8 Tem	NFATC2
1.1566e-10	0.265175	0.266	0.192	3.87899e-06	1 CD8 Tem	TGFBR3
3.35214e-10	0.285462	0.424	0.344	1.12424e-05	1 CD8 Tem	ITGB1
3.67131e-10	0.259433	0.133	0.08	1.23128e-05	1 CD8 Tem	CD226
1.79306e-09	0.297462	0.381	0.329	6.01358e-05	1 CD8 Tem	SAMD3
1.96052e-09	0.262829	0.436	0.389	6.57519e-05	1 CD8 Tem	DSTN
3.83171e-09	0.266275	0.348	0.286	0.000128508	1 CD8 Tem	APOBEC3G
4.1444e-09	0.354671	0.446	0.407	0.000138995	1 CD8 Tem	ZFP36L1
1.61924e-08	0.283737	0.383	0.335	0.000543062	1 CD8 Tem	KLF3
1.99194e-08	0.256217	0.447	0.404	0.000668058	1 CD8 Tem	PARP8
3.27285e-08	0.257855	0.326	0.269	0.00109765	1 CD8 Tem	ZBTB38
3.68321e-08	0.252413	0.372	0.308	0.00123528	1 CD8 Tem	MAP3K8
1.54188e-07	0.271606	0.257	0.21	0.00517116	1 CD8 Tem	TUBA1C
3.0076e-07	0.252172	0.48	0.463	0.0100869	1 CD8 Tem	GPI
8.63165e-07	0.254724	0.445	0.423	0.0289488	1 CD8 Tem	P2RY8
8.74855e-07	0.261953	0.335	0.294	0.0293409	1 CD8 Tem	GLIPR2
9.92948e-07	0.252207	0.486	0.463	0.0333015	1 CD8 Tem	IDS
2.27725e-06	0.261968	0.197	0.154	0.0763743	1 CD8 Tem	LINC01871
8.71016e-06	0.253189	0.114	0.079	0.292121	1 CD8 Tem	DUSP4
3.07999e-05	0.256925	0.278	0.247	1	1 CD8 Tem	MED15
0	2.15998	0.593	0.029	0	2 CD8 gd	TRDV1
0	1.4108	0.403	0.02	0	2 CD8 gd	KIR2DL1
1.3188e-223	1.21715	0.505	0.1	4.4229e-219	2 CD8 gd	KIR3DL2
4.8865e-210	0.93188	1	0.746	1.6388e-205	2 CD8 gd	NKG7
6.2563e-179	1.24487	0.671	0.272	2.0982e-174	2 CD8 gd	FCGR3A
1.3189e-170	0.852483	0.979	0.752	4.4232e-166	2 CD8 gd	CTSW
4.3541e-167	1.0865	0.246	0.017	1.4603e-162	2 CD8 gd	TRDC
2.1429e-154	1.29937	0.64	0.308	7.1868e-150	2 CD8 gd	TRBC1
4.9875e-153	1.39615	0.432	0.125	1.6727e-148	2 CD8 gd	CMC1
3.0925e-149	0.839842	0.965	0.674	1.0372e-144	2 CD8 gd	CST7
8.8053e-145	0.762688	0.947	0.828	2.9531e-140	2 CD8 gd	ITGB2
1.4903e-121	0.430673	1	0.999	4.9983e-117	2 CD8 gd	HLA-B
2.5254e-120	0.628138	0.989	0.927	8.4696e-116	2 CD8 gd	HCST
2.498e-111	0.506651	0.999	0.99	8.3778e-107	2 CD8 gd	PFN1
4.4379e-106	1.08867	0.518	0.24	1.4884e-101	2 CD8 gd	SPON2
2.1835e-101	0.878044	0.19	0.023	7.32294e-97	2 CD8 gd	TRGV3
8.84496e-98	0.959847	0.438	0.184	2.96642e-93	2 CD8 gd	NCR3
1.76199e-94	0.727568	0.751	0.428	5.90935e-90	2 CD8 gd	KLRD1
6.80449e-93	0.362388	0.999	0.998	2.28209e-88	2 CD8 gd	TMSB4X
1.32262e-91	0.504797	0.119	0.004	4.43579e-87	2 CD8 gd	SH2D1B
1.1651e-89	0.847767	0.373	0.143	3.9075e-85	2 CD8 gd	LYST
1.5136e-88	0.646723	0.868	0.683	5.07632e-84	2 CD8 gd	GZMM
1.9087e-88	1.45552	0.326	0.11	6.40139e-84	2 CD8 gd	TRGV9
3.06755e-88	0.609104	1	0.701	1.02879e-83	2 CD8 gd	CCL5
1.57567e-87	0.966416	0.715	0.534	5.28449e-83	2 CD8 gd	TRBC2
3.97172e-87	0.550107	0.135	0.01	1.33204e-82	2 CD8 gd	ITGAD
6.90366e-87	0.367891	0.999	0.996	2.31535e-82	2 CD8 gd	HLA-A
1.4764e-86	0.620835	0.185	0.028	4.95154e-82	2 CD8 gd	KLRF1
1.51973e-86	0.746971	0.757	0.481	5.09687e-82	2 CD8 gd	PRF1
1.60739e-85	0.435132	0.99	0.976	5.39085e-81	2 CD8 gd	CFL1
1.21562e-79	0.61622	0.875	0.765	4.07695e-75	2 CD8 gd	CYBA
1.44025e-79	0.611668	0.392	0.132	4.83032e-75	2 CD8 gd	TYROBP
1.702e-78	0.788401	0.496	0.246	5.70817e-74	2 CD8 gd	ADGRG1
7.00828e-78	0.510583	0.942	0.879	2.35044e-73	2 CD8 gd	ARPC2
7.21274e-78	0.594804	0.801	0.484	2.41901e-73	2 CD8 gd	GZMB
2.70071e-76	0.73684	0.355	0.136	9.05765e-72	2 CD8 gd	TTC38
1.20167e-73	0.720277	0.336	0.126	4.03015e-69	2 CD8 gd	S1PR5
2.29352e-73	0.521586	0.162	0.026	7.69201e-69	2 CD8 gd	NCR1
1.13285e-71	0.402523	0.993	0.977	3.79936e-67	2 CD8 gd	HLA-E
2.60133e-71	0.351023	1	0.998	8.72434e-67	2 CD8 gd	HLA-C
4.74399e-71	0.609519	0.866	0.727	1.59104e-66	2 CD8 gd	CD7
3.98834e-69	0.547486	0.186	0.039	1.33761e-64	2 CD8 gd	IKZF2
1.55037e-68	0.423827	0.112	0.009	5.19963e-64	2 CD8 gd	FCRL3
1.05138e-66	0.539445	0.912	0.621	3.52611e-62	2 CD8 gd	GZMA
1.62271e-66	0.386889	0.99	0.977	5.44226e-62	2 CD8 gd	CALM1
2.01868e-63	0.692965	0.59	0.394	6.77025e-59	2 CD8 gd	CD63
7.34759e-61	0.729096	0.557	0.34	2.46424e-56	2 CD8 gd	ZEB2
2.93069e-60	0.3905	0.971	0.954	9.82894e-56	2 CD8 gd	PPDPF
3.11327e-60	0.707844	0.319	0.136	1.04413e-55	2 CD8 gd	GTF3C1
7.7884e-60	0.45454	0.933	0.887	2.61207e-55	2 CD8 gd	TPM3
2.88247e-59	0.281913	1	1	9.66722e-55	2 CD8 gd	B2M
3.23668e-59	0.55729	0.763	0.589	1.08552e-54	2 CD8 gd	GSTP1
7.72468e-59	0.379755	0.999	0.998	2.5907e-54	2 CD8 gd	ACTB
2.7768e-58	0.313856	0.997	0.993	9.31285e-54	2 CD8 gd	IFITM1
4.42486e-56	0.699253	0.428	0.228	1.48401e-51	2 CD8 gd	FCRL6
1.07466e-55	0.382024	0.968	0.93	3.6042e-51	2 CD8 gd	H3F3A
1.21859e-55	0.573537	0.173	0.043	4.08692e-51	2 CD8 gd	CD160
1.48756e-54	0.614648	0.255	0.096	4.98898e-50	2 CD8 gd	TOX
1.88203e-54	0.438282	0.935	0.888	6.31195e-50	2 CD8 gd	UBB
3.64145e-54	0.417752	0.924	0.861	1.22127e-49	2 CD8 gd	LSP1
3.88102e-54	0.647762	0.408	0.211	1.30162e-49	2 CD8 gd	AOAH
1.04609e-51	0.803343	0.207	0.066	3.50839e-47	2 CD8 gd	TRGV8
2.17041e-50	0.620197	0.561	0.37	7.27913e-46	2 CD8 gd	KLRG1
1.54066e-49	0.695723	0.474	0.307	5.16706e-45	2 CD8 gd	PLAC8
4.88373e-48	0.401903	0.961	0.901	1.6379e-43	2 CD8 gd	SRGN
1.2515e-47	0.515311	0.21	0.072	4.19729e-43	2 CD8 gd	CD244
2.53144e-47	0.641111	0.49	0.317	8.48994e-43	2 CD8 gd	FYN
5.15287e-47	0.578764	0.659	0.533	1.72817e-42	2 CD8 gd	CD247
1.01501e-46	0.38844	0.924	0.856	3.40413e-42	2 CD8 gd	IFITM2
3.77007e-46	0.543547	0.225	0.084	1.26441e-41	2 CD8 gd	FGR
6.28892e-46	0.612947	0.571	0.43	2.10918e-41	2 CD8 gd	PRKCH
3.01015e-45	0.346118	0.973	0.941	1.00954e-40	2 CD8 gd	MYL6
3.68315e-45	0.433677	0.887	0.826	1.23526e-40	2 CD8 gd	LITAF
1.08513e-44	0.422495	0.886	0.822	3.63932e-40	2 CD8 gd	PTPRC
9.87151e-44	0.598318	0.297	0.142	3.31071e-39	2 CD8 gd	MAPK1
9.25094e-43	0.525557	0.206	0.076	3.10258e-38	2 CD8 gd	TRGC2
1.13295e-42	0.549441	0.619	0.482	3.79969e-38	2 CD8 gd	ARPC5L
4.18999e-42	0.377812	0.914	0.875	1.40524e-37	2 CD8 gd	RHOA
1.38298e-41	0.355581	0.938	0.928	4.63823e-37	2 CD8 gd	DDX5
1.66547e-41	0.531211	0.247	0.104	5.58565e-37	2 CD8 gd	PTGDR
1.75228e-41	0.522943	0.349	0.18	5.87681e-37	2 CD8 gd	C1orf21
6.38764e-41	0.567572	0.448	0.286	2.14229e-36	2 CD8 gd	APMAP
1.83369e-40	0.469803	0.192	0.067	6.14981e-36	2 CD8 gd	KLRC3
5.49123e-40	0.557571	0.191	0.068	1.84165e-35	2 CD8 gd	KIR3DL1
1.39706e-39	0.581638	0.418	0.255	4.68547e-35	2 CD8 gd	LAG3
4.3391e-38	0.597379	0.323	0.18	1.45525e-33	2 CD8 gd	IL2RB
2.35078e-37	0.324133	0.975	0.95	7.88404e-33	2 CD8 gd	IL32
1.25054e-36	0.326832	0.951	0.632	4.19407e-32	2 CD8 gd	GZMH
1.8943e-36	0.423	0.796	0.727	6.3531e-32	2 CD8 gd	PDIA3
3.30485e-36	0.418749	0.791	0.703	1.10838e-31	2 CD8 gd	LIMD2
9.4969e-36	0.386073	0.825	0.764	3.18507e-31	2 CD8 gd	GUK1
2.01581e-35	0.551906	0.481	0.345	6.76064e-31	2 CD8 gd	MBP
3.3871e-35	0.334025	0.945	0.854	1.13596e-30	2 CD8 gd	CD99
5.96355e-35	0.432764	0.824	0.774	2.00006e-30	2 CD8 gd	CALR
3.28423e-34	0.481113	0.61	0.501	1.10147e-29	2 CD8 gd	GNG2
7.6545e-33	0.528881	0.327	0.186	2.56717e-28	2 CD8 gd	PLEK
3.88736e-32	0.326619	0.916	0.892	1.30374e-27	2 CD8 gd	CD3D
6.11786e-32	0.402467	0.718	0.518	2.05181e-27	2 CD8 gd	FGFBP2
7.04009e-32	0.493192	0.243	0.118	2.3611e-27	2 CD8 gd	SERTAD3
1.33456e-31	0.568872	0.268	0.141	4.47584e-27	2 CD8 gd	TRG-AS1
2.10703e-31	0.441135	0.667	0.579	7.06656e-27	2 CD8 gd	DBI
5.45262e-31	0.425238	0.78	0.688	1.8287e-26	2 CD8 gd	FLNA
2.39752e-30	0.436757	0.699	0.585	8.04079e-26	2 CD8 gd	DUSP2
8.20261e-30	0.355149	0.817	0.768	2.75099e-25	2 CD8 gd	ISG20
2.14505e-29	0.574961	0.246	0.126	7.19405e-25	2 CD8 gd	CLIC3
2.42387e-29	0.515418	0.267	0.135	8.12919e-25	2 CD8 gd	KLRB1
3.28365e-29	0.511335	0.424	0.286	1.10127e-24	2 CD8 gd	EFHD2
1.15671e-28	0.455433	0.629	0.557	3.87937e-24	2 CD8 gd	PRELID1
4.46358e-28	0.38024	0.773	0.723	1.49699e-23	2 CD8 gd	RARRES3
1.09719e-27	0.414767	0.749	0.702	3.67975e-23	2 CD8 gd	HSP90B1
1.27982e-27	0.501746	0.256	0.14	4.29226e-23	2 CD8 gd	RGS2
1.74419e-27	0.402863	0.703	0.64	5.84966e-23	2 CD8 gd	PAXX
2.64041e-27	0.539248	0.515	0.408	8.8554e-23	2 CD8 gd	SERTAD1
2.6922e-27	0.482819	0.559	0.475	9.02911e-23	2 CD8 gd	PRDX5
5.35418e-27	0.371052	0.739	0.648	1.79568e-22	2 CD8 gd	PPP1CA
5.91184e-27	0.325623	0.879	0.839	1.98271e-22	2 CD8 gd	RAC2
5.94867e-27	0.339214	0.815	0.745	1.99506e-22	2 CD8 gd	LCP1
7.5719e-27	0.404144	0.153	0.063	2.53946e-22	2 CD8 gd	TIGIT
1.0003e-26	0.51308	0.451	0.34	3.35482e-22	2 CD8 gd	IDI1
1.45328e-26	0.487795	0.439	0.317	4.87401e-22	2 CD8 gd	TNFRSF1B
2.10413e-26	0.362698	0.729	0.67	7.05684e-22	2 CD8 gd	RNF213
3.55681e-26	0.49618	0.328	0.214	1.19288e-21	2 CD8 gd	G6PD
3.84721e-26	0.425317	0.226	0.116	1.29028e-21	2 CD8 gd	CEP78
5.57738e-26	0.451141	0.46	0.336	1.87054e-21	2 CD8 gd	ACTN4
7.51541e-26	0.547853	0.359	0.245	2.52052e-21	2 CD8 gd	SRRT
1.61505e-25	0.401133	0.718	0.674	5.41654e-21	2 CD8 gd	BIN2
2.09385e-25	0.317631	0.516	0.356	7.02236e-21	2 CD8 gd	CCL4
2.61396e-25	0.278588	0.102	0.031	8.76668e-21	2 CD8 gd	MMP23B
4.03854e-25	0.414007	0.672	0.625	1.35445e-20	2 CD8 gd	NDUFB2
5.5348e-25	0.459102	0.676	0.605	1.85626e-20	2 CD8 gd	ADGRE5
8.84209e-25	0.392333	0.604	0.495	2.96546e-20	2 CD8 gd	TGFB1
1.14327e-24	0.471803	0.404	0.293	3.83429e-20	2 CD8 gd	ARHGAP9
1.57624e-24	0.398124	0.572	0.435	5.28639e-20	2 CD8 gd	LYAR
3.11862e-24	0.459869	0.532	0.43	1.04592e-19	2 CD8 gd	SLC9A3R1
5.31334e-24	0.446711	0.279	0.168	1.78199e-19	2 CD8 gd	ADAM8
1.16512e-23	0.454699	0.25	0.146	3.90757e-19	2 CD8 gd	HSH2D
1.31226e-23	0.296428	0.122	0.045	4.40107e-19	2 CD8 gd	PDLIM1
2.01908e-23	0.411507	0.583	0.507	6.77159e-19	2 CD8 gd	ZAP70
5.47857e-23	0.42842	0.601	0.545	1.8374e-18	2 CD8 gd	BZW1
1.78159e-22	0.354635	0.714	0.634	5.9751e-18	2 CD8 gd	DDIT4
3.13184e-22	0.364823	0.177	0.086	1.05036e-17	2 CD8 gd	JAZF1
3.89594e-22	0.289231	0.907	0.9	1.30662e-17	2 CD8 gd	CIRBP
5.76498e-22	0.358359	0.786	0.752	1.93346e-17	2 CD8 gd	NCL
6.65234e-22	0.464283	0.487	0.401	2.23106e-17	2 CD8 gd	AKAP13
7.29063e-22	0.432756	0.412	0.294	2.44513e-17	2 CD8 gd	MAP3K8
8.66373e-22	0.359145	0.132	0.055	2.90564e-17	2 CD8 gd	COL6A2
9.60298e-22	0.389447	0.662	0.611	3.22065e-17	2 CD8 gd	CD3G
1.01926e-21	0.353081	0.118	0.047	3.41838e-17	2 CD8 gd	DBN1
1.36079e-21	0.407915	0.405	0.293	4.5638e-17	2 CD8 gd	MATK
2.21642e-21	0.312156	0.821	0.795	7.43343e-17	2 CD8 gd	RBM39
5.38148e-21	0.381039	0.621	0.559	1.80484e-16	2 CD8 gd	WIPF1
6.59749e-21	0.398315	0.262	0.157	2.21267e-16	2 CD8 gd	ENC1
9.2871e-21	0.420859	0.439	0.334	3.11471e-16	2 CD8 gd	SYNE1
2.61222e-20	0.408983	0.498	0.398	8.76087e-16	2 CD8 gd	PPP1R18
2.84362e-20	0.425602	0.435	0.343	9.53692e-16	2 CD8 gd	RASSF5
6.07291e-20	0.427313	0.349	0.246	2.03673e-15	2 CD8 gd	AC116366.3
7.82382e-20	0.344919	0.135	0.061	2.62395e-15	2 CD8 gd	YES1
8.30122e-20	0.443835	0.284	0.185	2.78406e-15	2 CD8 gd	TFDP2
2.32206e-19	0.44334	0.49	0.408	7.78773e-15	2 CD8 gd	RUNX3
3.20059e-19	0.44827	0.421	0.333	1.07341e-14	2 CD8 gd	ZBTB1
3.3723e-19	0.362306	0.537	0.456	1.131e-14	2 CD8 gd	REL
6.2414e-19	0.375185	0.506	0.402	2.09324e-14	2 CD8 gd	SYTL3
9.58732e-19	0.25203	0.854	0.829	3.2154e-14	2 CD8 gd	HNRNPA2B1
1.68819e-18	0.404947	0.425	0.337	5.66187e-14	2 CD8 gd	RASSF1
2.4417e-18	0.30217	0.713	0.674	8.18897e-14	2 CD8 gd	HLA-F
3.35507e-18	0.33108	0.103	0.04	1.12522e-13	2 CD8 gd	CCL3
4.49234e-18	0.309222	0.609	0.5	1.50664e-13	2 CD8 gd	C12orf75
9.58846e-18	0.451952	0.365	0.28	3.21578e-13	2 CD8 gd	VASP
1.24326e-17	0.307644	0.143	0.069	4.16966e-13	2 CD8 gd	RASSF4
1.80475e-17	0.271023	0.725	0.688	6.05276e-13	2 CD8 gd	TPI1
3.09901e-17	0.34192	0.19	0.106	1.03935e-12	2 CD8 gd	PLA2G16
3.27671e-17	0.359183	0.188	0.108	1.09894e-12	2 CD8 gd	MVD
3.37304e-17	0.277207	0.822	0.8	1.13125e-12	2 CD8 gd	OAZ1
3.65543e-17	0.254837	0.863	0.847	1.22596e-12	2 CD8 gd	YWHAZ
5.68655e-17	0.367435	0.168	0.091	1.90716e-12	2 CD8 gd	CD38
6.51597e-17	0.403987	0.308	0.221	2.18533e-12	2 CD8 gd	PITPNC1
9.01998e-17	0.254595	0.832	0.816	3.02512e-12	2 CD8 gd	ELOB
1.00571e-16	0.340582	0.556	0.5	3.37295e-12	2 CD8 gd	NDUFB7
1.34218e-16	0.359428	0.585	0.545	4.50141e-12	2 CD8 gd	JAK1
2.17576e-16	0.28171	0.788	0.776	7.29706e-12	2 CD8 gd	SON
3.1192e-16	0.290754	0.218	0.129	1.04612e-11	2 CD8 gd	PRSS23
3.24646e-16	0.401308	0.363	0.277	1.0888e-11	2 CD8 gd	TLN1
4.47288e-16	0.380707	0.261	0.174	1.50012e-11	2 CD8 gd	PYHIN1
5.13993e-16	0.344175	0.176	0.099	1.72383e-11	2 CD8 gd	METRNL
7.50463e-16	0.319482	0.657	0.608	2.5169e-11	2 CD8 gd	MSN
1.37518e-15	0.394351	0.31	0.225	4.61207e-11	2 CD8 gd	B4GALT1
1.63754e-15	0.370102	0.238	0.148	5.49197e-11	2 CD8 gd	LAIR2
1.8351e-15	0.259638	0.737	0.715	6.15457e-11	2 CD8 gd	ARF1
1.93702e-15	0.32708	0.163	0.089	6.49639e-11	2 CD8 gd	SLAMF7
2.04424e-15	0.401291	0.475	0.422	6.85599e-11	2 CD8 gd	FAM49B
2.57457e-15	0.319853	0.19	0.111	8.63459e-11	2 CD8 gd	GK5
2.73102e-15	0.338102	0.56	0.502	9.1593e-11	2 CD8 gd	IRF1
3.54866e-15	0.317625	0.668	0.638	1.19015e-10	2 CD8 gd	2022-09-07
4.43396e-15	0.335732	0.522	0.467	1.48706e-10	2 CD8 gd	TRAPPC1
4.50135e-15	0.41168	0.42	0.351	1.50966e-10	2 CD8 gd	HMGN3
5.20455e-15	0.332845	0.223	0.14	1.7455e-10	2 CD8 gd	AC004865.2
5.28156e-15	0.256839	0.115	0.053	1.77133e-10	2 CD8 gd	OSBPL5
5.6978e-15	0.300153	0.736	0.705	1.91093e-10	2 CD8 gd	EIF3G
6.70794e-15	0.254417	0.836	0.82	2.24971e-10	2 CD8 gd	YBX1
7.38435e-15	0.380102	0.301	0.217	2.47656e-10	2 CD8 gd	SLA2
1.18019e-14	0.286901	0.16	0.088	3.95812e-10	2 CD8 gd	MCTP2
1.67341e-14	0.340398	0.534	0.486	5.61229e-10	2 CD8 gd	BSG
2.06968e-14	0.25577	0.523	0.399	6.94128e-10	2 CD8 gd	HOPX
2.20286e-14	0.397036	0.389	0.321	7.38794e-10	2 CD8 gd	MAPRE2
2.39663e-14	0.367542	0.268	0.185	8.03782e-10	2 CD8 gd	STOM
4.0472e-14	0.259287	0.108	0.05	1.35735e-09	2 CD8 gd	KIF19
5.29233e-14	0.350489	0.363	0.285	1.77494e-09	2 CD8 gd	SASH3
5.74955e-14	0.355086	0.462	0.4	1.92828e-09	2 CD8 gd	IQGAP1
7.84367e-14	0.321618	0.522	0.477	2.63061e-09	2 CD8 gd	VAMP8
8.61747e-14	0.293922	0.165	0.095	2.89013e-09	2 CD8 gd	TENT5A
1.01773e-13	0.29858	0.58	0.537	3.41327e-09	2 CD8 gd	PSAP
1.07422e-13	0.363682	0.55	0.503	3.60273e-09	2 CD8 gd	PIK3R1
1.34258e-13	0.365041	0.264	0.187	4.50274e-09	2 CD8 gd	MAP2K3
2.14093e-13	0.387259	0.335	0.258	7.18024e-09	2 CD8 gd	MIDN
2.32189e-13	0.333466	0.544	0.492	7.78716e-09	2 CD8 gd	MYO1G
2.66355e-13	0.359823	0.429	0.373	8.93303e-09	2 CD8 gd	LMAN2
2.93585e-13	0.297886	0.573	0.546	9.84626e-09	2 CD8 gd	WDR83OS
3.10154e-13	0.266122	0.658	0.615	1.04019e-08	2 CD8 gd	CAP1
6.23378e-13	0.354097	0.208	0.138	2.09069e-08	2 CD8 gd	RAB37
7.62966e-13	0.306514	0.198	0.124	2.55884e-08	2 CD8 gd	TBX21
9.48923e-13	0.328652	0.351	0.277	3.1825e-08	2 CD8 gd	VPS37B
1.15368e-12	0.349063	0.403	0.327	3.86921e-08	2 CD8 gd	ITGAL
1.33171e-12	0.353757	0.229	0.159	4.46629e-08	2 CD8 gd	ASAH1
1.75693e-12	0.381809	0.342	0.273	5.8924e-08	2 CD8 gd	CDK2AP2
2.64387e-12	0.287524	0.576	0.534	8.86702e-08	2 CD8 gd	BRD2
2.88518e-12	0.309741	0.465	0.404	9.67633e-08	2 CD8 gd	PPP3CC
2.95378e-12	0.352717	0.35	0.28	9.90639e-08	2 CD8 gd	RNF166
3.35053e-12	0.325354	0.211	0.142	1.1237e-07	2 CD8 gd	RFTN1
4.50765e-12	0.316802	0.165	0.102	1.51178e-07	2 CD8 gd	WDR37
4.63391e-12	0.328736	0.399	0.327	1.55412e-07	2 CD8 gd	DOK2
5.25437e-12	0.332468	0.281	0.204	1.76221e-07	2 CD8 gd	CHST12
6.14494e-12	0.33416	0.354	0.289	2.06089e-07	2 CD8 gd	CCDC69
7.68729e-12	0.332753	0.265	0.193	2.57816e-07	2 CD8 gd	PTPRE
9.34589e-12	0.255256	0.762	0.739	3.13442e-07	2 CD8 gd	EIF5A
1.06083e-11	0.266639	0.615	0.597	3.55782e-07	2 CD8 gd	TAPBP
1.13699e-11	0.270471	0.636	0.622	3.81324e-07	2 CD8 gd	SF3B2
1.33199e-11	0.391156	0.246	0.177	4.46723e-07	2 CD8 gd	IKZF3
2.29765e-11	0.339099	0.306	0.236	7.70586e-07	2 CD8 gd	IQGAP2
2.4023e-11	0.359199	0.2	0.136	8.05683e-07	2 CD8 gd	MAFF
2.90574e-11	0.311346	0.506	0.453	9.74527e-07	2 CD8 gd	PPP2R5C
8.47947e-11	0.324913	0.254	0.186	2.84384e-06	2 CD8 gd	PLEKHF1
9.46631e-11	0.304558	0.401	0.333	3.17481e-06	2 CD8 gd	MYO1F
1.05196e-10	0.270985	0.135	0.079	3.52808e-06	2 CD8 gd	RHOC
1.12089e-10	0.347355	0.358	0.296	3.75924e-06	2 CD8 gd	TSEN54
1.18026e-10	0.299233	0.515	0.483	3.95837e-06	2 CD8 gd	CYFIP2
1.48939e-10	0.301274	0.442	0.39	4.99513e-06	2 CD8 gd	DHRS7
2.49544e-10	0.333927	0.29	0.23	8.36921e-06	2 CD8 gd	MAD2L2
2.50976e-10	0.286804	0.348	0.284	8.41725e-06	2 CD8 gd	AKIRIN2
3.13385e-10	0.319033	0.429	0.393	1.05103e-05	2 CD8 gd	BUD31
3.61081e-10	0.34146	0.335	0.28	1.21099e-05	2 CD8 gd	FCMR
3.87695e-10	0.333381	0.31	0.248	1.30025e-05	2 CD8 gd	SH2D2A
4.20064e-10	0.265961	0.609	0.583	1.40881e-05	2 CD8 gd	ANXA6
4.84388e-10	0.318324	0.341	0.28	1.62454e-05	2 CD8 gd	RAB29
4.872e-10	0.459402	0.185	0.126	1.63397e-05	2 CD8 gd	TRGV2
7.97379e-10	0.265081	0.537	0.496	2.67425e-05	2 CD8 gd	SYNE2
1.23516e-09	0.324819	0.321	0.262	4.14247e-05	2 CD8 gd	RAB5IF
1.54714e-09	0.308851	0.19	0.132	5.1888e-05	2 CD8 gd	ITPRIP
1.54941e-09	0.263951	0.141	0.088	5.1964e-05	2 CD8 gd	FUT11
1.93689e-09	0.258078	0.14	0.088	6.49595e-05	2 CD8 gd	SERTAD2
2.29716e-09	0.29668	0.383	0.328	7.70422e-05	2 CD8 gd	SDF2L1
2.34216e-09	0.295976	0.208	0.146	7.85513e-05	2 CD8 gd	F2R
2.35595e-09	0.279664	0.601	0.559	7.90138e-05	2 CD8 gd	NR4A2
3.41101e-09	0.310361	0.34	0.291	0.000114399	2 CD8 gd	NRBP1
3.47817e-09	0.264728	0.504	0.466	0.000116651	2 CD8 gd	DNAJB6
3.72209e-09	0.30472	0.286	0.228	0.000124831	2 CD8 gd	UHMK1
6.01225e-09	0.29078	0.237	0.179	0.000201639	2 CD8 gd	RAB27A
7.2288e-09	0.317108	0.201	0.147	0.000242439	2 CD8 gd	GGA1
7.32714e-09	0.277355	0.342	0.284	0.000245738	2 CD8 gd	PRKCB
7.7251e-09	0.28768	0.421	0.376	0.000259084	2 CD8 gd	CFLAR
8.73568e-09	0.31717	0.24	0.182	0.000292977	2 CD8 gd	ABHD17A
8.87125e-09	0.309419	0.367	0.316	0.000297524	2 CD8 gd	AKNA
1.04037e-08	0.260941	0.532	0.506	0.000348918	2 CD8 gd	SRSF11
1.23405e-08	0.302105	0.549	0.527	0.000413877	2 CD8 gd	TUBB4B
2.22849e-08	0.260961	0.175	0.122	0.000747391	2 CD8 gd	GNPTAB
2.64791e-08	0.260763	0.171	0.119	0.000888056	2 CD8 gd	C1orf174
2.79843e-08	0.260722	0.25	0.192	0.000938539	2 CD8 gd	AC004687.1
2.89289e-08	0.261166	0.227	0.171	0.000970217	2 CD8 gd	RAB9A
2.94343e-08	0.290353	0.285	0.236	0.000987169	2 CD8 gd	TADA3
3.20451e-08	0.28159	0.209	0.156	0.00107473	2 CD8 gd	UBE2E3
4.13771e-08	0.304823	0.434	0.405	0.00138771	2 CD8 gd	TAX1BP1
4.28959e-08	0.296495	0.301	0.255	0.00143864	2 CD8 gd	STARD7
5.57914e-08	0.261665	0.202	0.149	0.00187113	2 CD8 gd	HOTAIRM1
6.9027e-08	0.301263	0.314	0.269	0.00231503	2 CD8 gd	KRAS
7.2644e-08	0.320153	0.329	0.286	0.00243633	2 CD8 gd	SH3BP1
7.84185e-08	0.296335	0.231	0.182	0.00263	2 CD8 gd	GLTP
9.47027e-08	0.261939	0.345	0.293	0.00317614	2 CD8 gd	IFI27L2
9.70098e-08	0.264979	0.174	0.125	0.00325351	2 CD8 gd	CKS2
9.81248e-08	0.32119	0.367	0.332	0.00329091	2 CD8 gd	CD164
1.10486e-07	0.262785	0.443	0.428	0.00370548	2 CD8 gd	LAMTOR1
1.11428e-07	0.320351	0.196	0.148	0.00373706	2 CD8 gd	RIN3
1.29446e-07	0.299848	0.299	0.253	0.00434137	2 CD8 gd	RGS19
1.52285e-07	0.251598	0.147	0.1	0.00510733	2 CD8 gd	CHD9
1.72888e-07	0.282851	0.468	0.451	0.00579832	2 CD8 gd	SET
1.73771e-07	0.296669	0.279	0.228	0.00582792	2 CD8 gd	AGTRAP
1.85827e-07	0.291725	0.383	0.351	0.00623228	2 CD8 gd	NAPA
1.89703e-07	0.261357	0.171	0.122	0.00636226	2 CD8 gd	ITCH
2.05487e-07	0.313686	0.362	0.332	0.00689164	2 CD8 gd	PDAP1
2.63519e-07	0.258574	0.178	0.131	0.0088379	2 CD8 gd	UNC119
3.01671e-07	0.269088	0.148	0.103	0.0101175	2 CD8 gd	GPR174
3.22841e-07	0.257766	0.201	0.152	0.0108275	2 CD8 gd	ARHGAP25
3.2786e-07	0.255972	0.449	0.434	0.0109958	2 CD8 gd	TSTD1
3.54915e-07	0.255884	0.326	0.285	0.0119031	2 CD8 gd	MCRIP1
7.21909e-07	0.263379	0.305	0.263	0.0242114	2 CD8 gd	TROVE2
8.01925e-07	0.25908	0.433	0.416	0.026895	2 CD8 gd	HP1BP3
8.30537e-07	0.263886	0.233	0.187	0.0278546	2 CD8 gd	TBPL1
8.79883e-07	0.283421	0.255	0.212	0.0295095	2 CD8 gd	NFATC3
1.26167e-06	0.310297	0.325	0.289	0.0423139	2 CD8 gd	UTRN
1.40033e-06	0.300143	0.392	0.367	0.0469644	2 CD8 gd	CDC42SE1
1.49473e-06	0.295515	0.372	0.347	0.0501302	2 CD8 gd	NXT1
1.68325e-06	0.259056	0.349	0.319	0.0564528	2 CD8 gd	OSTF1
2.08868e-06	0.285015	0.344	0.315	0.0700501	2 CD8 gd	SLC44A2
2.18711e-06	0.276415	0.235	0.191	0.0733513	2 CD8 gd	TCIRG1
2.22156e-06	0.265348	0.377	0.35	0.0745067	2 CD8 gd	PPM1G
2.65601e-06	0.303691	0.24	0.198	0.0890772	2 CD8 gd	PRKACB
3.33048e-06	0.257116	0.312	0.278	0.111697	2 CD8 gd	MFSD10
3.46837e-06	0.26457	0.257	0.217	0.116322	2 CD8 gd	CDC40
5.7631e-06	0.268639	0.31	0.277	0.193283	2 CD8 gd	TES
8.07536e-06	0.273756	0.188	0.146	0.270831	2 CD8 gd	TERF1
8.46924e-06	0.270672	0.238	0.199	0.284041	2 CD8 gd	SIRT2
1.02366e-05	0.264667	0.343	0.316	0.343314	2 CD8 gd	UBE2J1
1.14982e-05	0.264767	0.346	0.325	0.385627	2 CD8 gd	POLR2G
1.1628e-05	0.264817	0.372	0.349	0.389978	2 CD8 gd	TSC22D4
1.43339e-05	0.271071	0.284	0.253	0.480732	2 CD8 gd	DENND1C
1.44278e-05	0.253251	0.485	0.478	0.483879	2 CD8 gd	HSPE1
1.65944e-05	0.259405	0.353	0.334	0.556544	2 CD8 gd	MAF1
1.92762e-05	0.254416	0.238	0.203	0.646485	2 CD8 gd	PDIA4
2.40568e-05	0.270737	0.397	0.383	0.806818	2 CD8 gd	TBCB
3.02345e-05	0.252054	0.251	0.214	1	2 CD8 gd	APOBEC3C
5.11827e-05	0.255811	0.272	0.245	1	2 CD8 gd	GOLGA7
7.61724e-05	0.269186	0.222	0.189	1	2 CD8 gd	YY1
9.83275e-05	0.269273	0.336	0.318	1	2 CD8 gd	CBLB
0.000159943	0.256367	0.212	0.18	1	2 CD8 gd	CDKN2D
0.000162061	0.257017	0.248	0.218	1	2 CD8 gd	RBM38
0.000246138	0.253879	0.296	0.274	1	2 CD8 gd	GNB2
0.000290784	0.257543	0.258	0.235	1	2 CD8 gd	PTPN6
0.00162683	0.259064	0.245	0.227	1	2 CD8 gd	PCM1
0	2.39511	0.976	0.267	0	3 CD4 Naive	LTB
0	1.50976	0.676	0.104	0	3 CD4 Naive	MAL
5.5702e-277	0.882315	1	0.998	1.8681e-272	3 CD4 Naive	RPS8
3.7795e-272	0.777906	0.999	0.998	1.2676e-267	3 CD4 Naive	RPL32
7.528e-260	0.846696	1	0.994	2.5248e-255	3 CD4 Naive	RPL36
2.2652e-259	0.757179	1	0.998	7.597e-255	3 CD4 Naive	RPL13
3.8952e-251	0.736587	1	0.997	1.3064e-246	3 CD4 Naive	RPL39
1.8992e-238	0.672405	1	0.999	6.3694e-234	3 CD4 Naive	RPS12
4.9123e-231	0.629398	1	0.998	1.6475e-226	3 CD4 Naive	RPL34
2.2415e-229	1.23575	0.354	0.025	7.5177e-225	3 CD4 Naive	FAM13A
5.609e-224	0.64114	1	0.996	1.8811e-219	3 CD4 Naive	RPS23
2.809e-223	0.564051	1	0.999	9.4207e-219	3 CD4 Naive	RPL28
6.9806e-221	0.691951	0.999	0.997	2.3411e-216	3 CD4 Naive	RPL18
7.1744e-218	0.772052	0.997	0.994	2.4062e-213	3 CD4 Naive	RPS13
8.068e-218	0.578633	1	0.998	2.7058e-213	3 CD4 Naive	RPS28
2.478e-215	1.424	0.884	0.324	8.3107e-211	3 CD4 Naive	IL7R
5.1645e-213	0.600081	1	0.999	1.7321e-208	3 CD4 Naive	RPL11
5.5285e-209	0.625482	1	0.994	1.8542e-204	3 CD4 Naive	RPS21
3.1336e-208	0.602182	1	1	1.051e-203	3 CD4 Naive	RPLP1
1.3949e-205	0.763458	0.997	0.986	4.6781e-201	3 CD4 Naive	RPL22
6.5782e-205	0.724123	1	0.997	2.2062e-200	3 CD4 Naive	TPT1
7.7859e-199	0.630227	1	0.996	2.6112e-194	3 CD4 Naive	RPL29
2.9442e-196	0.668143	0.997	0.996	9.8742e-192	3 CD4 Naive	RPL12
2.3115e-194	0.596299	1	0.998	7.7523e-190	3 CD4 Naive	RPL37
2.5935e-192	0.598851	1	0.998	8.698e-188	3 CD4 Naive	RPLP2
5.9373e-192	0.573911	1	0.997	1.9913e-187	3 CD4 Naive	RPL14
2.3535e-185	0.652342	1	0.998	7.8932e-181	3 CD4 Naive	RPS18
3.6291e-184	0.619725	0.997	0.997	1.2171e-179	3 CD4 Naive	RPS3A
1.502e-182	0.473453	0.999	0.998	5.0374e-178	3 CD4 Naive	RPS15A
1.9993e-179	0.676091	0.997	0.99	6.7054e-175	3 CD4 Naive	RPL9
7.6535e-178	0.581308	0.999	0.996	2.5668e-173	3 CD4 Naive	RPS25
6.1813e-177	0.930745	0.343	0.039	2.0731e-172	3 CD4 Naive	SESN3
2.4277e-175	0.419657	1	0.999	8.1419e-171	3 CD4 Naive	RPL41
8.2532e-171	0.739208	1	0.994	2.7679e-166	3 CD4 Naive	RPLP0
4.7276e-168	0.550175	0.996	0.997	1.5855e-163	3 CD4 Naive	RPL18A
6.4081e-167	0.494304	0.999	0.998	2.1491e-162	3 CD4 Naive	RPL30
5.8892e-164	1.09676	0.503	0.11	1.9751e-159	3 CD4 Naive	SATB1
3.128e-159	0.595359	0.999	0.995	1.0491e-154	3 CD4 Naive	RPS6
3.0134e-155	0.508396	0.996	0.995	1.0106e-150	3 CD4 Naive	RPL35A
4.8219e-153	0.716926	0.211	0.01	1.6172e-148	3 CD4 Naive	TSHZ2
5.3054e-151	0.454958	1	0.998	1.7793e-146	3 CD4 Naive	RPS14
5.6549e-147	0.447842	1	1	1.8966e-142	3 CD4 Naive	RPL10
1.9583e-142	0.567829	0.996	0.997	6.5679e-138	3 CD4 Naive	RPL8
4.5791e-140	0.936913	0.975	0.898	1.5357e-135	3 CD4 Naive	SARAF
8.1437e-138	0.675498	0.28	0.033	2.7312e-133	3 CD4 Naive	GPR183
2.0167e-136	0.762883	0.34	0.055	6.7637e-132	3 CD4 Naive	TNFSF8
5.2371e-133	0.443517	1	0.998	1.7564e-128	3 CD4 Naive	RPL19
9.4487e-132	0.980252	0.495	0.129	3.1689e-127	3 CD4 Naive	TCF7
1.4998e-131	0.519989	0.993	0.991	5.0302e-127	3 CD4 Naive	RPS16
8.3334e-127	1.06413	0.785	0.353	2.7948e-122	3 CD4 Naive	NOSIP
1.6701e-126	0.717108	0.985	0.979	5.6011e-122	3 CD4 Naive	RPS5
2.8321e-126	0.389002	1	0.998	9.4983e-122	3 CD4 Naive	RPS27A
5.1558e-126	0.813921	0.981	0.932	1.7292e-121	3 CD4 Naive	PABPC1
8.6221e-122	0.608502	0.995	0.974	2.8917e-117	3 CD4 Naive	RPL38
1.4042e-120	0.888497	0.481	0.132	4.7096e-116	3 CD4 Naive	LEF1
8.5796e-117	0.830625	0.419	0.102	2.8774e-112	3 CD4 Naive	TRAT1
5.3964e-115	0.383472	1	0.998	1.8098e-110	3 CD4 Naive	RPS15
1.0424e-114	0.490021	0.155	0.007	3.496e-110	3 CD4 Naive	SLC40A1
3.9726e-114	0.586374	0.227	0.025	1.3323e-109	3 CD4 Naive	FHIT
1.1073e-113	0.572706	0.176	0.012	3.7136e-109	3 CD4 Naive	ADTRP
1.8046e-111	0.403442	1	0.998	6.0524e-107	3 CD4 Naive	RPS4X
2.9824e-111	0.51379	0.996	0.99	1.0002e-106	3 CD4 Naive	RACK1
2.2812e-106	0.684588	0.346	0.075	7.6507e-102	3 CD4 Naive	RCAN3
2.9539e-104	0.843772	0.595	0.208	9.9069e-100	3 CD4 Naive	SELL
1.6264e-103	0.756634	0.343	0.077	5.4545e-99	3 CD4 Naive	CCR7
3.9763e-102	0.510575	0.989	0.984	1.33359e-97	3 CD4 Naive	RPL10A
3.6676e-101	0.551995	0.991	0.992	1.23005e-96	3 CD4 Naive	RPL5
6.6801e-99	0.43984	0.997	0.992	2.24036e-94	3 CD4 Naive	RPL24
1.05326e-95	0.542924	0.985	0.958	3.53241e-91	3 CD4 Naive	RPL7
5.2981e-93	0.454581	1	1	1.77688e-88	3 CD4 Naive	EEF1A1
5.68898e-91	0.612749	0.988	0.931	1.90797e-86	3 CD4 Naive	FXYD5
2.02411e-90	1.2447	0.924	0.754	6.78846e-86	3 CD4 Naive	FOS
1.28784e-89	0.658287	0.979	0.898	4.31916e-85	3 CD4 Naive	RPL36A
3.55624e-89	0.354041	0.997	0.998	1.19269e-84	3 CD4 Naive	RPL7A
3.24786e-88	0.816269	0.876	0.57	1.08927e-83	3 CD4 Naive	LEPROTL1
9.36878e-88	0.486375	0.179	0.02	3.1421e-83	3 CD4 Naive	IFNGR2
1.87566e-87	0.516051	0.995	0.977	6.29059e-83	3 CD4 Naive	RPS2
6.89907e-87	0.687785	0.331	0.082	2.31381e-82	3 CD4 Naive	SOCS3
8.37687e-87	0.822336	0.717	0.354	2.80943e-82	3 CD4 Naive	FLT3LG
4.4926e-86	0.602177	0.963	0.971	1.50673e-81	3 CD4 Naive	EEF1B2
1.71061e-82	0.920009	0.473	0.17	5.73706e-78	3 CD4 Naive	NFKBIZ
1.02722e-81	0.483641	0.214	0.035	3.44508e-77	3 CD4 Naive	TCEA3
5.94651e-81	0.431771	0.989	0.989	1.99434e-76	3 CD4 Naive	RPS9
1.89363e-79	0.382589	0.155	0.016	6.35085e-75	3 CD4 Naive	ANK3
5.53023e-79	0.673433	0.282	0.066	1.85473e-74	3 CD4 Naive	TRABD2A
2.50127e-78	0.41369	0.999	0.986	8.38874e-74	3 CD4 Naive	RPL13A
1.37588e-74	0.435735	0.991	0.99	4.61444e-70	3 CD4 Naive	RPSA
3.70472e-74	0.550308	0.219	0.042	1.24249e-69	3 CD4 Naive	MYC
7.99916e-74	0.476931	0.252	0.055	2.68276e-69	3 CD4 Naive	SPINT2
1.64636e-71	0.535906	0.284	0.07	5.52157e-67	3 CD4 Naive	AP3M2
4.77027e-71	0.734155	0.481	0.188	1.59985e-66	3 CD4 Naive	PIM2
3.06015e-70	0.687642	0.879	0.629	1.02631e-65	3 CD4 Naive	ZFAS1
9.19646e-70	0.497284	0.985	0.962	3.08431e-65	3 CD4 Naive	RPL4
2.71629e-69	0.4408	0.159	0.022	9.1099e-65	3 CD4 Naive	EDA
3.03431e-69	0.679378	0.896	0.736	1.01765e-64	3 CD4 Naive	LDHB
7.92583e-69	0.799612	0.57	0.264	2.65817e-64	3 CD4 Naive	PIM1
1.52841e-67	0.276355	0.12	0.011	5.12597e-63	3 CD4 Naive	APP
5.81411e-66	0.437178	0.996	0.971	1.94994e-61	3 CD4 Naive	RPL31
1.56386e-63	0.597471	0.263	0.07	5.24488e-59	3 CD4 Naive	SNX9
2.08448e-63	0.486875	0.215	0.047	6.99092e-59	3 CD4 Naive	CD28
3.4992e-63	0.34648	0.999	0.994	1.17356e-58	3 CD4 Naive	NACA
1.63879e-62	0.447679	0.195	0.039	5.49617e-58	3 CD4 Naive	TMIGD2
3.56519e-62	0.336185	0.996	0.99	1.19569e-57	3 CD4 Naive	RPS29
6.65414e-62	0.693723	0.59	0.283	2.23166e-57	3 CD4 Naive	FOXP1
1.18636e-61	0.523576	0.254	0.066	3.97881e-57	3 CD4 Naive	SC5D
3.09975e-60	0.428236	0.243	0.059	1.03959e-55	3 CD4 Naive	CD4
7.55733e-60	0.524578	0.996	0.992	2.53458e-55	3 CD4 Naive	FTH1
2.80035e-58	0.303344	0.997	0.996	9.39183e-54	3 CD4 Naive	RPL6
3.36422e-57	0.589665	0.32	0.107	1.12829e-52	3 CD4 Naive	INPP4B
5.69525e-57	0.313872	1	0.999	1.91007e-52	3 CD4 Naive	RPS19
1.4705e-56	0.618786	0.825	0.579	4.93177e-52	3 CD4 Naive	SERP1
1.98701e-56	0.565084	0.911	0.756	6.66403e-52	3 CD4 Naive	NOP53
3.23575e-56	0.520272	0.397	0.148	1.0852e-51	3 CD4 Naive	CD27
6.72125e-56	0.554997	0.983	0.939	2.25417e-51	3 CD4 Naive	TXNIP
1.02355e-55	0.649713	0.83	0.632	3.43278e-51	3 CD4 Naive	EIF3E
3.85962e-55	0.3946	0.111	0.012	1.29444e-50	3 CD4 Naive	CRIP2
5.40294e-54	0.66009	0.623	0.338	1.81204e-49	3 CD4 Naive	PLP2
1.78452e-53	0.621624	0.801	0.554	5.98492e-49	3 CD4 Naive	SNHG8
1.11385e-52	0.569064	0.351	0.132	3.73563e-48	3 CD4 Naive	DGKA
8.37658e-52	0.706488	0.414	0.172	2.80934e-47	3 CD4 Naive	PELI1
9.70765e-52	0.5905	0.509	0.242	3.25575e-47	3 CD4 Naive	C6orf48
1.79436e-51	0.490434	0.955	0.944	6.01793e-47	3 CD4 Naive	EEF2
2.59456e-51	0.772643	0.718	0.455	8.70164e-47	3 CD4 Naive	SLC2A3
4.88782e-51	0.652646	0.469	0.213	1.63928e-46	3 CD4 Naive	CRYBG1
1.92471e-50	0.607939	0.814	0.561	6.45509e-46	3 CD4 Naive	SMDT1
5.15797e-50	0.621755	0.59	0.31	1.72988e-45	3 CD4 Naive	RHOH
1.13362e-49	0.453462	0.184	0.042	3.80195e-45	3 CD4 Naive	SOCS2
1.484e-49	0.670023	0.485	0.235	4.97706e-45	3 CD4 Naive	PTGER2
6.15686e-49	0.630655	0.749	0.49	2.06489e-44	3 CD4 Naive	PIK3IP1
6.80388e-49	0.511337	0.322	0.115	2.28189e-44	3 CD4 Naive	IL4R
1.69346e-48	0.552211	0.303	0.105	5.67951e-44	3 CD4 Naive	BCL2
1.9733e-48	0.511085	0.279	0.091	6.61806e-44	3 CD4 Naive	BIRC3
4.89991e-48	0.887065	0.649	0.389	1.64333e-43	3 CD4 Naive	FOSB
1.02167e-47	0.616137	0.656	0.395	3.42649e-43	3 CD4 Naive	RNASET2
5.00303e-46	0.47165	0.207	0.057	1.67792e-41	3 CD4 Naive	RIC3
8.63762e-46	0.486059	0.24	0.074	2.89688e-41	3 CD4 Naive	AQP3
8.76434e-46	0.417404	0.14	0.026	2.93939e-41	3 CD4 Naive	TNFRSF4
3.25239e-45	0.289476	0.112	0.017	1.09079e-40	3 CD4 Naive	ZBTB16
5.24411e-45	0.376454	0.154	0.033	1.75877e-40	3 CD4 Naive	ITGA6
1.12278e-44	0.405622	0.19	0.049	3.7656e-40	3 CD4 Naive	CHRM3-AS2
1.97692e-44	0.628101	0.541	0.291	6.63021e-40	3 CD4 Naive	CD55
2.62427e-44	0.50991	0.316	0.119	8.80126e-40	3 CD4 Naive	TXK
4.86141e-43	0.655331	0.538	0.29	1.63042e-38	3 CD4 Naive	ARID5B
4.97573e-43	0.380364	0.174	0.044	1.66876e-38	3 CD4 Naive	BACH2
5.9739e-43	0.57274	0.465	0.226	2.00353e-38	3 CD4 Naive	OXNAD1
6.05646e-42	0.319462	0.156	0.037	2.03121e-37	3 CD4 Naive	BEX3
4.52179e-41	0.54165	0.638	0.375	1.51652e-36	3 CD4 Naive	TMEM123
4.81085e-41	0.440333	0.198	0.058	1.61346e-36	3 CD4 Naive	SERINC5
3.05647e-40	0.597504	0.648	0.392	1.02508e-35	3 CD4 Naive	NDFIP1
4.61487e-40	0.406509	0.951	0.898	1.54774e-35	3 CD4 Naive	RPS20
5.99588e-40	0.448901	0.207	0.064	2.0109e-35	3 CD4 Naive	ARMH1
1.19606e-39	0.430862	0.979	0.901	4.01135e-35	3 CD4 Naive	COX7C
8.84339e-39	0.25024	0.112	0.02	2.9659e-34	3 CD4 Naive	PATJ
1.42719e-37	0.597742	0.983	0.921	4.78652e-33	3 CD4 Naive	JUNB
4.00598e-37	0.477374	0.252	0.094	1.34353e-32	3 CD4 Naive	PAG1
5.80168e-37	0.308808	0.146	0.035	1.94577e-32	3 CD4 Naive	IRS2
6.52511e-37	0.409594	0.215	0.072	2.18839e-32	3 CD4 Naive	BEX2
7.39235e-37	0.321088	0.124	0.026	2.47925e-32	3 CD4 Naive	TAF4B
2.31089e-36	0.280495	0.126	0.027	7.75025e-32	3 CD4 Naive	LY96
3.77929e-36	0.540212	0.716	0.501	1.2675e-31	3 CD4 Naive	RSL1D1
4.53846e-36	0.338036	0.188	0.057	1.52211e-31	3 CD4 Naive	ICOS
2.37315e-35	0.288406	0.151	0.04	7.95907e-31	3 CD4 Naive	CAPG
5.38934e-35	0.447633	0.398	0.192	1.80748e-30	3 CD4 Naive	TRADD
6.89668e-35	0.290685	0.134	0.032	2.31301e-30	3 CD4 Naive	DPP4
9.95467e-35	0.462587	0.343	0.155	3.3386e-30	3 CD4 Naive	MLLT3
1.02743e-34	0.469795	0.34	0.155	3.44579e-30	3 CD4 Naive	PCED1B
2.66735e-34	0.364405	0.21	0.072	8.94576e-30	3 CD4 Naive	NCF1
4.04893e-34	0.49631	0.447	0.231	1.35793e-29	3 CD4 Naive	ZNF331
1.55193e-32	0.344815	0.343	0.152	5.20485e-28	3 CD4 Naive	C1orf162
2.59568e-32	0.346351	0.997	0.994	8.70539e-28	3 CD4 Naive	MT-ND3
8.85736e-31	0.43317	0.196	0.069	2.97058e-26	3 CD4 Naive	AC025164.1
6.50812e-30	0.296693	0.172	0.056	2.18269e-25	3 CD4 Naive	SH3YL1
1.22988e-29	0.466857	0.36	0.176	4.12477e-25	3 CD4 Naive	AREG
2.34916e-29	0.457854	0.565	0.352	7.8786e-25	3 CD4 Naive	ALKBH7
3.48055e-29	0.400166	0.186	0.065	1.16731e-24	3 CD4 Naive	AL121944.1
1.00159e-28	0.350267	0.945	0.865	3.35912e-24	3 CD4 Naive	RPL23
5.33268e-28	0.321899	0.163	0.054	1.78847e-23	3 CD4 Naive	LGALS3BP
7.19804e-28	0.265645	0.13	0.036	2.41408e-23	3 CD4 Naive	NBPF15
2.30687e-27	0.403348	0.366	0.186	7.73677e-23	3 CD4 Naive	IMPDH2
2.92123e-27	0.363967	0.917	0.817	9.79721e-23	3 CD4 Naive	HINT1
3.27656e-27	0.277943	0.981	0.964	1.09889e-22	3 CD4 Naive	BTF3
4.90105e-27	0.417551	0.312	0.147	1.64371e-22	3 CD4 Naive	IFI44L
4.90526e-27	0.299269	0.14	0.042	1.64513e-22	3 CD4 Naive	CHD7
1.22245e-26	0.290912	0.15	0.048	4.09986e-22	3 CD4 Naive	ACTN1
2.50954e-26	0.422696	0.362	0.188	8.41649e-22	3 CD4 Naive	CAMK4
4.25595e-26	0.265691	0.12	0.034	1.42736e-21	3 CD4 Naive	HAPLN3
4.29462e-26	0.284593	0.104	0.026	1.44033e-21	3 CD4 Naive	AC016405.3
5.01106e-26	0.413468	0.677	0.442	1.68061e-21	3 CD4 Naive	NAP1L1
8.52389e-26	0.425862	0.214	0.089	2.85874e-21	3 CD4 Naive	AIF1
9.80581e-26	0.390933	0.296	0.141	3.28867e-21	3 CD4 Naive	PDE3B
2.52218e-25	0.254643	0.126	0.037	8.4589e-21	3 CD4 Naive	PVT1
4.92001e-25	0.424241	0.364	0.191	1.65007e-20	3 CD4 Naive	TOB1
5.26766e-25	0.2743	0.163	0.057	1.76667e-20	3 CD4 Naive	SYNJ2
6.11149e-25	0.442003	0.437	0.251	2.04967e-20	3 CD4 Naive	RPS10
6.89459e-25	0.440429	0.403	0.226	2.31231e-20	3 CD4 Naive	CORO1B
8.52055e-25	0.360682	0.134	0.042	2.85762e-20	3 CD4 Naive	GRASP
1.16817e-24	0.372864	0.26	0.118	3.91783e-20	3 CD4 Naive	IL6ST
3.99295e-24	0.272273	0.976	0.949	1.33915e-19	3 CD4 Naive	RPS11
6.39299e-24	0.285626	0.146	0.05	2.14408e-19	3 CD4 Naive	CHMP7
7.18957e-24	0.413535	0.77	0.58	2.41124e-19	3 CD4 Naive	NSA2
8.41737e-24	0.398191	0.459	0.266	2.82302e-19	3 CD4 Naive	HSPB1
9.97304e-24	0.304018	0.947	0.918	3.34476e-19	3 CD4 Naive	NPM1
1.13242e-23	0.369186	0.852	0.699	3.79791e-19	3 CD4 Naive	EIF3H
1.20705e-23	0.556038	0.773	0.643	4.0482e-19	3 CD4 Naive	PPP1R15A
1.24576e-23	0.441619	0.406	0.23	4.17802e-19	3 CD4 Naive	SFXN1
1.79776e-23	0.28766	0.238	0.104	6.02932e-19	3 CD4 Naive	THEM4
2.21363e-21	0.268793	0.955	0.921	7.42408e-17	3 CD4 Naive	TOMM7
4.26246e-21	0.374056	0.689	0.491	1.42954e-16	3 CD4 Naive	ST13
9.58212e-21	0.371594	0.291	0.15	3.21365e-16	3 CD4 Naive	ABLIM1
4.59253e-20	0.311308	0.208	0.094	1.54024e-15	3 CD4 Naive	FXYD7
6.09026e-20	0.445146	0.885	0.789	2.04255e-15	3 CD4 Naive	JUN
8.48559e-20	0.34959	0.979	0.939	2.8459e-15	3 CD4 Naive	MT-ND2
1.34776e-19	0.316218	0.18	0.077	4.52013e-15	3 CD4 Naive	CDC14A
1.72142e-19	0.363698	0.761	0.6	5.7733e-15	3 CD4 Naive	UXT
2.03056e-19	0.305374	0.162	0.066	6.81009e-15	3 CD4 Naive	NDUFV2-AS1
2.30488e-19	0.384754	0.262	0.136	7.73009e-15	3 CD4 Naive	A1BG
2.53477e-19	0.417932	0.507	0.338	8.5011e-15	3 CD4 Naive	ARHGAP15
2.1687e-18	0.331817	0.411	0.249	7.27339e-14	3 CD4 Naive	NBDY
4.60753e-18	0.279125	0.234	0.116	1.54527e-13	3 CD4 Naive	LDLRAP1
5.89225e-18	0.314376	0.792	0.626	1.97614e-13	3 CD4 Naive	ANP32B
6.14341e-18	0.426211	0.563	0.386	2.06038e-13	3 CD4 Naive	STAT3
7.37496e-18	0.271845	0.196	0.09	2.47342e-13	3 CD4 Naive	MAML2
2.48789e-17	0.259743	0.258	0.132	8.34389e-13	3 CD4 Naive	RBMS1
3.19223e-17	0.344	0.798	0.643	1.07061e-12	3 CD4 Naive	CD69
3.66922e-17	0.337038	0.462	0.3	1.23058e-12	3 CD4 Naive	RPS17
9.39249e-17	0.40256	0.546	0.378	3.15005e-12	3 CD4 Naive	RNF149
1.03566e-16	0.351456	0.566	0.395	3.47338e-12	3 CD4 Naive	DDX21
1.24801e-16	0.327308	0.252	0.134	4.18558e-12	3 CD4 Naive	KCNA3
2.54274e-16	0.308071	0.425	0.261	8.52785e-12	3 CD4 Naive	TIMP1
2.98009e-16	0.288706	0.948	0.883	9.99462e-12	3 CD4 Naive	VIM
4.92096e-16	0.442623	0.623	0.477	1.65039e-11	3 CD4 Naive	TUBA1A
6.9122e-16	0.352911	0.792	0.644	2.31821e-11	3 CD4 Naive	SF1
1.38142e-15	0.319604	0.322	0.189	4.63301e-11	3 CD4 Naive	JAK3
3.76601e-15	0.258724	0.629	0.428	1.26305e-10	3 CD4 Naive	RGS10
8.32505e-15	0.307322	0.271	0.155	2.79206e-10	3 CD4 Naive	GPRIN3
8.89926e-15	0.282703	0.296	0.172	2.98463e-10	3 CD4 Naive	WDR74
9.60176e-14	0.571171	0.567	0.422	3.22024e-09	3 CD4 Naive	AL138963.3
1.25719e-13	0.29015	0.538	0.381	4.21636e-09	3 CD4 Naive	SAMHD1
1.28853e-13	0.279138	0.546	0.39	4.32146e-09	3 CD4 Naive	G3BP2
2.41824e-13	0.320395	0.236	0.133	8.11029e-09	3 CD4 Naive	RGCC
6.36251e-12	0.277157	0.64	0.507	2.13386e-07	3 CD4 Naive	EIF2S3
7.41192e-12	0.353638	0.523	0.382	2.48581e-07	3 CD4 Naive	BTG2
8.08063e-12	0.289351	0.354	0.229	2.71008e-07	3 CD4 Naive	JUND
1.57995e-11	0.335573	0.471	0.341	5.29883e-07	3 CD4 Naive	PTGER4
1.73653e-11	0.256185	0.798	0.686	5.82399e-07	3 CD4 Naive	GSTK1
6.20645e-11	0.251111	0.324	0.212	2.08152e-06	3 CD4 Naive	UGP2
7.14899e-11	0.316275	0.714	0.585	2.39763e-06	3 CD4 Naive	CCNL1
1.3937e-10	0.258459	0.314	0.204	4.67418e-06	3 CD4 Naive	ATF7IP2
2.09183e-10	0.277952	0.662	0.511	7.01559e-06	3 CD4 Naive	CD44
2.93535e-10	0.278196	0.184	0.105	9.84456e-06	3 CD4 Naive	AC245014.3
4.02695e-10	0.301554	0.725	0.598	1.35056e-05	3 CD4 Naive	STK17B
4.42564e-10	0.2612	0.438	0.312	1.48427e-05	3 CD4 Naive	ITK
8.94082e-10	0.256858	0.272	0.175	2.99857e-05	3 CD4 Naive	USP10
6.06125e-09	0.251744	0.474	0.354	0.000203282	3 CD4 Naive	PPP1R2
2.64487e-08	0.265043	0.515	0.395	0.000887036	3 CD4 Naive	NDUFV2
4.34906e-08	0.289128	0.335	0.239	0.00145859	3 CD4 Naive	PDE4B
1.82239e-07	0.264247	0.67	0.547	0.00611192	3 CD4 Naive	ANKRD12
2.4764e-280	0.994089	0.432	0.024	8.3052e-276	4 CD8 Naive	NELL2
6.0556e-225	0.968046	0.547	0.067	2.0309e-220	4 CD8 Naive	CCR7
2.0982e-220	1.5582	0.979	0.302	7.0368e-216	4 CD8 Naive	LTB
7.7239e-218	1.18227	0.694	0.125	2.5904e-213	4 CD8 Naive	TCF7
1.3876e-212	0.777147	0.3	0.013	4.6536e-208	4 CD8 Naive	FCER1G
3.0332e-199	0.750616	1	0.998	1.0173e-194	4 CD8 Naive	RPL32
2.2786e-196	0.822177	1	0.998	7.6419e-192	4 CD8 Naive	RPS8
3.2188e-195	0.79852	0.43	0.045	1.0795e-190	4 CD8 Naive	SPINT2
5.1426e-195	0.697116	1	0.999	1.7247e-190	4 CD8 Naive	RPS12
1.1529e-193	1.07533	0.688	0.131	3.8666e-189	4 CD8 Naive	MAL
2.6498e-190	0.960551	0.488	0.065	8.887e-186	4 CD8 Naive	AIF1
6.4284e-186	0.828393	1	0.994	2.156e-181	4 CD8 Naive	RPS13
6.9668e-184	0.742331	1	0.999	2.3365e-179	4 CD8 Naive	RPL13
1.0459e-183	0.937471	0.998	0.978	3.5077e-179	4 CD8 Naive	RPS5
3.7107e-180	1.56724	0.905	0.361	1.2445e-175	4 CD8 Naive	NOSIP
2.9479e-177	0.48396	0.217	0.006	9.8867e-173	4 CD8 Naive	CD248
1.0785e-175	0.66514	1	0.997	3.617e-171	4 CD8 Naive	RPS3A
5.8972e-175	0.634075	1	0.997	1.9778e-170	4 CD8 Naive	RPL18A
3.9418e-168	0.557801	1	0.999	1.322e-163	4 CD8 Naive	RPL28
2.5052e-161	0.797381	1	0.995	8.402e-157	4 CD8 Naive	RPLP0
4.4614e-161	0.627405	1	0.994	1.4963e-156	4 CD8 Naive	RPS21
8.7354e-161	0.647603	1	0.997	2.9297e-156	4 CD8 Naive	RPL18
3.1008e-160	0.567655	1	0.999	1.0399e-155	4 CD8 Naive	RPS28
1.0115e-159	1.22759	0.76	0.209	3.3924e-155	4 CD8 Naive	SELL
6.7238e-156	0.597244	1	0.996	2.255e-151	4 CD8 Naive	RPS23
1.9576e-153	0.983155	0.616	0.135	6.5653e-149	4 CD8 Naive	LEF1
9.928e-153	1.25469	0.68	0.172	3.3296e-148	4 CD8 Naive	LINC02446
1.3104e-149	0.558036	1	0.998	4.3948e-145	4 CD8 Naive	RPL34
2.1392e-148	0.589028	1	0.996	7.1744e-144	4 CD8 Naive	RPL29
5.4274e-148	0.528243	1	0.998	1.8202e-143	4 CD8 Naive	RPL19
3.1971e-146	0.631764	1	0.996	1.0722e-141	4 CD8 Naive	RPL12
1.4061e-141	0.553794	1	0.999	4.7158e-137	4 CD8 Naive	RPL11
1.8659e-139	0.721572	0.415	0.063	6.258e-135	4 CD8 Naive	SNX9
1.1375e-137	0.628882	1	0.996	3.815e-133	4 CD8 Naive	RPL8
5.3383e-136	0.478665	1	0.998	1.7903e-131	4 CD8 Naive	RPS14
7.9937e-136	0.620736	0.316	0.035	2.6809e-131	4 CD8 Naive	ACTN1
2.2957e-133	0.753493	0.405	0.063	7.6993e-129	4 CD8 Naive	TRABD2A
3.2075e-132	0.614075	1	0.995	1.0757e-127	4 CD8 Naive	RPS6
9.1804e-129	0.662412	1	0.991	3.0789e-124	4 CD8 Naive	RPL5
1.7631e-127	0.849445	0.556	0.124	5.9131e-123	4 CD8 Naive	SATB1
4.4927e-127	0.467438	1	1	1.5068e-122	4 CD8 Naive	RPL10
4.7622e-127	0.326849	0.143	0.002	1.5972e-122	4 CD8 Naive	NT5E
1.5298e-126	0.616127	0.306	0.036	5.1308e-122	4 CD8 Naive	BACH2
6.8631e-126	0.521297	1	0.997	2.3018e-121	4 CD8 Naive	RPL14
8.6209e-126	0.483226	1	0.998	2.8913e-121	4 CD8 Naive	RPS4X
2.0818e-124	0.497431	1	0.995	6.982e-120	4 CD8 Naive	RPL35A
5.3362e-124	0.605609	1	0.998	1.7897e-119	4 CD8 Naive	RPS18
1.3985e-123	0.488099	1	0.997	4.6902e-119	4 CD8 Naive	RPL39
4.9225e-123	0.456873	1	0.998	1.6509e-118	4 CD8 Naive	RPL30
7.8359e-123	0.522985	1	1	2.628e-118	4 CD8 Naive	EEF1A1
8.0516e-123	0.738625	0.523	0.113	2.7004e-118	4 CD8 Naive	A1BG
1.189e-120	0.756164	0.998	0.967	3.9877e-116	4 CD8 Naive	EEF1B2
4.9446e-120	0.627708	1	0.986	1.6583e-115	4 CD8 Naive	RPL22
4.4464e-119	0.42508	0.194	0.011	1.4912e-114	4 CD8 Naive	DSEL
2.662e-118	0.559778	1	0.994	8.9277e-114	4 CD8 Naive	RPL36
7.2337e-118	0.515859	1	0.998	2.426e-113	4 CD8 Naive	RPLP2
1.753e-117	0.461949	1	0.998	5.8794e-113	4 CD8 Naive	RPL7A
3.2314e-115	0.54163	0.293	0.036	1.0838e-110	4 CD8 Naive	TMIGD2
1.0529e-113	0.461566	1	1	3.5311e-109	4 CD8 Naive	RPLP1
8.5505e-113	0.610811	1	0.997	2.8677e-108	4 CD8 Naive	TPT1
2.9918e-112	0.579294	1	0.99	1.0034e-107	4 CD8 Naive	RPL9
8.275e-112	0.368606	1	0.999	2.7753e-107	4 CD8 Naive	RPL41
7.8504e-108	0.613931	0.343	0.056	2.6329e-103	4 CD8 Naive	ARMH1
6.8416e-107	0.73121	0.558	0.143	2.2945e-102	4 CD8 Naive	CD27
6.3687e-106	0.411744	1	0.998	2.1359e-101	4 CD8 Naive	RPS15
1.9147e-105	0.571414	0.998	0.983	6.4217e-101	4 CD8 Naive	RPL10A
1.1914e-104	0.448409	0.112	0.001	3.9958e-100	4 CD8 Naive	S100B
2.2654e-104	0.512074	0.246	0.028	7.5975e-100	4 CD8 Naive	CPNE2
8.9488e-103	0.393907	1	0.998	3.00125e-98	4 CD8 Naive	RPS27A
2.66147e-98	0.650953	0.397	0.083	8.92605e-94	4 CD8 Naive	RCAN3
4.66404e-98	0.726103	0.99	0.933	1.56423e-93	4 CD8 Naive	PABPC1
3.79985e-96	0.538663	1	0.99	1.27439e-91	4 CD8 Naive	RACK1
9.68459e-96	0.453638	1	0.996	3.24802e-91	4 CD8 Naive	RPS25
2.15951e-94	0.33094	0.138	0.006	7.24256e-90	4 CD8 Naive	PADI4
6.34941e-93	0.804831	0.651	0.218	2.12947e-88	4 CD8 Naive	OXNAD1
3.25669e-92	0.52155	0.996	0.988	1.09223e-87	4 CD8 Naive	RPS9
4.68366e-91	0.764658	0.996	0.9	1.5708e-86	4 CD8 Naive	SARAF
8.11577e-90	0.590018	0.998	0.958	2.72187e-85	4 CD8 Naive	RPL7
4.08857e-87	0.42423	0.188	0.018	1.37122e-82	4 CD8 Naive	PCSK1N
1.27875e-86	0.568863	1	0.978	4.28867e-82	4 CD8 Naive	RPS2
3.49544e-86	0.386113	1	0.998	1.1723e-81	4 CD8 Naive	RPL37
3.54743e-86	0.379224	0.209	0.024	1.18974e-81	4 CD8 Naive	CLEC11A
3.01065e-85	0.491403	1	0.989	1.00971e-80	4 CD8 Naive	RPSA
8.0312e-85	0.725795	0.862	0.355	2.6935e-80	4 CD8 Naive	IL7R
1.7211e-83	0.765228	0.562	0.178	5.77224e-79	4 CD8 Naive	TOB1
4.12892e-83	0.578442	1	0.994	1.38476e-78	4 CD8 Naive	MT-ND3
1.16297e-82	0.32809	1	0.998	3.90036e-78	4 CD8 Naive	RPS15A
3.60328e-82	0.311249	0.147	0.01	1.20847e-77	4 CD8 Naive	PLXNA4
3.93866e-80	0.44165	1	0.991	1.32095e-75	4 CD8 Naive	RPS16
4.2608e-79	0.734055	0.975	0.735	1.42899e-74	4 CD8 Naive	LDHB
3.28368e-78	0.619682	0.409	0.104	1.10128e-73	4 CD8 Naive	BCL2
3.86746e-76	0.365364	0.167	0.017	1.29707e-71	4 CD8 Naive	HRH2
3.27208e-75	0.65313	0.477	0.14	1.09739e-70	4 CD8 Naive	NPDC1
1.73341e-74	0.422551	0.246	0.041	5.81351e-70	4 CD8 Naive	TCEA3
2.0694e-74	0.56878	0.401	0.104	6.94036e-70	4 CD8 Naive	LDLRAP1
8.39993e-74	0.778916	0.938	0.578	2.81717e-69	4 CD8 Naive	LEPROTL1
1.02243e-72	0.317995	0.141	0.012	3.42902e-68	4 CD8 Naive	AC136475.5
2.87712e-70	0.47393	0.322	0.071	9.64928e-66	4 CD8 Naive	TNFSF8
2.92455e-69	0.363659	1	0.996	9.80834e-65	4 CD8 Naive	RPL6
9.06552e-69	0.777057	0.859	0.457	3.04039e-64	4 CD8 Naive	CD8B
1.14065e-68	0.758983	0.781	0.365	3.82551e-64	4 CD8 Naive	FLT3LG
2.95717e-67	0.300907	0.134	0.012	9.91774e-63	4 CD8 Naive	CD79A
2.68204e-65	0.433204	0.273	0.057	8.99503e-61	4 CD8 Naive	SERINC5
4.09495e-64	0.681794	0.607	0.238	1.37336e-59	4 CD8 Naive	NUCB2
1.06904e-63	0.337505	1	0.999	3.58536e-59	4 CD8 Naive	RPS19
4.23628e-63	0.461027	0.229	0.042	1.42076e-58	4 CD8 Naive	SGK1
2.11828e-62	0.317326	1	0.998	7.10429e-58	4 CD8 Naive	RPS7
4.76096e-62	0.677015	0.676	0.289	1.59673e-57	4 CD8 Naive	CD55
1.54152e-61	0.6001	0.508	0.169	5.16994e-57	4 CD8 Naive	AREG
3.24063e-61	0.736779	0.888	0.557	1.08684e-56	4 CD8 Naive	SNHG8
1.32837e-60	0.374042	1	0.99	4.45508e-56	4 CD8 Naive	RPL15
5.53507e-60	0.622896	0.682	0.288	1.85635e-55	4 CD8 Naive	FOXP1
1.1592e-59	0.606971	0.996	0.939	3.88772e-55	4 CD8 Naive	MT-ND2
4.71094e-59	0.409897	0.295	0.07	1.57995e-54	4 CD8 Naive	BEX2
5.30664e-59	0.676696	0.69	0.313	1.77974e-54	4 CD8 Naive	RHOH
8.11421e-59	0.278495	0.147	0.017	2.72134e-54	4 CD8 Naive	SCML1
3.55409e-58	0.625398	0.498	0.18	1.19197e-53	4 CD8 Naive	IMPDH2
4.11351e-58	0.281309	1	0.999	1.37959e-53	4 CD8 Naive	RPS3
7.56167e-58	0.510776	0.397	0.12	2.53603e-53	4 CD8 Naive	TXK
6.91558e-57	0.368973	1	0.994	2.31935e-52	4 CD8 Naive	NACA
8.46889e-55	0.372948	0.238	0.05	2.8403e-50	4 CD8 Naive	MMD
1.17703e-53	0.354813	1	0.992	3.94753e-49	4 CD8 Naive	RPL24
4.66868e-53	0.626968	0.899	0.634	1.56578e-48	4 CD8 Naive	EIF3E
7.09128e-53	0.629459	0.766	0.391	2.37827e-48	4 CD8 Naive	NDFIP1
2.47693e-52	0.399001	1	0.972	8.30713e-48	4 CD8 Naive	RPL31
3.5497e-52	0.467678	0.992	0.962	1.1905e-47	4 CD8 Naive	RPL4
6.39197e-52	0.310616	0.169	0.027	2.14374e-47	4 CD8 Naive	EDA
1.11618e-51	0.598801	0.486	0.184	3.74346e-47	4 CD8 Naive	NFKBIZ
1.93983e-51	0.363885	0.207	0.042	6.50582e-47	4 CD8 Naive	PASK
6.71475e-50	0.341676	0.252	0.06	2.25199e-45	4 CD8 Naive	RIC3
4.68765e-49	0.587834	0.572	0.238	1.57214e-44	4 CD8 Naive	PTGER2
8.70794e-49	0.631759	0.552	0.23	2.92047e-44	4 CD8 Naive	ZNF331
1.3716e-48	0.479346	0.415	0.144	4.60006e-44	4 CD8 Naive	ABLIM1
2.3204e-48	0.350365	0.229	0.052	7.78217e-44	4 CD8 Naive	CHRM3-AS2
1.07252e-47	0.601872	0.789	0.42	3.59703e-43	4 CD8 Naive	RGS10
5.93206e-47	0.399673	0.269	0.072	1.98949e-42	4 CD8 Naive	NCF1
6.51425e-47	0.476989	0.986	0.901	2.18475e-42	4 CD8 Naive	RPL36A
8.71208e-47	0.310107	0.167	0.03	2.92186e-42	4 CD8 Naive	IFNGR2
9.7281e-47	0.328396	1	0.996	3.26261e-42	4 CD8 Naive	RPL3
1.40437e-46	0.536625	0.622	0.274	4.70999e-42	4 CD8 Naive	PIM1
7.66238e-45	0.284221	1	0.997	2.56981e-40	4 CD8 Naive	RPS24
7.99367e-45	0.318607	0.254	0.065	2.68092e-40	4 CD8 Naive	HPGD
1.51342e-44	0.497524	0.419	0.156	5.0757e-40	4 CD8 Naive	PCED1B
1.97357e-44	0.58352	0.886	0.565	6.61897e-40	4 CD8 Naive	SMDT1
2.20263e-44	0.974558	0.944	0.76	7.38719e-40	4 CD8 Naive	FOS
6.65936e-44	0.57775	0.698	0.348	2.23341e-39	4 CD8 Naive	ALKBH7
9.36886e-44	0.398963	1	0.998	3.14213e-39	4 CD8 Naive	MT-CYB
1.30668e-42	0.456839	0.411	0.15	4.38236e-38	4 CD8 Naive	FBXO32
3.86336e-42	0.372267	1	0.963	1.29569e-37	4 CD8 Naive	BTF3
4.72607e-42	0.368247	0.248	0.067	1.58503e-37	4 CD8 Naive	ITPKB
2.0167e-41	0.504413	0.94	0.76	6.76362e-37	4 CD8 Naive	NOP53
2.34626e-41	0.397942	0.209	0.052	7.86888e-37	4 CD8 Naive	MYC
5.35892e-41	0.467601	0.486	0.202	1.79727e-36	4 CD8 Naive	PIM2
7.87462e-40	0.354995	0.988	0.975	2.64099e-35	4 CD8 Naive	RPL38
1.05415e-39	0.539635	0.94	0.703	3.53541e-35	4 CD8 Naive	GYPC
1.26517e-39	0.501508	0.996	0.913	4.24313e-35	4 CD8 Naive	MT-ND4
3.36233e-39	0.335455	0.359	0.121	1.12766e-34	4 CD8 Naive	APBA2
1.13336e-38	0.372295	1	0.997	3.80107e-34	4 CD8 Naive	MT-ND4L
1.74916e-38	0.569546	0.702	0.381	5.86635e-34	4 CD8 Naive	G3BP2
2.32154e-38	0.314192	0.176	0.041	7.78599e-34	4 CD8 Naive	BEX3
4.12061e-38	0.442266	0.421	0.164	1.38197e-33	4 CD8 Naive	CCDC57
5.41557e-38	0.259035	0.126	0.021	1.81628e-33	4 CD8 Naive	ATP1B1
4.82982e-37	0.316128	0.254	0.075	1.61983e-32	4 CD8 Naive	SC5D
1.42101e-36	0.259241	0.165	0.036	4.76577e-32	4 CD8 Naive	LTA
2.95478e-36	0.391425	0.453	0.185	9.90976e-32	4 CD8 Naive	IFITM3
3.92477e-36	0.367775	0.283	0.091	1.31629e-31	4 CD8 Naive	FXYD7
4.52541e-36	0.283936	0.165	0.036	1.51773e-31	4 CD8 Naive	HDGFL3
1.12284e-35	0.372824	0.37	0.14	3.76578e-31	4 CD8 Naive	DGKA
5.76421e-35	0.336179	0.293	0.098	1.9332e-30	4 CD8 Naive	SOCS3
5.88942e-35	0.514717	0.876	0.586	1.97519e-30	4 CD8 Naive	SERP1
6.77396e-35	0.458673	0.543	0.251	2.27185e-30	4 CD8 Naive	C6orf48
1.66916e-34	0.417873	0.395	0.156	5.59804e-30	4 CD8 Naive	C1orf162
4.44092e-34	0.330602	0.267	0.087	1.48939e-29	4 CD8 Naive	C11orf1
5.38682e-34	0.43005	0.986	0.875	1.80663e-29	4 CD8 Naive	SLC25A6
8.73782e-34	0.396214	0.992	0.94	2.93049e-29	4 CD8 Naive	EEF2
7.71917e-33	0.283369	0.205	0.058	2.58886e-28	4 CD8 Naive	SYNJ2
1.05257e-32	0.531104	0.645	0.352	3.5301e-28	4 CD8 Naive	PRMT2
4.15424e-32	0.291107	0.203	0.058	1.39325e-27	4 CD8 Naive	SH3YL1
8.76603e-32	0.394959	0.99	0.94	2.93995e-27	4 CD8 Naive	TXNIP
1.83971e-31	0.366077	0.979	0.916	6.17001e-27	4 CD8 Naive	NPM1
2.45967e-31	0.298724	0.998	0.985	8.24925e-27	4 CD8 Naive	RPL21
3.03561e-31	0.409393	0.547	0.266	1.01808e-26	4 CD8 Naive	HSPB1
3.52189e-31	0.34746	0.359	0.142	1.18117e-26	4 CD8 Naive	PDE3B
1.42533e-30	0.296563	0.297	0.108	4.78028e-26	4 CD8 Naive	PABPC4
1.65636e-29	0.336331	0.428	0.189	5.55509e-25	4 CD8 Naive	CAMK4
6.61204e-29	0.306867	0.998	0.978	2.21755e-24	4 CD8 Naive	EEF1D
3.86365e-28	0.260592	0.996	0.987	1.29579e-23	4 CD8 Naive	RPL13A
6.35551e-28	0.284542	0.236	0.081	2.13151e-23	4 CD8 Naive	NFKB1
6.69511e-28	0.322263	0.281	0.105	2.2454e-23	4 CD8 Naive	FAM173A
1.75679e-27	0.337842	0.578	0.29	5.89193e-23	4 CD8 Naive	PDE4D
3.70499e-27	0.314086	0.355	0.149	1.24258e-22	4 CD8 Naive	CHCHD10
5.25217e-27	0.530946	0.742	0.466	1.76147e-22	4 CD8 Naive	SLC2A3
5.41287e-27	0.331252	0.376	0.161	1.81537e-22	4 CD8 Naive	MLLT3
6.10372e-27	0.432414	0.89	0.641	2.04706e-22	4 CD8 Naive	ZFAS1
8.26685e-27	0.401234	0.789	0.499	2.77254e-22	4 CD8 Naive	PIK3IP1
1.2025e-26	0.424605	0.907	0.701	4.03295e-22	4 CD8 Naive	EIF3H
1.54671e-26	0.324164	0.988	0.903	5.18737e-22	4 CD8 Naive	COX7C
2.18233e-26	0.313529	0.335	0.14	7.31911e-22	4 CD8 Naive	CTSA
6.99074e-26	0.356981	0.647	0.349	2.34455e-21	4 CD8 Naive	PLP2
7.86422e-26	0.341863	0.624	0.333	2.6375e-21	4 CD8 Naive	ARHGAP15
8.3269e-26	0.259828	0.326	0.131	2.79267e-21	4 CD8 Naive	RBMS1
4.32324e-25	0.340954	0.473	0.231	1.44993e-20	4 CD8 Naive	SFXN1
6.09037e-25	0.250737	1	0.999	2.04259e-20	4 CD8 Naive	MT-CO2
6.42247e-25	0.301664	0.273	0.107	2.15397e-20	4 CD8 Naive	THEM4
1.13059e-24	0.273869	0.244	0.09	3.79178e-20	4 CD8 Naive	MAML2
1.24688e-24	0.521487	0.636	0.404	4.1818e-20	4 CD8 Naive	FOSB
1.58365e-24	0.251335	0.254	0.095	5.31124e-20	4 CD8 Naive	TGFBR2
2.23479e-24	0.281149	0.422	0.198	7.49505e-20	4 CD8 Naive	ATF7IP2
1.34529e-23	0.354512	0.957	0.742	4.51183e-19	4 CD8 Naive	CD7
2.15005e-23	0.324339	0.969	0.899	7.21085e-19	4 CD8 Naive	RPS20
2.17135e-23	0.35975	0.973	0.871	7.28229e-19	4 CD8 Naive	HSP90AB1
2.17226e-23	0.254696	0.269	0.108	7.28533e-19	4 CD8 Naive	AHCY
2.39034e-23	0.267318	0.304	0.128	8.01673e-19	4 CD8 Naive	IL4R
4.56637e-23	0.299123	0.308	0.131	1.53147e-18	4 CD8 Naive	SVIP
5.96485e-23	0.375155	0.855	0.598	2.00049e-18	4 CD8 Naive	UXT
1.06965e-22	0.331646	0.988	0.881	3.58739e-18	4 CD8 Naive	VIM
1.61586e-22	0.342311	0.659	0.385	5.41929e-18	4 CD8 Naive	TMEM123
2.13738e-22	0.273831	0.496	0.248	7.16833e-18	4 CD8 Naive	NBDY
3.0365e-22	0.275909	0.269	0.111	1.01838e-17	4 CD8 Naive	TMEM14C
8.1869e-22	0.381496	0.775	0.505	2.74572e-17	4 CD8 Naive	RSL1D1
1.11396e-21	0.251409	0.324	0.143	3.736e-17	4 CD8 Naive	LTA4H
2.2544e-21	0.276525	0.508	0.26	7.56082e-17	4 CD8 Naive	TIMP1
5.26902e-21	0.278177	0.496	0.254	1.76712e-16	4 CD8 Naive	RPS10
1.03287e-20	0.344009	0.779	0.498	3.46403e-16	4 CD8 Naive	EIF2S3
1.31868e-20	0.35705	0.837	0.612	4.4226e-16	4 CD8 Naive	EIF3L
2.44154e-20	0.527388	0.68	0.478	8.18844e-16	4 CD8 Naive	TUBA1A
1.03071e-19	0.2987	0.975	0.866	3.45681e-15	4 CD8 Naive	RPL23
1.03851e-19	0.285286	1	0.978	3.48295e-15	4 CD8 Naive	MT-ND1
1.77343e-19	0.286829	0.291	0.132	5.94773e-15	4 CD8 Naive	RGCC
1.98861e-19	0.38895	0.746	0.494	6.66941e-15	4 CD8 Naive	ST13
2.37332e-19	0.257557	0.996	0.933	7.95965e-15	4 CD8 Naive	FXYD5
2.76436e-19	0.308275	0.397	0.204	9.27113e-15	4 CD8 Naive	DARS
6.95522e-19	0.262567	0.281	0.128	2.33264e-14	4 CD8 Naive	ESD
1.78052e-18	0.274627	0.436	0.226	5.97152e-14	4 CD8 Naive	LSM5
4.11014e-18	0.346464	0.715	0.458	1.37846e-13	4 CD8 Naive	FBL
4.25564e-18	0.284435	0.514	0.285	1.42726e-13	4 CD8 Naive	APEX1
5.40095e-18	0.250661	0.994	0.949	1.81137e-13	4 CD8 Naive	COX4I1
3.85762e-17	0.316454	0.564	0.327	1.29377e-12	4 CD8 Naive	MCUB
8.79556e-17	0.331685	0.738	0.476	2.94986e-12	4 CD8 Naive	NME2
1.46789e-16	0.392501	0.981	0.924	4.92302e-12	4 CD8 Naive	JUNB
2.9619e-16	0.30039	0.826	0.583	9.93363e-12	4 CD8 Naive	NSA2
1.79562e-15	0.306097	0.81	0.578	6.02216e-11	4 CD8 Naive	C19orf53
1.8414e-15	0.501519	0.764	0.65	6.17568e-11	4 CD8 Naive	PPP1R15A
4.99894e-15	0.568328	0.641	0.421	1.67655e-10	4 CD8 Naive	AL138963.3
7.1988e-15	0.304698	0.8	0.579	2.41433e-10	4 CD8 Naive	EIF4B
1.23049e-14	0.255527	0.473	0.271	4.12683e-10	4 CD8 Naive	PQBP1
2.68947e-13	0.317512	1	0.992	9.01996e-09	4 CD8 Naive	FTH1
5.15619e-13	0.256768	0.715	0.449	1.72928e-08	4 CD8 Naive	NAP1L1
7.51806e-12	0.262415	0.82	0.594	2.52141e-07	4 CD8 Naive	STK17B
3.08198e-11	0.406872	0.862	0.796	1.03363e-06	4 CD8 Naive	JUN
0	3.65851	0.966	0.018	0	5 CD8 Temra	TRBV14
0	3.08133	0.983	0.133	0	5 CD8 Temra	TYROBP
0	2.15243	0.645	0.016	0	5 CD8 Temra	TRAV8-6
4.9496e-296	3.91218	0.995	0.381	1.66e-291	5 CD8 Temra	GNLY
1.4566e-224	1.39503	0.484	0.044	4.8853e-220	5 CD8 Temra	KIR2DL3
1.2999e-187	1.32278	0.509	0.064	4.3597e-183	5 CD8 Temra	KLRC3
3.1904e-157	1.23986	0.477	0.068	1.07e-152	5 CD8 Temra	KIR3DL1
5.0592e-131	1.27009	0.995	0.863	1.6968e-126	5 CD8 Temra	IFITM2
1.4323e-123	1.71625	0.891	0.434	4.8035e-119	5 CD8 Temra	LGALS1
2.2562e-121	1.39276	0.964	0.533	7.5667e-117	5 CD8 Temra	GZMB
5.5568e-117	1.32996	0.652	0.181	1.8636e-112	5 CD8 Temra	ZNF683
1.0534e-105	1.11018	0.993	0.796	3.533e-101	5 CD8 Temra	CTSW
8.1989e-104	0.652329	0.18	0.01	2.7497e-99	5 CD8 Temra	TRBV12-4
1.547e-103	0.988838	1	0.76	5.1884e-99	5 CD8 Temra	CCL5
1.48492e-92	1.24805	0.584	0.174	4.98012e-88	5 CD8 Temra	KIR3DL2
5.28908e-89	1.02	0.995	0.692	1.77385e-84	5 CD8 Temra	GZMH
9.04069e-83	0.63861	1	0.993	3.03207e-78	5 CD8 Temra	IFITM1
4.56064e-79	0.931843	0.375	0.08	1.52955e-74	5 CD8 Temra	TRGV8
1.62615e-78	0.83175	1	0.797	5.45377e-74	5 CD8 Temra	NKG7
1.41921e-73	0.904726	0.993	0.729	4.75976e-69	5 CD8 Temra	CST7
1.63044e-70	0.738521	1	0.965	5.46817e-66	5 CD8 Temra	S100A4
2.15135e-69	0.538233	1	0.998	7.21521e-65	5 CD8 Temra	HLA-C
2.83644e-66	1.01115	0.742	0.345	9.51287e-62	5 CD8 Temra	FCGR3A
2.64262e-64	0.47926	1	0.999	8.86282e-60	5 CD8 Temra	HLA-B
3.50366e-64	0.937611	0.849	0.467	1.17506e-59	5 CD8 Temra	CD8B
1.35026e-63	0.871185	0.949	0.589	4.5285e-59	5 CD8 Temra	CD8A
1.38984e-62	0.638965	0.998	0.975	4.66124e-58	5 CD8 Temra	CD52
9.40992e-58	0.990934	0.837	0.529	3.1559e-53	5 CD8 Temra	PRF1
2.20403e-55	0.707767	0.993	0.912	7.39187e-51	5 CD8 Temra	LY6E
4.36182e-50	0.780471	0.959	0.675	1.46287e-45	5 CD8 Temra	GZMA
7.02291e-46	0.367038	1	1	2.35534e-41	5 CD8 Temra	B2M
1.91974e-45	0.878492	0.72	0.406	6.43842e-41	5 CD8 Temra	HOPX
1.03967e-43	0.570623	0.988	0.946	3.48685e-39	5 CD8 Temra	S100A6
2.37728e-42	0.731975	0.842	0.617	7.97291e-38	5 CD8 Temra	GSTP1
5.81923e-42	0.723479	0.324	0.104	1.95165e-37	5 CD8 Temra	LGALS3
1.55362e-41	0.756534	0.869	0.545	5.21052e-37	5 CD8 Temra	FGFBP2
5.64089e-39	0.838843	0.616	0.344	1.89184e-34	5 CD8 Temra	ITGB1
3.70638e-38	0.78934	0.392	0.155	1.24305e-33	5 CD8 Temra	TRG-AS1
4.5555e-38	0.872557	0.62	0.383	1.52782e-33	5 CD8 Temra	DSTN
7.88685e-38	0.56107	0.981	0.869	2.64509e-33	5 CD8 Temra	CD99
2.69289e-37	0.662677	0.842	0.581	9.03141e-33	5 CD8 Temra	HLA-DPA1
3.39744e-37	0.685727	0.822	0.572	1.13943e-32	5 CD8 Temra	HLA-DPB1
4.79093e-37	0.527482	0.983	0.94	1.60678e-32	5 CD8 Temra	HCST
7.85551e-37	0.793351	0.472	0.226	2.63458e-32	5 CD8 Temra	CD320
1.79527e-36	0.390555	0.998	0.997	6.02098e-32	5 CD8 Temra	HLA-A
3.73064e-36	0.590609	0.214	0.055	1.25118e-31	5 CD8 Temra	LILRB1
9.69535e-36	0.549358	0.961	0.85	3.25163e-31	5 CD8 Temra	ITGB2
3.45831e-33	0.604723	0.912	0.783	1.15985e-28	5 CD8 Temra	CYBA
4.26108e-33	0.732092	0.659	0.427	1.42908e-28	5 CD8 Temra	CD63
5.53906e-33	0.61072	0.886	0.697	1.85769e-28	5 CD8 Temra	FLNA
2.88871e-30	0.810309	0.431	0.204	9.68814e-26	5 CD8 Temra	LINC02446
3.54625e-30	0.661482	0.747	0.55	1.18934e-25	5 CD8 Temra	CD247
1.71438e-29	0.620183	0.8	0.541	5.7497e-25	5 CD8 Temra	HLA-DRB1
5.06929e-29	0.497437	0.959	0.871	1.70014e-24	5 CD8 Temra	LSP1
9.89188e-29	0.385715	0.99	0.953	3.31754e-24	5 CD8 Temra	IL32
1.61517e-28	0.744303	0.796	0.606	5.41695e-24	5 CD8 Temra	ANXA1
4.14703e-28	0.659613	0.331	0.137	1.39083e-23	5 CD8 Temra	PRSS23
5.09873e-28	0.64425	0.394	0.176	1.71001e-23	5 CD8 Temra	TTC38
1.04803e-27	0.647993	0.535	0.292	3.5149e-23	5 CD8 Temra	ADGRG1
1.19309e-27	0.391814	1	0.984	4.00139e-23	5 CD8 Temra	SH3BGRL3
2.17147e-27	0.664978	0.684	0.5	7.28267e-23	5 CD8 Temra	NDUFB7
5.05931e-27	0.628621	0.662	0.439	1.69679e-22	5 CD8 Temra	SLC9A3R1
1.64305e-26	0.553412	0.231	0.077	5.51046e-22	5 CD8 Temra	TRAV24
9.75629e-25	0.422079	0.151	0.039	3.27207e-20	5 CD8 Temra	PYROXD2
5.11892e-24	0.506832	0.771	0.491	1.71678e-19	5 CD8 Temra	KLRD1
5.59754e-24	0.378048	0.129	0.03	1.8773e-19	5 CD8 Temra	GPR141
8.78134e-23	0.490771	0.898	0.794	2.94509e-18	5 CD8 Temra	CLIC1
2.15626e-21	0.618948	0.477	0.288	7.23165e-17	5 CD8 Temra	APOBEC3G
1.18791e-20	0.623772	0.29	0.135	3.98402e-16	5 CD8 Temra	TXK
4.95906e-20	0.456454	0.932	0.882	1.66317e-15	5 CD8 Temra	CD74
1.11491e-19	0.320828	1	0.992	3.7392e-15	5 CD8 Temra	PFN1
2.24309e-19	0.379595	0.148	0.045	7.52288e-15	5 CD8 Temra	ASCL2
6.24504e-19	0.606777	0.348	0.189	2.09446e-14	5 CD8 Temra	CASP1
9.10022e-19	0.556327	0.71	0.557	3.05203e-14	5 CD8 Temra	AHNAK
1.91504e-18	0.394023	0.856	0.72	6.42265e-14	5 CD8 Temra	GZMM
3.06195e-18	0.622321	0.528	0.376	1.02692e-13	5 CD8 Temra	CRIP1
3.34481e-18	0.526244	0.491	0.308	1.12178e-13	5 CD8 Temra	EFHD2
1.14471e-17	0.444568	0.864	0.755	3.83911e-13	5 CD8 Temra	LCP1
2.43454e-17	0.38126	0.878	0.839	8.16495e-13	5 CD8 Temra	LITAF
9.71929e-17	0.563536	0.423	0.269	3.25966e-12	5 CD8 Temra	TPST2
1.77688e-16	0.343474	0.959	0.89	5.9593e-12	5 CD8 Temra	ARPC2
2.69632e-16	0.672509	0.341	0.2	9.04291e-12	5 CD8 Temra	IFITM3
5.79202e-16	0.567204	0.535	0.398	1.94253e-11	5 CD8 Temra	ITGB7
7.49794e-16	0.441266	0.594	0.381	2.51466e-11	5 CD8 Temra	CCL4
8.20198e-16	0.472281	0.664	0.553	2.75078e-11	5 CD8 Temra	YWHAQ
4.2222e-15	0.458192	0.365	0.212	1.41604e-10	5 CD8 Temra	CHST12
1.42e-14	0.382839	0.871	0.759	4.76241e-10	5 CD8 Temra	KLF6
1.89949e-14	0.446932	0.204	0.092	6.37051e-10	5 CD8 Temra	CD300A
2.4361e-14	0.356468	0.173	0.069	8.17019e-10	5 CD8 Temra	IKZF2
4.66714e-14	0.416316	0.676	0.516	1.56527e-09	5 CD8 Temra	C12orf75
5.97233e-14	0.415298	0.241	0.119	2.003e-09	5 CD8 Temra	PLA2G16
9.32343e-14	0.428104	0.436	0.267	3.12689e-09	5 CD8 Temra	FCRL6
9.61265e-14	0.346972	0.156	0.061	3.22389e-09	5 CD8 Temra	TMEM273
2.17313e-13	0.361868	0.178	0.076	7.28823e-09	5 CD8 Temra	THEMIS2
2.68962e-13	0.410128	0.224	0.107	9.02046e-09	5 CD8 Temra	ITGAM
2.79416e-13	0.493479	0.384	0.239	9.37107e-09	5 CD8 Temra	NCR3
3.283e-13	0.360573	0.847	0.779	1.10105e-08	5 CD8 Temra	EVL
4.00138e-13	0.324355	0.915	0.882	1.34198e-08	5 CD8 Temra	PPIB
6.68996e-13	0.453575	0.603	0.46	2.24368e-08	5 CD8 Temra	LYAR
1.16904e-12	0.459206	0.282	0.152	3.92073e-08	5 CD8 Temra	CES1
2.02653e-12	0.37249	0.81	0.709	6.79658e-08	5 CD8 Temra	TAGLN2
2.17875e-12	0.30853	0.141	0.055	7.3071e-08	5 CD8 Temra	NCR1
2.31297e-12	0.365805	0.852	0.778	7.75724e-08	5 CD8 Temra	EMP3
2.72704e-12	0.478223	0.285	0.165	9.14595e-08	5 CD8 Temra	MRPS6
7.04979e-12	0.382635	0.822	0.784	2.36436e-07	5 CD8 Temra	CALR
1.10053e-11	0.435367	0.594	0.477	3.69095e-07	5 CD8 Temra	CD2
1.34638e-11	0.431032	0.487	0.356	4.51549e-07	5 CD8 Temra	PDIA6
1.63125e-11	0.302676	0.871	0.823	5.47089e-07	5 CD8 Temra	MYL12B
2.63237e-11	0.411227	0.246	0.134	8.82845e-07	5 CD8 Temra	TBX21
3.5768e-11	0.386624	0.676	0.582	1.19959e-06	5 CD8 Temra	ANXA6
6.34118e-11	0.456294	0.343	0.223	2.1267e-06	5 CD8 Temra	GATA3
6.73324e-11	0.346291	0.114	0.044	2.2582e-06	5 CD8 Temra	CCDC50
7.56703e-11	0.275116	0.9	0.826	2.53783e-06	5 CD8 Temra	S100A10
7.85339e-11	0.373756	0.27	0.153	2.63387e-06	5 CD8 Temra	F2R
1.21597e-10	0.408742	0.46	0.333	4.07813e-06	5 CD8 Temra	MRPL10
1.37762e-10	0.374401	0.625	0.514	4.62025e-06	5 CD8 Temra	TMEM59
1.40577e-10	0.351808	0.698	0.632	4.71468e-06	5 CD8 Temra	NDUFB2
1.74369e-10	0.395352	0.462	0.336	5.84798e-06	5 CD8 Temra	DOK2
2.26355e-10	0.375363	0.613	0.497	7.59151e-06	5 CD8 Temra	MYO1G
2.61729e-10	0.256611	0.107	0.04	8.77786e-06	5 CD8 Temra	SKAP2
2.96244e-10	0.377679	0.384	0.252	9.93544e-06	5 CD8 Temra	AOAH
3.0392e-10	0.427162	0.608	0.511	1.01929e-05	5 CD8 Temra	UCP2
9.03867e-10	0.465357	0.404	0.297	3.03139e-05	5 CD8 Temra	GLIPR2
1.26477e-09	0.403048	0.601	0.511	4.24177e-05	5 CD8 Temra	ARPC5L
1.30395e-09	0.414214	0.418	0.306	4.3732e-05	5 CD8 Temra	ANXA5
1.84166e-09	0.410246	0.635	0.571	6.17657e-05	5 CD8 Temra	PRELID1
1.87536e-09	0.320571	0.679	0.59	6.2896e-05	5 CD8 Temra	CALM2
2.18486e-09	0.298405	0.796	0.741	7.32757e-05	5 CD8 Temra	PDIA3
2.70133e-09	0.355313	0.521	0.411	9.05971e-05	5 CD8 Temra	CAPN2
3.21037e-09	0.309953	0.747	0.665	0.000107669	5 CD8 Temra	PPP1CA
3.9559e-09	0.426745	0.299	0.184	0.000132673	5 CD8 Temra	HLA-DRA
4.78826e-09	0.426206	0.45	0.338	0.000160589	5 CD8 Temra	ITGAL
1.01988e-08	0.265964	0.949	0.896	0.000342049	5 CD8 Temra	UBB
1.05305e-08	0.354298	0.616	0.528	0.000353173	5 CD8 Temra	SHISA5
1.13078e-08	0.331391	0.742	0.694	0.000379241	5 CD8 Temra	TPI1
1.74625e-08	0.33935	0.457	0.342	0.000585658	5 CD8 Temra	MYO1F
2.11641e-08	0.384692	0.406	0.291	0.000709801	5 CD8 Temra	ANXA2
2.7855e-08	0.332851	0.316	0.212	0.000934201	5 CD8 Temra	ZBP1
2.98541e-08	0.265661	0.762	0.688	0.00100125	5 CD8 Temra	COX8A
3.01987e-08	0.335201	0.153	0.079	0.00101281	5 CD8 Temra	TBK1
3.21397e-08	0.404939	0.299	0.199	0.0010779	5 CD8 Temra	AC004687.1
4.46894e-08	0.277152	0.161	0.082	0.00149879	5 CD8 Temra	RASSF4
6.91406e-08	0.377687	0.501	0.413	0.00231884	5 CD8 Temra	PPP3CC
7.48092e-08	0.389956	0.453	0.364	0.00250895	5 CD8 Temra	SERPINB1
7.49884e-08	0.285627	0.737	0.689	0.00251496	5 CD8 Temra	PRR13
1.54618e-07	0.307633	0.664	0.596	0.00518558	5 CD8 Temra	DBI
1.55543e-07	0.307054	0.681	0.615	0.00521661	5 CD8 Temra	MSN
1.73846e-07	0.387208	0.28	0.194	0.00583046	5 CD8 Temra	HDDC2
2.49559e-07	0.309243	0.698	0.644	0.00836972	5 CD8 Temra	PSMB9
3.02393e-07	0.416495	0.397	0.32	0.0101417	5 CD8 Temra	SYNGR2
3.6129e-07	0.37774	0.474	0.397	0.0121169	5 CD8 Temra	DHRS7
3.85453e-07	0.296811	0.681	0.619	0.0129273	5 CD8 Temra	ARL6IP5
4.23252e-07	0.322461	0.703	0.649	0.014195	5 CD8 Temra	MYH9
5.39931e-07	0.271253	0.455	0.346	0.0181082	5 CD8 Temra	BHLHE40
1.08066e-06	0.30601	0.63	0.579	0.0362432	5 CD8 Temra	CD53
1.17351e-06	0.285253	0.764	0.71	0.0393571	5 CD8 Temra	HSP90B1
1.21428e-06	0.284514	0.589	0.518	0.0407246	5 CD8 Temra	TGFB1
1.328e-06	0.307669	0.55	0.483	0.0445386	5 CD8 Temra	VAMP8
1.3762e-06	0.299733	0.555	0.498	0.046155	5 CD8 Temra	SH3BGRL
1.53611e-06	0.363003	0.241	0.164	0.0515179	5 CD8 Temra	GLRX
1.75083e-06	0.313472	0.404	0.315	0.0587193	5 CD8 Temra	MATK
1.79054e-06	0.267852	0.499	0.388	0.060051	5 CD8 Temra	ZEB2
1.82098e-06	0.25207	0.713	0.655	0.061072	5 CD8 Temra	TMBIM6
2.37396e-06	0.358382	0.401	0.33	0.0796177	5 CD8 Temra	VSIR
2.49247e-06	0.372411	0.212	0.136	0.0835924	5 CD8 Temra	OASL
2.90813e-06	0.256298	0.601	0.521	0.0975329	5 CD8 Temra	ZAP70
3.38462e-06	0.335145	0.204	0.131	0.113513	5 CD8 Temra	HLA-DRB5
3.41159e-06	0.305158	0.499	0.424	0.114418	5 CD8 Temra	RUNX3
3.41921e-06	0.280582	0.555	0.487	0.114674	5 CD8 Temra	TSPO
3.95829e-06	0.275149	0.513	0.439	0.132753	5 CD8 Temra	IDH2
4.5289e-06	0.347209	0.26	0.184	0.15189	5 CD8 Temra	NINJ1
5.32241e-06	0.272605	0.372	0.284	0.178503	5 CD8 Temra	S100A11
5.94875e-06	0.31969	0.431	0.363	0.199509	5 CD8 Temra	HMGN3
6.42545e-06	0.279627	0.321	0.235	0.215497	5 CD8 Temra	AGTRAP
6.79816e-06	0.358619	0.338	0.263	0.227997	5 CD8 Temra	SPN
8.90124e-06	0.29253	0.491	0.421	0.29853	5 CD8 Temra	CCDC12
9.74423e-06	0.328603	0.489	0.43	0.326802	5 CD8 Temra	LIME1
9.84151e-06	0.261882	0.715	0.682	0.330065	5 CD8 Temra	HLA-F
1.05655e-05	0.276047	0.185	0.115	0.354347	5 CD8 Temra	FGR
1.37852e-05	0.329247	0.411	0.345	0.462329	5 CD8 Temra	OPTN
1.45164e-05	0.26027	0.44	0.354	0.48685	5 CD8 Temra	SYNE1
1.67096e-05	0.324561	0.406	0.339	0.560407	5 CD8 Temra	PPP1R12A
2.15695e-05	0.265671	0.258	0.174	0.723399	5 CD8 Temra	S1PR5
2.15743e-05	0.361309	0.406	0.337	0.723558	5 CD8 Temra	SDF2L1
2.21847e-05	0.277296	0.151	0.091	0.744029	5 CD8 Temra	SYT11
2.85348e-05	0.254186	0.586	0.509	0.957	5 CD8 Temra	PIK3R1
2.94797e-05	0.286226	0.294	0.224	0.98869	5 CD8 Temra	LNPEP
3.14427e-05	0.262184	0.148	0.089	1	5 CD8 Temra	RHOC
3.57405e-05	0.285947	0.221	0.152	1	5 CD8 Temra	FAM129A
4.08755e-05	0.251178	0.158	0.097	1	5 CD8 Temra	FUT11
4.23366e-05	0.284496	0.411	0.35	1	5 CD8 Temra	RBX1
4.56277e-05	0.252466	0.489	0.418	1	5 CD8 Temra	PPP1R18
4.63323e-05	0.303968	0.26	0.191	1	5 CD8 Temra	ADAM8
5.04201e-05	0.311621	0.285	0.219	1	5 CD8 Temra	PRNP
5.20676e-05	0.310028	0.348	0.275	1	5 CD8 Temra	GLIPR1
5.77117e-05	0.272029	0.204	0.139	1	5 CD8 Temra	PATL2
6.55243e-05	0.264157	0.574	0.524	1	5 CD8 Temra	POMP
8.08953e-05	0.295482	0.44	0.382	1	5 CD8 Temra	PSMA6
9.25148e-05	0.330159	0.226	0.164	1	5 CD8 Temra	CKLF
9.56719e-05	0.261967	0.46	0.402	1	5 CD8 Temra	NDUFS8
9.64092e-05	0.264929	0.523	0.462	1	5 CD8 Temra	PPP2R5C
9.93998e-05	0.251169	0.28	0.206	1	5 CD8 Temra	TGFBR3
0.000104278	0.33278	0.428	0.383	1	5 CD8 Temra	SPCS2
0.000121409	0.25866	0.195	0.134	1	5 CD8 Temra	ZDHHC24
0.000142249	0.28482	0.465	0.411	1	5 CD8 Temra	PARP8
0.000163234	0.283893	0.251	0.188	1	5 CD8 Temra	ZRSR2
0.000175483	0.307743	0.399	0.343	1	5 CD8 Temra	SEC11C
0.000193657	0.260403	0.438	0.383	1	5 CD8 Temra	CARD16
0.000212311	0.29699	0.324	0.26	1	5 CD8 Temra	TMX4
0.000220681	0.268599	0.207	0.146	1	5 CD8 Temra	ATP2B4
0.000233199	0.255209	0.241	0.181	1	5 CD8 Temra	EHD1
0.000233384	0.329152	0.336	0.282	1	5 CD8 Temra	BLOC1S1
0.00023539	0.307395	0.214	0.157	1	5 CD8 Temra	SMS
0.000238927	0.304955	0.401	0.338	1	5 CD8 Temra	SAMD3
0.000251081	0.269488	0.509	0.46	1	5 CD8 Temra	TXN
0.000253265	0.259618	0.2	0.14	1	5 CD8 Temra	CEP78
0.000295641	0.307563	0.263	0.203	1	5 CD8 Temra	TSPAN32
0.000298809	0.269123	0.506	0.466	1	5 CD8 Temra	GNG5
0.000339466	0.285965	0.399	0.356	1	5 CD8 Temra	SCP2
0.000370959	0.275322	0.214	0.155	1	5 CD8 Temra	RIN3
0.000406794	0.27713	0.367	0.322	1	5 CD8 Temra	TMEM14B
0.000475606	0.278493	0.275	0.219	1	5 CD8 Temra	APOBEC3C
0.000535182	0.273221	0.307	0.255	1	5 CD8 Temra	GIMAP4
0.000594482	0.263092	0.584	0.545	1	5 CD8 Temra	PSAP
0.000660821	0.254335	0.321	0.27	1	5 CD8 Temra	PPP1R7
0.000670803	0.251815	0.526	0.494	1	5 CD8 Temra	PRDX5
0.000684453	0.269541	0.195	0.141	1	5 CD8 Temra	CDC42EP3
0.000908483	0.252957	0.277	0.229	1	5 CD8 Temra	ARL2BP
0.000929907	0.260161	0.294	0.237	1	5 CD8 Temra	DNAJC1
0.00105442	0.278942	0.258	0.209	1	5 CD8 Temra	PCMT1
0.00106024	0.307103	0.382	0.338	1	5 CD8 Temra	ZYX
0.00180329	0.261727	0.28	0.236	1	5 CD8 Temra	ADH5
0.00262987	0.251817	0.353	0.317	1	5 CD8 Temra	RAB14
0.00270496	0.258753	0.255	0.208	1	5 CD8 Temra	VPS26A
0.00287862	0.285037	0.324	0.281	1	5 CD8 Temra	TIMP1
0.00290251	0.268071	0.248	0.199	1	5 CD8 Temra	TCIRG1
0.0032109	0.262478	0.345	0.304	1	5 CD8 Temra	IFI27L2
0.00336348	0.320601	0.487	0.47	1	5 CD8 Temra	IFI6
0.00352335	0.270488	0.363	0.338	1	5 CD8 Temra	SDF4
0.00356158	0.306387	0.311	0.27	1	5 CD8 Temra	AC116366.3
0.00361415	0.250154	0.331	0.292	1	5 CD8 Temra	MGST3
0.0049836	0.269432	0.509	0.509	1	5 CD8 Temra	BST2
0.00811537	0.253357	0.423	0.398	1	5 CD8 Temra	ANAPC11
0.00880522	0.278545	0.328	0.296	1	5 CD8 Temra	PRKCB
0	2.38282	0.577	0.023	0	6	GZMK
1.8159e-299	1.02652	0.298	0.001	6.09e-295	6	TYMS
1.1921e-228	0.333627	0.23	0.001	3.9982e-224	6	PCLAF
4.3402e-223	0.762655	0.374	0.017	1.4556e-218	6	CDCA7
3.7011e-217	0.589359	0.267	0.005	1.2413e-212	6	MKI67
1.5271e-212	0.464425	0.218	0.001	5.1216e-208	6	BIRC5
7.6922e-206	0.697487	0.475	0.036	2.5798e-201	6	MYL6B
1.9006e-188	0.519081	0.221	0.003	6.3744e-184	6	GINS2
1.7432e-185	1.47042	0.767	0.145	5.8464e-181	6	CD27
8.6837e-182	0.445602	0.267	0.009	2.9124e-177	6	CENPM
3.3311e-166	0.390248	0.236	0.007	1.1172e-161	6	CENPF
1.8575e-165	0.501135	0.316	0.018	6.2296e-161	6	HMGB3
9.4902e-164	0.957126	0.353	0.025	3.1828e-159	6	CTLA4
1.3015e-161	0.877034	0.521	0.064	4.365e-157	6	PRDX3
1.3401e-156	0.996699	0.503	0.06	4.4944e-152	6	DUSP4
5.0742e-148	0.254425	0.166	0.002	1.7018e-143	6	ZWINT
2.1688e-147	1.10655	0.641	0.111	7.2736e-143	6	COTL1
1.2006e-133	0.4629	0.236	0.012	4.0265e-129	6	CENPU
3.1298e-133	0.417966	0.224	0.01	1.0497e-128	6	MCM2
3.1189e-128	0.528306	0.245	0.014	1.046e-123	6	AC004585.1
2.6892e-125	0.335276	0.166	0.004	9.0191e-121	6	TK1
8.8996e-125	0.313655	0.212	0.01	2.9848e-120	6	CENPW
5.1865e-124	0.817251	0.574	0.1	1.7395e-119	6	DNPH1
7.3212e-121	0.340338	0.199	0.009	2.4554e-116	6	CDKN3
1.1412e-119	0.534857	0.368	0.041	3.8274e-115	6	PAICS
1.3112e-119	0.424044	0.252	0.017	4.3977e-115	6	DHFR
2.2063e-117	0.901244	0.61	0.12	7.3994e-113	6	CCDC167
2.381e-116	0.251161	0.12	0.001	7.9855e-112	6	UHRF1
2.7581e-115	1.91287	0.549	0.115	9.2502e-111	6	STMN1
3.0988e-115	0.277937	0.184	0.007	1.0393e-110	6	NUSAP1
2.6471e-114	0.558365	0.325	0.033	8.8778e-110	6	CD82
9.5808e-114	0.290703	0.123	0.001	3.2132e-109	6	CDC20
1.6405e-109	1.26774	0.994	0.967	5.5019e-105	6	ACTG1
3.1499e-107	0.819553	0.577	0.116	1.0564e-102	6	SIT1
2.4941e-106	0.499544	0.417	0.059	8.3648e-102	6	RUVBL1
3.4033e-106	0.406399	0.322	0.035	1.1414e-101	6	CCDC28B
4.9981e-105	0.461681	0.399	0.055	1.6763e-100	6	CISD1
1.7711e-102	0.811792	0.589	0.125	5.94003e-98	6	SIRPG
6.6042e-102	1.40229	0.629	0.164	2.2149e-97	6	HLA-DRA
6.6656e-102	1.05374	0.788	0.232	2.23549e-97	6	JPT1
1.3775e-101	0.811214	0.613	0.133	4.61971e-97	6	CARHSP1
9.7958e-101	0.438901	0.387	0.053	3.28532e-96	6	MRPS18C
1.8514e-100	0.371573	0.19	0.011	6.20916e-96	6	CLSPN
2.081e-100	0.293897	0.169	0.008	6.97938e-96	6	CARD17
2.6638e-100	0.5799	0.531	0.099	8.93377e-96	6	TIMM8B
9.66193e-96	0.591378	0.414	0.064	3.24042e-91	6	TIGIT
1.82023e-95	0.941549	0.641	0.158	6.10467e-91	6	MT1E
2.07848e-94	0.398489	0.276	0.029	6.9708e-90	6	PHF19
1.64824e-93	1.18921	0.997	0.986	5.52788e-89	6	GAPDH
3.16286e-92	1.07569	0.975	0.891	1.06076e-87	6	CORO1A
4.71478e-92	1.23344	0.957	0.659	1.58124e-87	6	CNN2
6.1084e-92	0.75105	0.365	0.055	2.04864e-87	6	MCM5
3.65556e-91	0.381411	0.319	0.04	1.226e-86	6	AP1S1
1.0228e-89	0.448046	0.288	0.034	3.43027e-85	6	CPNE2
1.12198e-88	0.80187	0.552	0.128	3.76291e-84	6	RPA3
5.11458e-88	0.710085	0.485	0.095	1.71533e-83	6	CXCR3
6.4828e-88	1.12466	0.788	0.289	2.1742e-83	6	PRDX1
1.354e-87	0.617883	0.301	0.039	4.54106e-83	6	CAPG
4.30051e-87	1.07093	0.709	0.208	1.44231e-82	6	RGS1
4.45925e-87	0.518146	0.377	0.059	1.49554e-82	6	SKA2
9.72394e-87	0.985098	0.693	0.206	3.26121e-82	6	H2AFV
3.41413e-86	0.517164	0.276	0.033	1.14503e-81	6	CD79B
1.15807e-85	0.626583	0.497	0.101	3.88392e-81	6	LGALS9
1.73091e-85	1.17966	0.764	0.269	5.80513e-81	6	ANXA2
2.86405e-85	0.672037	0.561	0.13	9.60546e-81	6	ADSL
3.01805e-85	0.620099	0.347	0.053	1.0122e-80	6	CD28
1.0483e-84	0.634334	0.457	0.089	3.5158e-80	6	LIMS1
1.29731e-84	1.11165	0.552	0.14	4.35091e-80	6	FABP5
1.47481e-84	0.446125	0.353	0.054	4.94622e-80	6	MTHFD1
3.84883e-84	0.437047	0.282	0.035	1.29082e-79	6	SUSD3
8.79827e-84	0.426547	0.365	0.057	2.95076e-79	6	WDR18
1.12264e-83	0.549688	0.359	0.057	3.76511e-79	6	ICOS
1.16444e-82	1.03758	0.785	0.284	3.90531e-78	6	ANXA5
1.46634e-82	1.23699	0.715	0.233	4.9178e-78	6	SELL
1.87193e-82	0.298565	0.252	0.027	6.27809e-78	6	ACOT13
3.35959e-82	0.34313	0.209	0.018	1.12674e-77	6	MCM4
7.90229e-82	0.863805	0.653	0.185	2.65027e-77	6	DECR1
1.92002e-81	0.593708	0.472	0.097	6.43936e-77	6	GGCT
3.14074e-81	0.349659	0.16	0.01	1.05334e-76	6	HLA-DQA1
3.87626e-81	0.601936	1	0.998	1.30002e-76	6	TMSB10
4.11964e-81	0.55315	0.313	0.044	1.38164e-76	6	PDCD1
6.57642e-81	0.309648	0.209	0.019	2.2056e-76	6	PHGDH
2.32054e-80	0.821604	0.589	0.151	7.78263e-76	6	GBP1
3.73625e-80	0.407403	0.399	0.069	1.25306e-75	6	RPL26L1
6.69752e-79	0.57674	0.518	0.115	2.24622e-74	6	FKBP3
1.44291e-78	0.356144	0.331	0.05	4.83922e-74	6	FH
2.07131e-78	0.913125	0.718	0.238	6.94675e-74	6	PSMA5
1.9012e-77	0.368502	0.239	0.027	6.37625e-73	6	HELLS
3.59978e-77	0.508542	0.503	0.109	1.2073e-72	6	GLRX3
7.42952e-77	1.0614	0.782	0.328	2.49171e-72	6	SEM1
2.95519e-76	1.33271	0.979	0.88	9.91112e-72	6	CD74
7.31121e-76	0.303791	0.294	0.041	2.45203e-71	6	AIFM1
1.19904e-75	0.473713	0.396	0.073	4.02134e-71	6	GALM
1.57064e-75	0.893732	0.727	0.254	5.26761e-71	6	TALDO1
1.88651e-75	0.892666	0.991	0.965	6.32699e-71	6	PPIA
1.91095e-75	0.53667	0.5	0.111	6.40893e-71	6	NUDT5
3.11833e-75	0.95	1	0.998	1.04583e-70	6	ACTB
9.33547e-75	0.77951	0.623	0.183	3.13093e-70	6	NDUFB3
1.00911e-74	0.252781	0.163	0.011	3.38435e-70	6	MGST2
4.05204e-74	0.732804	0.61	0.164	1.35897e-69	6	MIR4435-2HG
1.14704e-73	0.268885	0.215	0.022	3.84695e-69	6	SLC1A4
1.2709e-73	0.80432	0.595	0.174	4.26234e-69	6	YWHAE
1.31143e-73	0.738912	0.62	0.175	4.39828e-69	6	MRPL51
1.48046e-73	0.376949	0.279	0.038	4.96516e-69	6	HLA-DQB1
4.06967e-73	0.607902	0.521	0.123	1.36489e-68	6	GSTO1
6.14036e-73	0.743645	0.482	0.111	2.05935e-68	6	PTTG1
6.37582e-73	0.793759	0.972	0.822	2.13832e-68	6	HINT1
9.62573e-73	0.370375	0.304	0.046	3.22828e-68	6	HADH
1.25141e-72	0.945949	0.804	0.337	4.19696e-68	6	ABRACL
2.30252e-72	0.602126	0.515	0.122	7.72219e-68	6	PFKL
2.44697e-72	0.417402	0.334	0.056	8.20666e-68	6	COA3
3.04293e-72	0.294316	0.27	0.036	1.02054e-67	6	PARVB
9.53915e-72	0.919924	0.96	0.746	3.19924e-67	6	LDHB
1.59925e-71	0.296876	0.218	0.024	5.36357e-67	6	SMC2
1.63343e-71	0.831735	0.678	0.214	5.4782e-67	6	DYNLL1
2.21285e-71	0.62379	0.54	0.136	7.42147e-67	6	SHMT2
3.07759e-71	0.713383	0.11	0.004	1.03216e-66	6	FOXP3
4.48882e-71	0.524871	0.417	0.085	1.50546e-66	6	OAS1
6.8213e-71	0.696855	0.687	0.204	2.28773e-66	6	CSK
2.2673e-70	0.281046	0.212	0.023	7.60406e-66	6	CPPED1
2.66625e-70	0.314022	0.264	0.036	8.94207e-66	6	EZH2
3.68677e-70	0.670084	0.537	0.136	1.23647e-65	6	SMS
4.54773e-70	1.00835	0.785	0.335	1.52522e-65	6	ARPC5
1.71236e-68	0.549705	0.549	0.14	5.74291e-64	6	HPRT1
5.8604e-68	0.698	0.571	0.159	1.96546e-63	6	TXNDC17
3.00574e-67	0.630036	0.617	0.173	1.00806e-62	6	ELOVL5
4.08383e-67	0.557896	0.322	0.058	1.36963e-62	6	MCM3
8.66512e-67	0.449713	0.426	0.09	2.90611e-62	6	CD38
2.33706e-66	0.673109	0.561	0.154	7.83802e-62	6	MRPL14
2.93596e-66	0.361079	0.337	0.06	9.84664e-62	6	FAM207A
4.56826e-66	0.901941	0.663	0.236	1.5321e-61	6	PSMA4
5.01414e-66	0.737792	0.543	0.146	1.68164e-61	6	SH2D1A
5.43599e-66	0.546077	0.509	0.128	1.82312e-61	6	MRPL37
5.43786e-66	0.832582	0.975	0.797	1.82375e-61	6	YWHAB
1.7616e-65	0.45286	0.371	0.073	5.90806e-61	6	ACP5
2.28003e-65	0.701137	0.601	0.174	7.64677e-61	6	TRAC
2.29905e-65	0.591345	0.129	0.008	7.71054e-61	6	RTKN2
1.14496e-64	0.438247	0.423	0.092	3.83998e-60	6	CHCHD1
1.28191e-64	0.375571	0.365	0.071	4.29926e-60	6	GOT2
1.51488e-64	0.336693	0.362	0.069	5.0806e-60	6	ACAT1
2.5772e-64	0.320523	0.181	0.018	8.64341e-60	6	LIMS2
1.30956e-63	0.948086	0.874	0.534	4.392e-59	6	COX5A
1.40058e-63	0.300935	0.282	0.045	4.69727e-59	6	ACOT7
2.36396e-63	0.982799	0.844	0.438	7.92824e-59	6	TXN
3.95117e-63	0.518435	0.546	0.145	1.32514e-58	6	LPXN
1.00349e-62	0.940998	0.696	0.274	3.36549e-58	6	HMGA1
1.26848e-62	0.436491	0.301	0.053	4.25421e-58	6	FAM102A
1.41235e-62	0.606437	0.436	0.103	4.73672e-58	6	HLA-DMA
2.11469e-62	0.406303	0.439	0.1	7.09224e-58	6	TMEM167A
3.8498e-62	1.00922	0.706	0.287	1.29115e-57	6	HSPD1
4.22667e-62	0.768408	0.712	0.264	1.41754e-57	6	PPA1
4.72465e-62	0.518297	0.448	0.108	1.58455e-57	6	PMVK
5.849e-62	0.487642	0.206	0.026	1.96164e-57	6	TBC1D4
7.58509e-62	0.515926	0.479	0.12	2.54389e-57	6	ESD
8.1194e-62	0.892864	0.782	0.346	2.72309e-57	6	FKBP1A
1.03469e-61	0.928687	0.951	0.711	3.47013e-57	6	LIMD2
1.68376e-61	0.305676	0.285	0.047	5.647e-57	6	SNRNP25
2.63378e-61	0.581001	0.571	0.164	8.83318e-57	6	RNASEH2B
3.31628e-61	0.516956	0.506	0.132	1.11221e-56	6	MZT2A
3.55569e-61	0.616761	0.534	0.146	1.19251e-56	6	EPSTI1
3.78307e-61	1.01992	0.905	0.673	1.26877e-56	6	SLC25A5
8.03617e-61	0.596918	1	0.972	2.69517e-56	6	ARHGDIB
1.64076e-60	0.592364	0.635	0.194	5.5028e-56	6	PARP1
2.07248e-60	0.904711	0.871	0.545	6.95068e-56	6	ATP5MF
2.30683e-60	0.818574	0.73	0.279	7.73664e-56	6	CACYBP
2.90937e-60	0.901046	0.871	0.429	9.75745e-56	6	RGS10
3.067e-60	0.527887	0.537	0.146	1.02861e-55	6	GLRX
4.44072e-60	0.639916	0.561	0.164	1.48933e-55	6	H2AFY
5.09139e-60	0.687608	0.666	0.222	1.70755e-55	6	MRPL52
5.62788e-60	0.485246	0.399	0.09	1.88748e-55	6	CLDND1
1.11086e-59	0.352185	0.347	0.069	3.72561e-55	6	HAUS1
1.56891e-59	0.290205	0.224	0.031	5.26182e-55	6	RNASEH2A
1.98407e-59	0.899635	0.917	0.666	6.65418e-55	6	ATP5MC3
2.99485e-59	0.287991	0.129	0.009	1.00441e-54	6	ICA1
7.32097e-59	0.40119	0.426	0.1	2.45531e-54	6	BZW2
1.89879e-58	0.470212	0.469	0.119	6.36816e-54	6	ETFB
2.52722e-58	0.440831	0.518	0.137	8.47578e-54	6	ADA
2.99226e-58	0.40013	0.405	0.093	1.00354e-53	6	MRPS33
3.40283e-58	0.373907	0.423	0.098	1.14124e-53	6	NDUFA8
4.23666e-58	0.8409	0.948	0.796	1.42089e-53	6	SUB1
5.07843e-58	0.269868	0.202	0.026	1.7032e-53	6	CKS1B
6.22548e-58	0.303918	0.288	0.051	2.0879e-53	6	HAUS4
4.55997e-57	0.66435	0.997	0.992	1.52932e-52	6	PFN1
5.01856e-57	0.285434	0.298	0.054	1.68312e-52	6	PGRMC1
5.05419e-57	0.60989	0.635	0.202	1.69508e-52	6	LAP3
7.3381e-57	0.28901	0.221	0.032	2.46105e-52	6	MAD2L1
1.03011e-56	0.468859	0.35	0.075	3.45478e-52	6	HNRNPAB
1.42295e-56	0.859617	0.801	0.421	4.77228e-52	6	ATP5F1C
1.56317e-56	0.361617	0.331	0.067	5.24256e-52	6	EBNA1BP2
1.80665e-56	0.525188	0.509	0.142	6.05914e-52	6	SUCLG1
2.84602e-56	0.295828	0.374	0.081	9.54498e-52	6	MRPL58
3.0072e-56	0.574642	0.589	0.181	1.00855e-51	6	CCT5
3.33759e-56	0.811524	0.979	0.822	1.11936e-51	6	S100A10
4.06133e-56	0.685701	0.66	0.222	1.36209e-51	6	STAT1
4.48718e-56	0.922904	0.853	0.443	1.50491e-51	6	CALM3
4.71659e-56	0.376476	0.359	0.077	1.58185e-51	6	POLR2H
5.72452e-56	0.548505	1	0.998	1.91989e-51	6	TMSB4X
7.21457e-56	0.283936	0.344	0.071	2.41962e-51	6	VPS25
7.75271e-56	0.679426	0.647	0.219	2.6001e-51	6	GTF3C6
8.06999e-56	0.91913	0.819	0.363	2.70651e-51	6	ISG15
9.02446e-56	0.379272	0.423	0.101	3.02662e-51	6	MTCH2
1.5911e-55	0.841862	0.745	0.33	5.33622e-51	6	ACTR3
3.63988e-55	0.320342	0.319	0.063	1.22074e-50	6	MRPL15
4.03269e-55	0.357502	0.411	0.097	1.35248e-50	6	YIF1B
4.69053e-55	0.278572	0.273	0.048	1.57311e-50	6	DTYMK
4.96052e-55	0.673257	0.721	0.253	1.66366e-50	6	CYTOR
5.51345e-55	0.437144	0.39	0.091	1.8491e-50	6	SMC4
6.59021e-55	0.925231	0.982	0.903	2.21023e-50	6	HMGB1
7.1405e-55	1.07285	0.905	0.658	2.39478e-50	6	MT2A
8.53588e-55	0.340251	0.365	0.08	2.86276e-50	6	UCHL3
1.09966e-54	0.458478	0.42	0.104	3.68802e-50	6	HIST1H1C
1.2343e-54	0.740678	0.945	0.781	4.13959e-50	6	GMFG
1.57144e-54	0.441074	0.377	0.087	5.27028e-50	6	IKBKE
1.65138e-54	0.394434	0.39	0.09	5.53841e-50	6	LMNB1
6.41285e-54	0.505608	0.552	0.163	2.15074e-49	6	NDUFS2
9.61088e-54	0.434024	0.377	0.088	3.2233e-49	6	DCTPP1
1.02227e-53	0.33706	0.233	0.038	3.42848e-49	6	PVT1
1.29895e-53	0.534547	0.61	0.194	4.35643e-49	6	DNAJC15
1.36414e-53	0.348435	0.304	0.06	4.57505e-49	6	CDK4
1.80442e-53	0.725675	0.693	0.276	6.05168e-49	6	PDCD5
1.87001e-53	0.575235	0.567	0.174	6.27165e-49	6	HINT2
1.88708e-53	0.371961	0.408	0.099	6.32889e-49	6	NMI
1.94659e-53	0.369226	0.417	0.102	6.52847e-49	6	ILK
2.44512e-53	0.250645	0.227	0.035	8.20044e-49	6	BCAT2
8.35869e-53	0.709435	0.972	0.841	2.80334e-48	6	RAC2
8.58634e-53	0.369572	0.497	0.134	2.87969e-48	6	MCTS1
1.10273e-52	0.412373	0.374	0.087	3.69833e-48	6	CDKN2A
1.61817e-52	0.427201	0.515	0.147	5.42703e-48	6	NDUFB5
1.63937e-52	0.984345	0.88	0.494	5.49812e-48	6	UCP2
1.74131e-52	0.285498	0.34	0.073	5.84001e-48	6	MPLKIP
1.82207e-52	0.397418	0.38	0.09	6.11086e-48	6	HSBP1
2.31029e-52	0.745729	0.653	0.247	7.74825e-48	6	PSMB2
2.56418e-52	0.804274	0.902	0.54	8.59976e-48	6	PSMB8
2.92247e-52	0.422217	0.466	0.124	9.80139e-48	6	HIKESHI
3.05404e-52	0.40068	0.475	0.128	1.02427e-47	6	NDUFAF3
4.15866e-52	0.332028	0.38	0.089	1.39473e-47	6	PDHB
4.32765e-52	0.364386	0.38	0.089	1.45141e-47	6	PRPF19
4.49707e-52	0.303937	0.337	0.073	1.50823e-47	6	BLMH
4.63659e-52	0.331093	0.362	0.082	1.55502e-47	6	GTF2H5
4.89218e-52	0.254377	0.291	0.056	1.64074e-47	6	CBR1
5.55835e-52	0.851453	0.822	0.452	1.86416e-47	6	NAP1L1
9.04989e-52	0.529164	0.586	0.186	3.03515e-47	6	PYCARD
1.13266e-51	0.525986	0.512	0.151	3.7987e-47	6	RILPL2
1.44595e-51	0.306025	0.304	0.061	4.84942e-47	6	PDHA1
1.65716e-51	0.593153	0.607	0.204	5.55777e-47	6	TIMM13
1.98501e-51	0.518323	0.54	0.163	6.65731e-47	6	STOML2
2.04374e-51	0.63921	0.733	0.282	6.8543e-47	6	ARPC1B
2.6486e-51	0.763909	0.834	0.423	8.88286e-47	6	UBE2L6
3.61078e-51	0.408422	0.399	0.1	1.21098e-46	6	RPA1
4.58207e-51	0.4099	0.387	0.096	1.53673e-46	6	ADK
6.61923e-51	0.462031	0.571	0.177	2.21996e-46	6	CNIH1
7.58413e-51	0.339662	0.411	0.102	2.54357e-46	6	UBE2V2
7.68931e-51	0.268261	0.23	0.038	2.57884e-46	6	GPX7
1.9203e-50	0.359113	0.362	0.083	6.44032e-46	6	DCPS
2.07816e-50	0.676001	0.669	0.256	6.96974e-46	6	AP2S1
2.50502e-50	0.270114	0.23	0.038	8.40132e-46	6	CCDC50
2.57052e-50	0.854633	0.862	0.561	8.62103e-46	6	ATP5F1B
3.85732e-50	0.685353	0.739	0.299	1.29367e-45	6	NDUFS6
4.26566e-50	0.709238	0.748	0.302	1.43062e-45	6	TAP1
6.34625e-50	0.359904	0.313	0.067	2.1284e-45	6	TCEAL8
8.76506e-50	0.321625	0.304	0.063	2.93963e-45	6	HNRNPLL
1.09211e-49	0.591269	0.322	0.075	3.66273e-45	6	PCNA
1.18541e-49	0.423843	0.454	0.124	3.97563e-45	6	OGDH
1.77137e-49	0.434158	0.515	0.151	5.94083e-45	6	LSM6
1.91749e-49	0.564504	0.982	0.908	6.43086e-45	6	ATP5MG
3.29955e-49	0.371008	0.479	0.133	1.1066e-44	6	MTHFD2
3.79778e-49	0.304059	0.328	0.072	1.2737e-44	6	ISOC2
3.83247e-49	0.281998	0.288	0.058	1.28533e-44	6	DPP3
4.51302e-49	0.686388	0.788	0.328	1.51358e-44	6	PPM1G
7.04151e-49	0.739554	0.331	0.082	2.36158e-44	6	AQP3
7.50453e-49	0.50464	0.586	0.192	2.51687e-44	6	PSMB7
7.96647e-49	0.633753	0.699	0.273	2.67179e-44	6	TWF2
8.46036e-49	0.412801	0.383	0.097	2.83743e-44	6	ADI1
1.34541e-48	0.303799	0.371	0.089	4.51223e-44	6	UROD
1.50911e-48	0.564069	0.31	0.071	5.06124e-44	6	CD4
2.37367e-48	0.347525	0.411	0.105	7.96082e-44	6	DCUN1D5
2.4276e-48	0.410136	0.472	0.134	8.14169e-44	6	IFI35
3.43698e-48	0.314604	0.337	0.077	1.1527e-43	6	NUDT2
3.86422e-48	0.605089	0.675	0.253	1.29598e-43	6	UQCRC2
4.93431e-48	0.400614	0.445	0.121	1.65487e-43	6	TESC
5.18181e-48	0.468038	0.463	0.134	1.73787e-43	6	SMC1A
5.20553e-48	0.480924	0.994	0.972	1.74583e-43	6	ATP5F1E
5.5109e-48	0.622607	0.647	0.233	1.84825e-43	6	GIMAP4
8.79957e-48	0.29151	0.141	0.015	2.9512e-43	6	LINC01943
9.9065e-48	0.585227	0.672	0.25	3.32244e-43	6	PPP4C
1.00779e-47	1.07784	0.641	0.269	3.37992e-43	6	DUT
1.08014e-47	0.913351	0.868	0.615	3.62257e-43	6	ENO1
1.34573e-47	0.26631	0.322	0.071	4.5133e-43	6	CCDC47
1.76524e-47	0.59474	0.988	0.947	5.92027e-43	6	MYL6
3.00233e-47	0.261046	0.325	0.073	1.00692e-42	6	HSPBP1
3.10973e-47	0.673282	0.758	0.324	1.04294e-42	6	MCUB
4.161e-47	0.768521	0.834	0.469	1.39552e-42	6	PSMB10
4.49736e-47	0.327426	0.393	0.1	1.50832e-42	6	TOR3A
7.21478e-47	0.313512	0.301	0.065	2.41969e-42	6	S1PR4
8.65664e-47	0.564677	0.494	0.154	2.90326e-42	6	NUDT1
9.3045e-47	0.686339	0.669	0.269	3.12054e-42	6	SNRPE
1.35468e-46	0.299343	0.408	0.106	4.54333e-42	6	HDAC2
1.87052e-46	0.339171	0.396	0.103	6.27334e-42	6	MRPL13
2.28731e-46	0.574344	0.617	0.223	7.67118e-42	6	LSM2
2.55767e-46	0.596652	0.979	0.858	8.57792e-42	6	COX6C
4.40948e-46	0.640609	0.963	0.819	1.47885e-41	6	ARPC3
4.55434e-46	0.377432	0.445	0.126	1.52743e-41	6	WASHC3
5.3581e-46	0.41242	0.408	0.111	1.797e-41	6	GBP4
6.53943e-46	0.420688	0.509	0.156	2.1932e-41	6	MRPS12
8.90307e-46	0.64059	0.629	0.232	2.98591e-41	6	GBP2
9.21565e-46	0.337225	0.337	0.081	3.09074e-41	6	UQCC2
1.31753e-45	0.422623	0.564	0.182	4.41874e-41	6	FAM96A
1.75266e-45	0.350815	0.325	0.077	5.87806e-41	6	MCM6
2.59882e-45	0.738245	0.847	0.458	8.71591e-41	6	PSMB3
2.75615e-45	0.49577	0.607	0.211	9.24357e-41	6	PSMB4
4.04504e-45	0.382128	0.383	0.101	1.35662e-40	6	NAMPT
5.73667e-45	0.627537	0.647	0.258	1.92396e-40	6	NDUFB6
6.01004e-45	0.496015	0.497	0.157	2.01565e-40	6	MT1F
8.63608e-45	0.308526	0.365	0.092	2.89637e-40	6	HACD3
1.13241e-44	0.287116	0.383	0.099	3.79786e-40	6	CAT
1.38536e-44	0.312514	0.402	0.108	4.64622e-40	6	MRPS11
1.42895e-44	0.307623	0.322	0.075	4.79243e-40	6	PCBD1
1.66269e-44	0.520081	0.261	0.056	5.57634e-40	6	GPR183
1.97109e-44	0.253626	0.255	0.051	6.61063e-40	6	FARSA
2.21397e-44	0.284891	0.291	0.064	7.42522e-40	6	CBX5
2.47134e-44	0.401045	0.399	0.108	8.28839e-40	6	NABP2
2.48442e-44	0.490038	0.62	0.219	8.33226e-40	6	PSMD13
2.55491e-44	0.775927	0.899	0.633	8.56867e-40	6	ANP32B
2.66612e-44	0.380703	0.39	0.106	8.94164e-40	6	AHCY
3.59696e-44	0.363618	0.42	0.117	1.20635e-39	6	MRPS16
5.52016e-44	0.741516	0.917	0.679	1.85135e-39	6	COX8A
8.42891e-44	0.30235	0.399	0.107	2.82689e-39	6	MRPL16
9.39442e-44	0.443606	0.497	0.154	3.1507e-39	6	MRPL28
9.64284e-44	0.255482	0.248	0.049	3.23402e-39	6	MEMO1
1.09494e-43	0.408141	0.488	0.147	3.67222e-39	6	CKLF
1.11509e-43	0.368805	0.442	0.127	3.73977e-39	6	ATIC
1.28628e-43	0.290218	0.276	0.059	4.31391e-39	6	GON7
1.64436e-43	0.308362	0.414	0.114	5.51485e-39	6	LAGE3
2.54054e-43	0.251539	0.206	0.035	8.52048e-39	6	FUT8
3.73126e-43	0.335295	0.347	0.088	1.25139e-38	6	MRPL23
3.88628e-43	0.429068	0.479	0.146	1.30338e-38	6	SAE1
4.07963e-43	0.291593	0.356	0.091	1.36823e-38	6	RUVBL2
4.42756e-43	0.437882	0.475	0.146	1.48492e-38	6	UBA1
4.792e-43	0.550999	0.537	0.182	1.60714e-38	6	TYMP
5.5334e-43	0.38072	0.417	0.118	1.85579e-38	6	HADHB
7.08037e-43	0.375222	0.491	0.15	2.37462e-38	6	TIMM17B
7.93294e-43	0.8143	0.979	0.886	2.66055e-38	6	VIM
8.37468e-43	0.397213	0.448	0.133	2.8087e-38	6	TXNL4A
9.79136e-43	0.74648	0.871	0.62	3.28383e-38	6	SLC25A3
1.03557e-42	0.30226	0.411	0.114	3.47311e-38	6	NDUFS4
1.04992e-42	0.628514	0.666	0.26	3.52122e-38	6	MT1X
1.42321e-42	1.10771	0.788	0.418	4.77315e-38	6	HMGB2
1.43954e-42	0.781903	0.929	0.765	4.82794e-38	6	PSME2
1.47821e-42	0.687075	0.307	0.08	4.95761e-38	6	MCM7
1.56063e-42	0.290207	0.328	0.08	5.23404e-38	6	MRPL48
1.62627e-42	0.332352	0.414	0.116	5.4542e-38	6	BAK1
1.67588e-42	0.472155	0.54	0.181	5.62057e-38	6	ETFA
2.06143e-42	0.455003	0.586	0.2	6.91362e-38	6	DBNL
2.51831e-42	0.64757	0.755	0.363	8.44589e-38	6	TKT
2.96789e-42	0.606314	0.748	0.329	9.95371e-38	6	RBX1
3.0592e-42	0.271748	0.387	0.104	1.026e-37	6	KLHDC3
3.32181e-42	0.684937	0.89	0.568	1.11407e-37	6	PARK7
4.27669e-42	0.451431	0.564	0.189	1.43432e-37	6	CHCHD5
4.32942e-42	0.721212	0.791	0.417	1.452e-37	6	SNRPF
5.67686e-42	0.592158	0.709	0.289	1.90391e-37	6	NOP10
6.76055e-42	0.75334	0.132	0.016	2.26735e-37	6	TRAV19
7.49617e-42	0.617753	0.684	0.29	2.51407e-37	6	CCT8
7.55705e-42	0.678364	0.801	0.387	2.53448e-37	6	PPP1CC
1.2363e-41	0.333803	0.445	0.131	4.14629e-37	6	HACD4
1.2566e-41	0.37892	0.46	0.14	4.21438e-37	6	LYPLA1
1.34156e-41	0.367115	0.359	0.096	4.49933e-37	6	SPTBN1
1.50244e-41	0.722602	0.65	0.267	5.03888e-37	6	S100A11
1.60966e-41	0.253473	0.313	0.075	5.39848e-37	6	MRPL1
2.35157e-41	1.3809	0.896	0.745	7.88671e-37	6	HMGN2
3.27212e-41	0.416072	0.561	0.189	1.0974e-36	6	LAMTOR2
3.48318e-41	0.539405	0.666	0.263	1.16819e-36	6	NDUFB1
4.17369e-41	0.375192	0.497	0.157	1.39977e-36	6	GSDMD
4.30895e-41	0.893228	0.583	0.229	1.44514e-36	6	CORO1B
4.40004e-41	0.4622	0.592	0.208	1.47568e-36	6	PFDN4
5.4084e-41	0.534952	0.589	0.216	1.81387e-36	6	TPM4
6.77686e-41	0.538829	0.66	0.259	2.27282e-36	6	HDAC1
6.80534e-41	0.364603	0.466	0.143	2.28237e-36	6	PIH1D1
9.58818e-41	0.280049	0.304	0.073	3.21569e-36	6	MCUR1
1.07385e-40	0.72271	0.862	0.527	3.60147e-36	6	2022-09-06
1.11921e-40	0.269165	0.368	0.099	3.7536e-36	6	TPGS2
1.32685e-40	0.75903	0.807	0.445	4.44999e-36	6	PGAM1
1.68642e-40	0.262415	0.209	0.039	5.65593e-36	6	TRIM69
2.2815e-40	0.40834	0.411	0.12	7.65171e-36	6	UBL7
2.50313e-40	0.718934	0.798	0.458	8.39498e-36	6	ATP5F1A
3.50112e-40	0.72403	0.908	0.631	1.17421e-35	6	PSMB9
3.79876e-40	0.689737	0.874	0.568	1.27403e-35	6	ATP5IF1
6.18613e-40	0.415181	0.543	0.184	2.07471e-35	6	PSMC4
7.47564e-40	0.694597	0.816	0.445	2.50718e-35	6	WDR1
1.11311e-39	0.319595	0.46	0.142	3.73316e-35	6	POLDIP2
1.18201e-39	0.631904	0.951	0.793	3.96424e-35	6	CLIC1
1.24319e-39	0.251271	0.365	0.099	4.16942e-35	6	EXOSC1
1.29816e-39	0.351616	0.288	0.07	4.35377e-35	6	TNFRSF25
1.42602e-39	0.280613	0.212	0.04	4.78259e-35	6	APOBEC3H
1.59863e-39	0.27203	0.233	0.048	5.36148e-35	6	PRKAR1B
1.7244e-39	0.408892	0.515	0.17	5.78328e-35	6	COPZ1
1.98698e-39	0.381207	0.423	0.129	6.66394e-35	6	NUDCD2
2.05052e-39	0.398851	0.387	0.112	6.87702e-35	6	CTSB
3.26057e-39	0.597962	0.813	0.415	1.09353e-34	6	PSMD8
3.35169e-39	0.250707	0.245	0.052	1.12409e-34	6	SLC38A5
3.40848e-39	0.459515	0.485	0.162	1.14314e-34	6	SSRP1
3.98069e-39	0.337577	0.414	0.123	1.33504e-34	6	COA6
4.55352e-39	0.558788	0.601	0.226	1.52716e-34	6	MX1
4.57758e-39	0.326727	0.31	0.079	1.53523e-34	6	RRM1
4.80069e-39	0.554913	0.485	0.169	1.61006e-34	6	DNMT1
5.00569e-39	0.394585	0.515	0.172	1.67881e-34	6	MINOS1
5.57054e-39	0.317412	0.417	0.124	1.86825e-34	6	PFDN6
7.01877e-39	0.558492	0.684	0.291	2.35396e-34	6	NDUFAB1
9.46228e-39	0.302784	0.408	0.12	3.17346e-34	6	COMT
1.02684e-38	0.52804	0.629	0.249	3.4438e-34	6	MDH1
1.2844e-38	0.420646	0.561	0.197	4.30763e-34	6	ANAPC15
1.77009e-38	0.598992	0.696	0.303	5.93654e-34	6	RPS27L
2.0874e-38	0.270972	0.319	0.082	7.00072e-34	6	BLVRA
2.56985e-38	0.627766	0.926	0.726	8.61875e-34	6	CAPZB
2.5881e-38	0.301771	0.377	0.107	8.67998e-34	6	ASMTL
2.85298e-38	0.423322	0.589	0.213	9.56832e-34	6	CLNS1A
2.97097e-38	0.352424	0.442	0.138	9.96404e-34	6	CSRP1
4.02958e-38	0.399464	0.564	0.196	1.35144e-33	6	ATG3
6.60731e-38	0.560021	0.549	0.209	2.21596e-33	6	DENND2D
7.88865e-38	0.334185	0.454	0.142	2.6457e-33	6	BOLA3
8.05992e-38	0.359584	0.515	0.172	2.70314e-33	6	SNX5
8.81677e-38	0.356726	0.408	0.123	2.95697e-33	6	CPSF6
9.18834e-38	0.284025	0.383	0.11	3.08158e-33	6	COMMD4
9.32649e-38	0.351778	0.475	0.155	3.12792e-33	6	NECAP2
9.69153e-38	0.561981	0.939	0.761	3.25035e-33	6	COX6B1
1.02744e-37	0.329822	0.457	0.144	3.44582e-33	6	ESYT1
1.08545e-37	0.59768	0.672	0.298	3.64038e-33	6	SNRPD3
1.11055e-37	0.475657	0.595	0.224	3.72456e-33	6	RCSD1
1.50243e-37	0.303788	0.23	0.049	5.03884e-33	6	LINC01550
1.60739e-37	0.306412	0.39	0.115	5.39088e-33	6	PAFAH1B3
1.61046e-37	0.443827	0.546	0.196	5.40117e-33	6	R3HDM4
2.15711e-37	0.251741	0.12	0.014	7.2345e-33	6	FRMD4B
2.31771e-37	0.373992	0.334	0.092	7.77314e-33	6	CMTM7
2.34696e-37	0.409107	0.482	0.16	7.87124e-33	6	SP140
2.8677e-37	0.282297	0.426	0.13	9.61768e-33	6	IMMT
2.97456e-37	0.513046	0.669	0.273	9.97607e-33	6	M6PR
3.73434e-37	0.356028	0.515	0.175	1.25242e-32	6	NDUFA11
3.92328e-37	0.559625	0.672	0.287	1.31579e-32	6	VDAC1
4.0201e-37	0.682824	0.917	0.643	1.34826e-32	6	LCK
4.34937e-37	0.34604	0.472	0.155	1.45869e-32	6	PARVG
4.46757e-37	0.35043	0.414	0.128	1.49834e-32	6	DMAC1
5.98563e-37	0.484298	0.982	0.924	2.00746e-32	6	ATP5MC2
6.19303e-37	0.279388	0.27	0.065	2.07702e-32	6	ACOT9
7.25656e-37	0.650211	0.822	0.445	2.43371e-32	6	GNG5
7.28813e-37	0.287272	0.46	0.145	2.44429e-32	6	LYPLA2
8.05882e-37	0.493117	0.975	0.938	2.70277e-32	6	H3F3A
9.29518e-37	0.515694	0.681	0.281	3.11742e-32	6	PSMD4
1.29761e-36	0.26564	0.301	0.078	4.35192e-32	6	TRAP1
1.71219e-36	0.694718	0.571	0.237	5.74234e-32	6	NASP
1.75365e-36	0.631558	0.902	0.662	5.88141e-32	6	NDUFB9
2.35202e-36	0.583073	0.942	0.731	7.88821e-32	6	COX7A2
2.48921e-36	0.5694	0.727	0.334	8.34831e-32	6	AURKAIP1
2.56791e-36	0.357158	0.46	0.153	8.61225e-32	6	THYN1
2.60248e-36	0.371335	0.558	0.199	8.7282e-32	6	PTRHD1
2.91099e-36	0.416381	0.531	0.188	9.76286e-32	6	SMC3
3.44379e-36	0.581367	0.672	0.291	1.15498e-31	6	EIF2S2
3.47955e-36	0.276529	0.285	0.072	1.16697e-31	6	TACC3
3.48675e-36	0.622336	0.776	0.388	1.16939e-31	6	NDUFV2
4.69872e-36	0.432816	0.641	0.248	1.57586e-31	6	NUDT21
5.12072e-36	0.417499	0.592	0.219	1.71739e-31	6	PDCD6
5.44343e-36	0.478668	0.678	0.279	1.82562e-31	6	PPP2R1A
5.54403e-36	0.56214	0.531	0.203	1.85936e-31	6	RANBP1
5.6509e-36	0.277881	0.31	0.082	1.8952e-31	6	C19orf48
6.57264e-36	0.306137	0.356	0.102	2.20433e-31	6	GCHFR
6.6058e-36	0.299737	0.509	0.17	2.21545e-31	6	UBE2A
7.34955e-36	0.284974	0.313	0.084	2.46489e-31	6	PTPA
8.12381e-36	0.38399	0.567	0.207	2.72456e-31	6	URM1
9.12849e-36	0.611888	0.807	0.449	3.06151e-31	6	RTRAF
9.63003e-36	0.294307	0.405	0.125	3.22972e-31	6	MRPL3
1.02814e-35	0.321569	0.334	0.093	3.44819e-31	6	COMMD8
1.26329e-35	0.568723	0.966	0.919	4.23681e-31	6	NPM1
1.31774e-35	0.542557	0.794	0.372	4.41944e-31	6	BRK1
1.33189e-35	0.540211	0.583	0.235	4.46691e-31	6	HNRNPD
1.62858e-35	0.308036	0.39	0.119	5.46193e-31	6	RRP7A
1.81805e-35	0.680453	0.779	0.432	6.09737e-31	6	SNRPG
1.83598e-35	0.275067	0.291	0.075	6.15751e-31	6	ACSL5
2.28106e-35	0.380686	0.417	0.132	7.65023e-31	6	SUPT16H
3.15928e-35	0.548782	0.653	0.269	1.05956e-30	6	CDC25B
3.1906e-35	0.503589	0.702	0.301	1.07006e-30	6	TMEM14B
3.42517e-35	0.671744	0.84	0.521	1.14873e-30	6	PKM
3.46495e-35	0.272886	0.328	0.091	1.16208e-30	6	PYM1
3.69597e-35	0.406937	0.62	0.238	1.23956e-30	6	SDHC
3.79882e-35	0.566407	0.785	0.415	1.27405e-30	6	NDUFA12
3.82995e-35	0.491265	0.699	0.3	1.28449e-30	6	CAPZA1
4.6555e-35	0.60038	0.936	0.702	1.56136e-30	6	TAGLN2
4.77752e-35	0.254049	0.39	0.118	1.60228e-30	6	IARS2
9.0885e-35	0.46613	0.607	0.244	3.0481e-30	6	MZT2B
9.96668e-35	0.276943	0.39	0.119	3.34263e-30	6	SAMM50
1.07598e-34	0.437788	0.672	0.274	3.60861e-30	6	NUTF2
2.13115e-34	0.593575	0.752	0.372	7.14745e-30	6	GDI2
2.20043e-34	0.277637	0.368	0.109	7.3798e-30	6	MRPS26
2.2169e-34	0.605741	0.859	0.458	7.43504e-30	6	RHOG
2.25742e-34	0.443706	0.58	0.22	7.57092e-30	6	CHMP2A
2.38226e-34	0.569833	0.887	0.573	7.98961e-30	6	PSMB1
2.79665e-34	0.523918	0.574	0.23	9.3794e-30	6	ANP32E
3.12178e-34	0.280687	0.248	0.06	1.04698e-29	6	LINC00426
3.36712e-34	0.273218	0.362	0.107	1.12927e-29	6	MPV17
3.55807e-34	0.313142	0.445	0.146	1.19331e-29	6	SNRNP40
5.14189e-34	0.632441	0.887	0.603	1.72449e-29	6	PSMA7
5.43251e-34	0.357882	0.491	0.172	1.82196e-29	6	NELFCD
5.98298e-34	0.609865	0.788	0.397	2.00657e-29	6	OCIAD2
9.74736e-34	0.254375	0.365	0.109	3.26907e-29	6	PGD
1.08475e-33	0.44033	0.617	0.246	3.63802e-29	6	MMADHC
1.12656e-33	0.255308	0.331	0.095	3.77825e-29	6	DDX49
1.28136e-33	0.505011	0.709	0.308	4.29741e-29	6	IFI16
1.41484e-33	0.539092	0.776	0.395	4.74507e-29	6	EIF3I
1.89092e-33	0.551469	0.908	0.656	6.34176e-29	6	PPP1CA
2.24564e-33	0.310452	0.417	0.135	7.53142e-29	6	SRPK1
3.30837e-33	0.266122	0.417	0.136	1.10956e-28	6	EIF3J
3.39491e-33	0.705027	0.727	0.364	1.13859e-28	6	ITM2A
3.46048e-33	0.548807	0.798	0.42	1.16058e-28	6	PSMB6
3.53747e-33	0.342181	0.586	0.219	1.1864e-28	6	ITPA
3.62545e-33	0.334655	0.577	0.214	1.2159e-28	6	RER1
3.91615e-33	0.535941	0.647	0.284	1.3134e-28	6	UQCRC1
4.04956e-33	0.509906	0.647	0.285	1.35814e-28	6	CBX3
4.16092e-33	0.442878	0.537	0.207	1.39549e-28	6	HSD17B10
5.03012e-33	0.30578	0.509	0.179	1.687e-28	6	COPS3
5.11787e-33	0.278708	0.475	0.162	1.71643e-28	6	METTL5
5.17769e-33	0.303747	0.518	0.182	1.73649e-28	6	SMARCB1
5.36819e-33	0.637136	0.755	0.425	1.80038e-28	6	IDH2
5.50723e-33	0.285654	0.469	0.159	1.84701e-28	6	TAF9
5.9535e-33	0.341348	0.58	0.217	1.99668e-28	6	ADH5
6.01923e-33	0.39067	0.313	0.093	2.01873e-28	6	AIF1
6.06122e-33	0.466613	0.669	0.281	2.03281e-28	6	SASH3
6.24374e-33	0.463721	0.577	0.228	2.09403e-28	6	SLIRP
7.19219e-33	0.565381	0.954	0.796	2.41212e-28	6	OAZ1
8.13545e-33	0.49845	0.724	0.325	2.72847e-28	6	TECR
1.06712e-32	0.797443	0.859	0.641	3.57891e-28	6	RAN
1.08219e-32	0.318326	0.356	0.108	3.62944e-28	6	FAM160B1
1.31541e-32	0.576646	0.908	0.622	4.41161e-28	6	UQCR10
1.77936e-32	0.363737	0.491	0.174	5.96763e-28	6	SLBP
2.00827e-32	0.463595	0.558	0.226	6.73535e-28	6	LSM5
2.14836e-32	0.563043	0.776	0.394	7.20518e-28	6	NDUFA2
2.43384e-32	0.316576	0.46	0.159	8.16262e-28	6	MRPS5
2.48535e-32	0.440455	0.543	0.207	8.33535e-28	6	HSPB11
2.5242e-32	0.277381	0.451	0.152	8.46566e-28	6	AP1M1
2.9844e-32	0.27854	0.371	0.116	1.00091e-27	6	PSMG4
3.43064e-32	0.571862	0.813	0.433	1.15057e-27	6	2022-09-01
3.67554e-32	0.612545	0.733	0.399	1.2327e-27	6	C1QBP
3.68879e-32	0.284014	0.374	0.117	1.23715e-27	6	BID
4.86702e-32	0.258435	0.301	0.084	1.6323e-27	6	NANS
5.17457e-32	0.354338	0.571	0.219	1.73545e-27	6	THOC7
5.28344e-32	0.551729	0.936	0.844	1.77196e-27	6	CHCHD2
5.38146e-32	0.456192	0.684	0.287	1.80484e-27	6	ARHGAP45
5.54364e-32	0.41952	0.567	0.22	1.85923e-27	6	RNF19A
5.92592e-32	0.374419	0.42	0.146	1.98743e-27	6	DGKA
7.19609e-32	0.481558	0.635	0.268	2.41342e-27	6	OSTC
7.23871e-32	0.252366	0.252	0.064	2.42772e-27	6	TNFSF10
8.82442e-32	0.283023	0.393	0.126	2.95953e-27	6	YIPF3
1.14119e-31	0.415103	0.534	0.203	3.82733e-27	6	APOBEC3C
1.15137e-31	0.651839	0.776	0.391	3.86147e-27	6	NOSIP
3.01631e-31	0.31098	0.463	0.162	1.01161e-26	6	G3BP1
3.16117e-31	0.336949	0.209	0.048	1.06019e-26	6	PASK
3.26445e-31	0.285999	0.337	0.102	1.09483e-26	6	OXCT1
3.38388e-31	0.590551	0.794	0.461	1.13488e-26	6	ATP5PB
3.71848e-31	0.286005	0.38	0.122	1.2471e-26	6	CKS2
4.23145e-31	0.821257	1	0.953	1.41914e-26	6	IL32
6.16507e-31	0.307242	0.445	0.155	2.06764e-26	6	CUEDC2
6.42865e-31	0.47	0.644	0.286	2.15604e-26	6	CCT6A
1.01983e-30	0.363054	0.528	0.203	3.42029e-26	6	DARS
1.34793e-30	0.309698	0.469	0.168	4.52069e-26	6	RBM42
1.6172e-30	0.580859	0.844	0.573	5.42375e-26	6	COX7B
1.65916e-30	0.574602	0.81	0.467	5.56451e-26	6	ERH
2.13053e-30	0.739859	0.66	0.343	7.14538e-26	6	DEK
2.53655e-30	0.588581	0.819	0.554	8.50708e-26	6	HNRNPC
2.65397e-30	0.505109	0.733	0.351	8.90088e-26	6	PGLS
4.76382e-30	0.30791	0.54	0.203	1.59769e-25	6	PSMD9
6.03307e-30	0.352513	0.555	0.218	2.02337e-25	6	COX16
6.49887e-30	0.611318	0.776	0.412	2.17959e-25	6	LIME1
6.73982e-30	0.369709	0.997	0.973	2.2604e-25	6	SERF2
8.63143e-30	0.265945	0.525	0.194	2.89481e-25	6	NCKAP1L
8.91005e-30	0.48997	0.675	0.305	2.98825e-25	6	MFNG
9.11831e-30	0.343475	0.543	0.209	3.0581e-25	6	DCTN2
9.29276e-30	0.332651	0.347	0.112	3.11661e-25	6	TMEM14C
9.5113e-30	0.384966	0.561	0.224	3.1899e-25	6	EIF6
1.02953e-29	0.313374	0.543	0.207	3.45282e-25	6	SDHB
1.18796e-29	0.439894	0.994	0.979	3.98416e-25	6	CFL1
1.26782e-29	0.253632	0.255	0.069	4.25202e-25	6	PIM3
1.41673e-29	0.268895	0.426	0.148	4.75144e-25	6	PCBP1
1.71318e-29	0.400149	0.54	0.215	5.74567e-25	6	SEC13
1.82816e-29	0.565114	0.807	0.435	6.13129e-25	6	LAT
1.9553e-29	0.31926	0.433	0.153	6.55768e-25	6	WNK1
2.12306e-29	0.607969	0.951	0.77	7.12032e-25	6	ISG20
2.5995e-29	0.2653	0.469	0.169	8.7182e-25	6	TMEM183A
3.41214e-29	0.558047	0.856	0.505	1.14436e-24	6	NDUFB4
4.76039e-29	0.291196	0.442	0.158	1.59654e-24	6	SUGT1
4.90125e-29	0.263597	0.248	0.067	1.64378e-24	6	MPRIP
4.96849e-29	0.360212	0.393	0.136	1.66633e-24	6	IL2RG
5.2565e-29	0.401772	0.5	0.194	1.76292e-24	6	SAMSN1
7.08783e-29	0.297717	0.383	0.13	2.37711e-24	6	RAD23B
1.0346e-28	0.256597	0.301	0.09	3.46984e-24	6	SUZ12
1.0825e-28	0.362323	0.497	0.194	3.63049e-24	6	SYNCRIP
1.12049e-28	0.315866	0.506	0.192	3.75789e-24	6	YARS
1.22399e-28	0.334894	0.515	0.201	4.10502e-24	6	NDUFA10
1.33739e-28	0.258864	0.429	0.151	4.48535e-24	6	HSPA4
1.3698e-28	0.488374	0.914	0.692	4.59405e-24	6	HNRNPK
1.51048e-28	0.366407	0.669	0.287	5.06585e-24	6	SSNA1
1.59937e-28	0.274504	0.512	0.19	5.36398e-24	6	TRAPPC3
1.93989e-28	0.284101	0.482	0.178	6.50601e-24	6	CDC123
2.58002e-28	0.540088	0.663	0.337	8.65288e-24	6	SSBP1
2.85077e-28	0.321604	0.543	0.214	9.5609e-24	6	MVP
3.47334e-28	0.498079	0.767	0.385	1.16489e-23	6	CSTB
3.90932e-28	0.347762	0.647	0.269	1.31111e-23	6	TXNL1
4.37199e-28	0.497014	0.699	0.333	1.46628e-23	6	EIF3A
4.57949e-28	0.504235	0.785	0.422	1.53587e-23	6	COPE
4.70909e-28	0.403392	0.641	0.28	1.57933e-23	6	CLTA
5.23454e-28	0.39111	0.402	0.144	1.75556e-23	6	CTSA
5.87189e-28	0.418662	0.623	0.268	1.96931e-23	6	METAP2
5.91545e-28	0.388104	0.525	0.213	1.98392e-23	6	MRPL11
7.96295e-28	0.333984	0.319	0.103	2.67062e-23	6	PHTF2
9.53038e-28	0.306136	0.567	0.226	3.1963e-23	6	FIBP
9.77159e-28	0.528434	0.917	0.821	3.27719e-23	6	COX6A1
1.00017e-27	0.553728	0.773	0.445	3.35438e-23	6	SELENOH
1.08206e-27	0.332242	0.38	0.133	3.629e-23	6	PRKDC
1.21948e-27	0.266206	0.371	0.126	4.08989e-23	6	HTATSF1
1.28522e-27	0.45842	0.666	0.31	4.31038e-23	6	MRPS34
1.30541e-27	0.550332	0.788	0.493	4.37809e-23	6	ATP5PF
1.32308e-27	0.419401	0.635	0.28	4.43734e-23	6	GABARAPL2
1.44073e-27	0.440356	0.604	0.266	4.83191e-23	6	MRPS15
1.44109e-27	0.253606	0.411	0.144	4.83312e-23	6	HCFC1R1
1.80721e-27	0.515834	0.604	0.274	6.06103e-23	6	FCMR
1.98215e-27	0.49609	0.819	0.459	6.64775e-23	6	TRAPPC1
1.98957e-27	0.292571	0.521	0.203	6.67263e-23	6	HAX1
2.12631e-27	0.262251	0.423	0.15	7.13122e-23	6	PIN4
2.52053e-27	0.306456	0.488	0.188	8.45334e-23	6	PSMD3
2.83138e-27	0.316102	0.549	0.219	9.49589e-23	6	NDUFS3
3.084e-27	0.42993	0.574	0.254	1.03431e-22	6	BANF1
5.21709e-27	0.339296	0.613	0.26	1.74971e-22	6	OLA1
5.6819e-27	0.37309	0.997	0.995	1.90559e-22	6	RPLP0
5.86527e-27	0.386545	0.531	0.219	1.96709e-22	6	H2AFJ
6.12988e-27	0.976451	0.794	0.524	2.05584e-22	6	H2AFZ
6.45868e-27	0.253304	0.399	0.141	2.16611e-22	6	DDX27
7.41281e-27	0.379937	0.613	0.265	2.48611e-22	6	FERMT3
7.81505e-27	0.28909	0.448	0.167	2.62101e-22	6	NSMCE1
1.30138e-26	0.525943	0.807	0.457	4.36457e-22	6	ROMO1
1.41993e-26	0.264655	0.429	0.157	4.76215e-22	6	GMPS
2.21017e-26	0.298499	0.313	0.103	7.41245e-22	6	PAG1
2.32381e-26	0.254805	0.472	0.177	7.7936e-22	6	INTS11
2.58638e-26	0.388725	0.982	0.907	8.6742e-22	6	COX7C
2.93596e-26	0.260837	0.451	0.167	9.84661e-22	6	ATXN10
3.00261e-26	0.41916	0.666	0.311	1.00701e-21	6	NDUFS7
3.9238e-26	0.44438	0.653	0.311	1.31596e-21	6	ANP32A
4.15708e-26	0.365445	0.503	0.203	1.3942e-21	6	TRADD
4.66604e-26	0.444038	0.653	0.317	1.5649e-21	6	CCT2
5.25792e-26	0.29409	0.451	0.171	1.7634e-21	6	FDPS
5.54571e-26	0.307496	0.433	0.165	1.85992e-21	6	PCED1B
6.0636e-26	0.343945	0.988	0.965	2.03361e-21	6	BTF3
6.46771e-26	0.524313	0.877	0.604	2.16914e-21	6	SOD1
7.72947e-26	0.29723	0.362	0.128	2.59231e-21	6	PLSCR3
7.9614e-26	0.448915	0.733	0.38	2.6701e-21	6	SNRPB2
8.24974e-26	0.260383	0.42	0.154	2.7668e-21	6	EIF4E2
8.50169e-26	0.492576	0.874	0.691	2.8513e-21	6	UQCRH
1.33375e-25	0.504583	0.837	0.549	4.47314e-21	6	UQCRQ
1.63683e-25	0.616449	0.475	0.206	5.48958e-21	6	PBXIP1
1.68976e-25	0.307036	0.448	0.171	5.66713e-21	6	PDCL3
1.84549e-25	0.382355	0.454	0.181	6.18942e-21	6	PMAIP1
2.01617e-25	0.617044	0.313	0.108	6.76185e-21	6	LGALS3
2.20957e-25	0.375302	0.555	0.241	7.41047e-21	6	SSR3
2.44878e-25	0.423433	0.693	0.333	8.21271e-21	6	NAA38
2.71829e-25	0.331073	0.561	0.231	9.1166e-21	6	TRAPPC2L
2.72092e-25	0.25163	0.178	0.043	9.12541e-21	6	REC8
2.85512e-25	0.423263	0.46	0.19	9.5755e-21	6	PELI1
2.96598e-25	0.284069	0.433	0.165	9.9473e-21	6	TNFAIP8
6.71992e-25	0.381887	0.66	0.309	2.25373e-20	6	UBE2N
6.99887e-25	0.364147	0.629	0.277	2.34728e-20	6	GNAI2
7.13688e-25	0.402736	0.693	0.334	2.39357e-20	6	POLR2E
7.24289e-25	0.302458	0.482	0.191	2.42912e-20	6	SNRNP70
8.37453e-25	0.430171	0.718	0.36	2.80865e-20	6	SRP9
8.75069e-25	0.296664	0.506	0.203	2.93481e-20	6	ASNA1
9.2054e-25	0.285567	0.344	0.119	3.08731e-20	6	BATF
1.10267e-24	0.354417	0.635	0.284	3.69813e-20	6	XRN2
1.15445e-24	0.314547	0.567	0.242	3.87179e-20	6	TXN2
1.29807e-24	0.444162	0.902	0.716	4.35347e-20	6	COX5B
1.48383e-24	0.458448	0.702	0.366	4.97646e-20	6	PSMA6
1.78019e-24	0.338289	0.531	0.223	5.97041e-20	6	EPB41
1.789e-24	0.523819	0.948	0.816	5.99995e-20	6	YBX1
1.98741e-24	0.27416	0.546	0.228	6.66539e-20	6	MPG
2.58436e-24	0.377276	0.739	0.359	8.66742e-20	6	SEC11A
3.28244e-24	0.648273	0.948	0.828	1.10086e-19	6	HNRNPA2B1
3.54754e-24	0.250755	0.166	0.039	1.18977e-19	6	MAGEH1
3.92001e-24	0.387726	0.472	0.199	1.31469e-19	6	CENPX
3.99684e-24	0.45575	0.844	0.598	1.34046e-19	6	ATP5MPL
4.21239e-24	0.260384	0.377	0.137	1.41275e-19	6	PPP6R1
4.98747e-24	0.4198	0.745	0.375	1.6727e-19	6	SELPLG
5.01294e-24	0.446325	0.905	0.673	1.68124e-19	6	UBL5
6.38356e-24	0.396067	0.666	0.317	2.14092e-19	6	CLPP
6.67553e-24	0.32703	0.65	0.295	2.23884e-19	6	HMOX2
6.73781e-24	0.266391	0.402	0.151	2.25973e-19	6	CHD4
1.08819e-23	0.4614	0.88	0.569	3.64957e-19	6	SEC61G
1.16678e-23	0.258588	0.509	0.209	3.91315e-19	6	SDHA
1.20454e-23	0.500543	0.804	0.509	4.03979e-19	6	POMP
1.44978e-23	0.318091	0.387	0.146	4.86227e-19	6	DDRGK1
1.5723e-23	0.389435	0.73	0.372	5.27319e-19	6	NONO
1.63674e-23	0.276182	0.411	0.16	5.4893e-19	6	EPRS
1.78979e-23	0.482641	0.623	0.31	6.00261e-19	6	CCT3
1.90767e-23	0.356319	0.494	0.21	6.39796e-19	6	NAP1L4
2.38255e-23	0.402019	0.785	0.418	7.99058e-19	6	TRMT112
2.65961e-23	0.250924	0.374	0.14	8.91981e-19	6	TIMM10
2.94694e-23	0.27044	0.521	0.219	9.88343e-19	6	PSMD2
3.05703e-23	0.359212	0.632	0.293	1.02527e-18	6	CD5
3.05929e-23	0.32598	0.577	0.258	1.02602e-18	6	PRMT1
3.15724e-23	0.272404	0.497	0.206	1.05887e-18	6	MRPL20
3.3287e-23	0.45537	0.73	0.39	1.11638e-18	6	SUMO1
4.11544e-23	0.480525	0.874	0.589	1.38023e-18	6	SEC61B
6.23033e-23	0.461143	0.794	0.468	2.08953e-18	6	ATP5PD
6.88717e-23	0.265747	0.233	0.071	2.30982e-18	6	BCL2L11
7.54863e-23	0.259985	0.475	0.194	2.53166e-18	6	DENR
8.24715e-23	0.462567	0.592	0.296	2.76593e-18	6	LSM4
9.78256e-23	0.336504	0.669	0.308	3.28088e-18	6	ZNHIT1
1.08915e-22	0.441168	0.834	0.582	3.65278e-18	6	NDUFS5
1.27228e-22	0.413444	0.669	0.334	4.26697e-18	6	FAM96B
1.31837e-22	0.495571	0.567	0.26	4.42153e-18	6	GBP5
1.33234e-22	0.35895	0.617	0.291	4.46839e-18	6	TAF15
1.46267e-22	0.500178	0.923	0.713	4.90549e-18	6	GYPC
1.5875e-22	0.47264	0.819	0.536	5.32415e-18	6	MDH2
1.9431e-22	0.315761	0.279	0.096	6.51675e-18	6	HIST1H1D
2.07679e-22	0.345571	0.66	0.308	6.96514e-18	6	POLR2G
2.56448e-22	0.419117	0.975	0.88	8.60075e-18	6	SLC25A6
2.84131e-22	0.46008	0.693	0.374	9.52918e-18	6	HNRNPF
4.01423e-22	0.494452	0.147	0.036	1.34629e-17	6	TNFRSF4
4.08525e-22	0.43492	0.963	0.888	1.37011e-17	6	HSPA8
4.09779e-22	0.450972	0.693	0.368	1.37432e-17	6	XRCC5
4.1606e-22	0.406993	0.721	0.386	1.39538e-17	6	PSMC5
4.41674e-22	0.346842	0.454	0.196	1.48129e-17	6	IMPDH2
4.44019e-22	0.30899	0.328	0.121	1.48915e-17	6	CCM2
5.2312e-22	0.460638	0.788	0.434	1.75444e-17	6	BIN1
5.93813e-22	0.491556	0.859	0.573	1.99153e-17	6	LSM7
7.2133e-22	0.416922	0.883	0.591	2.4192e-17	6	TMEM258
8.82633e-22	0.383069	0.62	0.308	2.96017e-17	6	RBBP4
1.02348e-21	0.389197	0.951	0.811	3.43255e-17	6	ELOB
1.12152e-21	0.28482	0.601	0.265	3.76134e-17	6	BLOC1S1
1.12717e-21	0.267562	0.439	0.179	3.78032e-17	6	NOB1
1.37447e-21	0.251261	0.426	0.173	4.6097e-17	6	USP1
1.42109e-21	0.286794	0.574	0.254	4.76607e-17	6	PPP1R7
1.52308e-21	0.720976	0.752	0.548	5.10809e-17	6	HLA-DRB1
1.6024e-21	0.439167	0.963	0.891	5.37412e-17	6	HSP90AA1
1.69993e-21	0.413069	0.822	0.495	5.70124e-17	6	TBCA
1.73172e-21	0.375256	0.62	0.295	5.80784e-17	6	PAK2
2.01687e-21	0.323012	0.506	0.225	6.76418e-17	6	ETHE1
2.1985e-21	0.36513	0.702	0.355	7.37331e-17	6	COX7A2L
2.42886e-21	0.432732	0.794	0.483	8.14592e-17	6	NME2
2.54849e-21	0.419806	0.825	0.521	8.54713e-17	6	NDUFB10
2.64441e-21	0.257593	0.491	0.208	8.86881e-17	6	TOP1
2.82601e-21	0.264332	0.543	0.241	9.47789e-17	6	VDAC3
2.88958e-21	0.494821	0.724	0.433	9.69107e-17	6	PRDX2
3.41143e-21	0.255008	0.463	0.191	1.14413e-16	6	MRPS35
3.42744e-21	0.261424	0.555	0.245	1.14949e-16	6	PTPN7
4.55927e-21	0.297361	0.301	0.108	1.52909e-16	6	JAKMIP1
4.61495e-21	0.287683	0.518	0.226	1.54776e-16	6	LMAN1
4.86888e-21	0.43019	0.758	0.438	1.63292e-16	6	UBE2L3
5.3632e-21	0.416563	0.88	0.608	1.79871e-16	6	ATP5MD
6.11124e-21	0.43356	0.592	0.295	2.04959e-16	6	CYC1
6.46803e-21	0.341718	0.282	0.103	2.16925e-16	6	RCAN3
7.21022e-21	0.568284	0.822	0.482	2.41816e-16	6	SAT1
7.79234e-21	0.37832	0.73	0.384	2.61339e-16	6	TRAF3IP3
7.96874e-21	0.362841	0.736	0.363	2.67256e-16	6	TBCB
1.06402e-20	0.403806	0.706	0.378	3.56853e-16	6	GHITM
1.17295e-20	0.371338	0.721	0.365	3.93385e-16	6	CARD16
1.49098e-20	0.341734	0.727	0.37	5.00044e-16	6	OTUB1
1.7365e-20	0.495765	0.81	0.564	5.82386e-16	6	SNRPB
1.86045e-20	0.272719	0.525	0.231	6.23957e-16	6	PSMC1
2.60982e-20	0.905015	0.126	0.029	8.7528e-16	6	TRBV28
3.93645e-20	0.367787	0.623	0.304	1.32021e-15	6	TMEM256
4.04248e-20	0.326	0.629	0.305	1.35577e-15	6	ELOC
4.56678e-20	0.388734	0.66	0.337	1.53161e-15	6	OXA1L
4.65507e-20	0.278172	0.623	0.295	1.56122e-15	6	ANAPC5
5.03057e-20	0.399095	0.798	0.469	1.68715e-15	6	WAS
5.91851e-20	0.362275	0.666	0.34	1.98495e-15	6	DDT
6.42319e-20	0.308783	0.598	0.281	2.15421e-15	6	GNAS
6.88105e-20	0.543071	0.831	0.524	2.30777e-15	6	SPOCK2
7.07587e-20	0.377952	0.739	0.405	2.3731e-15	6	ATP5F1D
7.47054e-20	0.434835	0.782	0.488	2.50547e-15	6	PHB2
8.83266e-20	0.299762	0.577	0.269	2.9623e-15	6	GRSF1
9.90641e-20	0.307466	0.571	0.271	3.32241e-15	6	KHDRBS1
1.30229e-19	0.257396	0.512	0.226	4.36762e-15	6	TCP1
1.42261e-19	0.451634	0.868	0.61	4.77116e-15	6	CAP1
1.53039e-19	0.25495	0.46	0.199	5.13264e-15	6	CLEC2D
1.60114e-19	0.306704	0.107	0.022	5.36991e-15	6	TTN
1.73524e-19	0.342683	0.586	0.284	5.81966e-15	6	APOBEC3G
1.99593e-19	0.335327	0.69	0.358	6.69395e-15	6	HNRNPR
2.45966e-19	0.375312	0.856	0.585	8.2492e-15	6	DBI
2.61312e-19	0.255783	0.552	0.25	8.76389e-15	6	MAP4K1
3.23383e-19	0.253609	0.451	0.197	1.08456e-14	6	TSPAN14
3.33107e-19	0.292457	0.227	0.076	1.11718e-14	6	STAM
3.61997e-19	0.387435	0.617	0.317	1.21407e-14	6	VSIR
3.69919e-19	0.382873	0.822	0.464	1.24063e-14	6	CD2
4.00261e-19	0.415274	0.69	0.392	1.34239e-14	6	SNRPC
5.62216e-19	0.373056	0.641	0.345	1.88556e-14	6	CCT7
6.20704e-19	0.578695	0.451	0.211	2.08172e-14	6	HIST1H1E
1.00633e-18	0.391149	0.822	0.513	3.37504e-14	6	SNU13
1.51763e-18	0.338134	0.653	0.328	5.08982e-14	6	HADHA
1.52885e-18	0.421317	0.739	0.422	5.12744e-14	6	ITGA4
2.52895e-18	0.271123	0.546	0.256	8.48158e-14	6	LINC00861
2.67501e-18	0.30401	0.632	0.306	8.97144e-14	6	OSTF1
3.31963e-18	0.28872	0.638	0.316	1.11334e-13	6	RAB1B
3.49687e-18	0.282878	0.994	1	1.17278e-13	6	MT-CO1
3.68722e-18	0.37009	0.788	0.441	1.23662e-13	6	EIF4H
3.75495e-18	0.259154	0.494	0.223	1.25934e-13	6	MRFAP1
4.9548e-18	0.256119	0.61	0.294	1.66174e-13	6	RAB7A
5.49945e-18	0.318041	0.595	0.297	1.84441e-13	6	LSM3
[truncated: 643 more rows]

## Sheet: Fig 2b;Sup Fig2b,f,g,h,i
Fig 2b;Sup Fig2b,f,g,h,i
Sample	V	J	CDR3_AA	CDR3_NT	Gene_type	Count
76_alpha	TRAV12-2	TRAJ54	CAVWGGAQKLVF	TGTGCCGTGTGGGGGGGAGCCCAGAAGCTGGTATTT	TRAC	6
76_alpha	TRAV4	TRAJ43	CLVGEGMNNDDLRF	TGCCTCGTGGGGGAGGGGATGAATAACGATGACCTGCGCTTT	TRAC	1
76_alpha	TRAV3	TRAJ40	CAAEGTYKYIF	TGTGCTGCGGAAGGAACCTACAAATACATCTTT	TRAC	1
76_alpha	TRAV8-4	TRAJ3	CAVSGQGSDSKLIF	TGTGCTGTGAGTGGTCAAGGCAGTGATTCCAAACTGATCTTT	TRAC	1
76_alpha	TRAV2	TRAJ26	CAVEVRIDNYGQNFVF	TGTGCTGTGGAGGTCCGAATTGATAACTATGGTCAGAATTTTGTCTTT	TRAC	19
76_alpha	TRAV13-2	TRAJ31	WAENENNNARLMF	TGGGCAGAGAATGAGAATAACAATGCCAGACTCATGTTT	TRAC	1
76_alpha	TRAV4	TRAJ13	CLVDMSYQKVTF	TGCCTCGTGGACATGAGTTACCAGAAAGTTACCTTT	TRAC	1
76_alpha	TRAV3	TRAJ37	CAVRGHGSSNTGKLSV	TGTGCTGTGAGAGGGCATGGCTCTAGCAACACAGGCAAACTAAGCGTT	TRAC	1
76_alpha	TRAV12-3	TRAJ38	CAMISVNAGNNRKLIW	TGTGCAATGATCTCGGTTAATGCTGGCAACAACCGTAAGCTGATTTGG	TRAC	1
76_alpha	TRAV1-2	TRAJ33	CAVRDHRRSNYQLIW	TGTGCTGTGAGAGATCATCGCCGTAGCAACTATCAGTTAATCTGG	TRAC	1
76_alpha	TRAV13-2	TRAJ29	CAENPNSGNTPLVF	TGTGCAGAGAACCCGAATTCAGGAAACACACCTCTTGTCTTC	TRAC	1
76_alpha	TRAV8-4	TRAJ23	CAVSLLNQGGKLIF	TGTGCTGTGAGTCTCCTTAACCAGGGAGGAAAGCTTATCTTC	TRAC	21
76_alpha	TRAV20	TRAJ22	CAVRVRSSGSARQLTF	TGTGCTGTGCGGGTTAGATCTTCTGGTTCTGCAAGGCAACTGACCTTT	TRAC	3
76_alpha	TRAV12-2	TRAJ34	CAVNKGEGNTDKLIF	TGTGCCGTGAACAAAGGGGAGGGGAACACCGACAAGCTCATCTTT	TRAC	1
76_alpha	TRAV8-3	TRAJ54	CAVGALGAQKLVF	TGTGCTGTGGGTGCGCTGGGAGCCCAGAAGCTGGTATTT	TRAC	1
76_alpha	TRAV35	TRAJ44	CAGRGVGAGTASKLTF	TGTGCTGGGCGTGGGGTGGGGGCCGGCACTGCCAGTAAACTCACCTTT	TRAC	3
76_alpha	TRAV17	TRAJ26	CATDDNYGQNFVF	TGTGCTACGGACGATAACTATGGTCAGAATTTTGTCTTT	TRAC	1
76_alpha	TRAV3	TRAJ40	CAVRRTSGTYKSIF	TGTGCTGTGAGGCGTACCTCAGGAACCTACAAATCCATCTTT	TRAC	1
76_alpha	TRAV3	TRAJ37	CAVRDRSNTGKLIF	TGTGCTGTGAGAGACCGTAGCAACACAGGCAAACTAATCTTT	TRAC	16
76_alpha	TRAV13-2	TRAJ9	CAENSGNTGGFKTIF	TGTGCAGAGAATTCCGGAAATACTGGAGGCTTCAAAACTATCTTT	TRAC	12
76_alpha	TRAV6	TRAJ37	CALLSSNTGKLIF	TGTGCTCTGCTGTCTAGCAACACAGGCAAACTAATCTTT	TRAC	1
76_alpha	TRAV21	TRAJ40	CASRRTYKYIV	TGTGCTTCTCGACGAACCTACAAATACATCGTT	TRAC	1
76_alpha	TRAV14/DV4	TRAJ47	CAMREDMEYGNKLVF	TGTGCAATGAGAGAGGACATGGAATATGGAAACAAGCTGGTCTTT	TRAC	1
76_alpha	TRAV2	TRAJ29	CAAWNSGNTPLVF	TGTGCTGCGTGGAATTCAGGAAACACACCTCTTGTCTTT	TRAC	32
76_alpha	TRAV26-1	TRAJ17	CIVREAAGNKLTF	TGCATCGTCAGGGAAGCTGCAGGCAACAAGCTAACTTTT	TRAC	1
76_alpha	TRAV13-2	TRAJ11	CAENSVGYSTLTF	TGTGCAGAGAATTCCGTAGGATACAGCACCCTCACCTTT	TRAC	12
76_alpha	TRAV12-2	TRAJ41	CAVTPPGSGYALNF	TGTGCCGTGACCCCACCGGGGTCCGGGTATGCACTCAACTTC	TRAC	1
76_alpha	TRAV13-2	TRAJ29	CAENPNSGNTPLVF	TGTGCAGAGAACCCGAATTCAGGAAACACACCTCTTGTCTTT	TRAC	14
76_alpha	TRAV8-4	TRAJ3	CAVSDQSSASKIIV	TGTGCTGTGAGTGATCAAAGCAGTGCTTCCAAGATAATCGTT	TRAC	2
76_alpha	TRAV8-4	TRAJ40	CAVTFTAGTYKYIF	TGTGCTGTGACCTTTACCGCAGGAACCTACAAATACATCTTT	TRAC	1
76_alpha	TRAV30	TRAJ50	CGTEITSYDKVIF	TGCGGCACAGAGATAACCTCCTACGACAAGGTGATATTT	TRAC	5
76_alpha	TRAV12-2	TRAJ9	CAAATGGFKTIF	TGTGCCGCTGCTACTGGAGGCTTCAAAACTATCTTT	TRAC	7
76_alpha	TRAV16	TRAJ26	CARSDKYGQNFVF	TGTGCTCGAAGTGATAAATATGGTCAGAATTTTGTCTTT	TRAC	1
76_alpha	TRAV3	TRAJ43	CGVRDPMRF	TGTGGTGTGAGAGACCCGATGCGCTTT	TRAC	1
76_alpha	TRAV20	TRAJ53	CAGRSSGGSNYKLTF	TGTGCTGGGCGGAGTAGTGGAGGTAGCAACTATAAACTGACATTT	TRAC	3
76_alpha	TRAV27	TRAJ29	CAGRNSGNTPLVF	TGTGCAGGCCGGAATTCAGGAAACACACCTCTTGTCTTT	TRAC	2
76_alpha	TRAV36/DV7	TRAJ47	WAVGREYGNKLVF	TGGGCTGTGGGACGGGAATATGGAAACAAGCTGGTCTTT	TRAC	1
76_alpha	TRAV21	TRAJ43	CAVEGLLDNDMRF	TGTGCTGTGGAGGGCCTTCTAGACAATGACATGCGCTTT	TRAC	2
76_alpha	TRAV20	TRAJ53	WAVRSSGGSNYKLTF	TGGGCTGTGCGTAGTAGTGGAGGTAGCAACTATAAACTGACATTT	TRAC	1
76_alpha	TRAV3	TRAJ41	CAVSSSNSKSGYALNF	TGTGCTGTTTCTAGCTCGAACTCAAAGTCCGGGTATGCACTCAACTTC	TRAC	1
76_alpha	TRAV19	TRAJ28	CALRVASGAGSYQLTF	TGTGCTCTGAGGGTAGCCTCTGGGGCTGGGAGTTACCAACTCACTTTC	TRAC	5
76_alpha	TRAV12-2	TRAJ42	CAVNRGYGGSQGNLIF	TGTGCCGTGAATCGAGGTTATGGAGGAAGCCAAGGAAATCTCATCTTT	TRAC	4
76_alpha	TRAV12-3	TRAJ37	CAFPSNTGKLIF	TGTGCCTTCCCTAGCAACACAGGCAAACTAATCTTT	TRAC	2
76_alpha	TRAV8-4	TRAJ23	CAVSLYNQGGKLIF	TGTGCTGTGAGTCTTTATAACCAGGGAGGAAAGCTTATCTTC	TRAC	44
76_alpha	TRAV35	TRAJ31	CAGQRGNARLMF	TGTGCTGGGCAGAGGGGCAATGCCAGACTCATGTTT	TRAC	9
76_alpha	TRAV8-4	TRAJ3	CAVSDQSSASKIIF	TGTGCTGTGAGTGATCAAAGCAGTGCTTCAAAGATAATCTTT	TRAC	1
76_alpha	TRAV26-2	TRAJ43	CILSHLFNNNDMRF	TGCATCCTGAGCCACCTCTTTAATAACAATGACATGCGCTTT	TRAC	1
76_alpha	TRAV8-3	TRAJ11	CAVGAGPHSGYSTLTF	TGTGCTGTGGGTGCAGGTCCCCATTCAGGATACAGCACCCTCACCTTT	TRAC	1
76_alpha	TRAV2	TRAJ11	CAVGSGYSTLTF	TGTGCTGTGGGATCAGGATACAGCACCCTCACCTTT	TRAC	28
76_alpha	TRAV26-2	TRAJ54	CILREGAQKLVF	TGCATCCTGAGAGAGGGAGCCCAGAAGCTGGTATTT	TRAC	4
76_alpha	TRAV20	TRAJ53	CAVRSSEGSNYKLTF	TGTGCTGTGCGGAGTAGTGAAGGTAGCAACTATAAACTGACATTT	TRAC	1
76_alpha	TRAV8-4	TRAJ13	CAVSVREAGGYQKVTF	TGTGCTGTGAGTGTAAGGGAGGCTGGGGGTTACCAGAAAGTTACCTTT	TRAC	14
76_alpha	TRAV13-1	TRAJ10	CAASTGGGNKLTF	TGTGCAGCAAGTACGGGAGGAGGAAACAAACTCACCTTT	TRAC	1
76_alpha	TRAV3	TRAJ40	CAVRRTSGTYKYIF	TGTGCTGTGAGGCGTACCTCAGGAACCTACAAATACATCTTT	TRAC	63
76_alpha	TRAV27	TRAJ28	CAGPEAGIYQLTF	TGTGCAGGGCCCGAGGCTGGGATTTACCAACTCACTTTC	TRAC	1
76_alpha	TRAV8-6	TRAJ20	CAVSDSGKLSF	TGTGCTGTGAGTGATTCGGGCAAGCTCAGCTTT	TRAC	4
76_alpha	TRAV4	TRAJ36	CLVGVVTGANNLFF	TGCCTCGTGGGTGTTGTGACTGGGGCAAACAACCTCTTCTTT	TRAC	13
76_alpha	TRAV8-4	TRAJ8	CAVSVMNTGFQKLVF	TGTGCTGTGAGTGTCATGAACACAGGCTTTCAGAAACTTGTATTT	TRAC	1
76_alpha	TRAV26-1	TRAJ53	CIVVGGSNYKLTF	TGCATCGTCGTCGGAGGTAGCAACTATAAACTGACATTT	TRAC	3
76_alpha	TRAV27	TRAJ44	CAGGTASKLTF	TGTGCAGGAGGCACTGCCAGTAAACTCACCTTT	TRAC	7
76_alpha	TRAV20	TRAJ22	CAVRSSGSARQLTF	TGTGCTGTGCGGAGTTCTGGTTCTGCAAGGCAACTGACCTTT	TRAC	13
76_alpha	TRAV26-1	TRAJ42	CIVSGGGSQGNLIF	TGCATCGTCAGTGGGGGAGGAAGCCAAGGAAATCTCATCTTT	TRAC	1
76_alpha	TRAV26-1	TRAJ42	CIPGGSQGNLIF	TGCATCCCTGGAGGAAGCCAAGGAAATCTCATCTTT	TRAC	3
76_alpha	TRAV27	TRAJ31	CAGVRARLMC	TGTGCAGGAGTACGAGCGAGACTCATGTGT	TRAC	1
76_alpha	TRAV13-1	TRAJ57	CAAAYQGGSEKLVF	TGTGCAGCAGCGTACCAGGGCGGATCTGAAAAGCTGGTCTTT	TRAC	1
76_alpha	TRAV3	TRAJ8	CAVRDMNTGFQKLVF	TGTGCTGTGAGAGACATGAACACAGGCTTTCAGAAACTTGTATTT	TRAC	27
76_alpha	TRAV12-3	TRAJ49	CAMSKGNTGNQFYF	TGTGCAATGAGTAAGGGGAACACCGGTAACCAGTTCTATTTT	TRAC	3
76_alpha	TRAV8-3	TRAJ32	CASQYKLIF	TGTGCCAGTCAGTACAAGCTCATCTTT	TRAC	2
76_alpha	TRAV14/DV4	TRAJ13	CAMREGYGGYQKVTF	TGTGCAATGAGAGAGGGCTATGGGGGTTACCAGAAAGTTACCTTT	TRAC	1
76_alpha	TRAV26-2	TRAJ48	CILIDISNFGNEKLTF	TGCATCCTGATAGACATATCTAACTTTGGAAATGAGAAATTAACCTTT	TRAC	1
76_alpha	TRAV36/DV7	TRAJ47	CAVGREYGNKLVF	TGTGCTGTGGGACGGGAATATGGAAACAAGCTGGTCTTT	TRAC	38
76_alpha	TRAV8-6	TRAJ17	CAVSDRRAAGNKLTF	TGTGCTGTGAGTGATCGAAGGGCTGCAGGCAACAAGCTAACTTTT	TRAC	12
76_alpha	TRAV38-1	TRAJ17	CARPQAAGNKLTF	TGTGCTCGACCTCAAGCTGCAGGCAACAAGCTAACTTTT	TRAC	1
76_alpha	TRAV13-1	TRAJ52	CAATQNAGGTSYGKLTF	TGTGCAGCAACCCAAAATGCTGGTGGTACTAGCTATGGAAAGCTGACATTT	TRAC	1
76_alpha	TRAV3	TRAJ33	CAVRDTDSSYQLIW	TGTGCTGTGAGAGACACCGATAGCAGCTATCAGTTAATCTGG	TRAC	1
76_alpha	TRAV23/DV6	TRAJ58	CAASGTSGSRLTF	TGTGCAGCAAGCGGAACCAGTGGCTCTAGGTTGACCTTT	TRAC	1
76_alpha	TRAV38-1	TRAJ32	CAFIPPGGATNKLIF	TGTGCTTTCATCCCGCCAGGTGGTGCTACAAACAAGCTCATCTTT	TRAC	1
76_alpha	TRAV1-2	TRAJ26	CAVRDSRPAGQNFVF	TGTGCTGTGAGAGATTCGAGACCCGCGGGACAGAATTTTGTCTTT	TRAC	3
76_alpha	TRAV12-2	TRAJ4	CAVLPGGYNKLIF	TGTGCCGTCCTCCCTGGTGGCTACAATAAGCTGATTTTT	TRAC	3
76_alpha	TRAV24	TRAJ23	CAPMIYNQGGKLIF	TGTGCCCCCATGATTTATAACCAGGGAGGAAAGCTTATCTTC	TRAC	1
76_alpha	TRAV3	TRAJ33	CAVRDRDSNYRLIW	TGTGCTGTGAGAGATAGGGATAGCAACTATCGGTTAATCTGG	TRAC	1
76_alpha	TRAV2	TRAJ42	CAVEDREERQGNLIF	TGTGCTGTGGAGGATCGAGAAGAAAGACAAGGAAATCTCATCTTT	TRAC	1
76_alpha	TRAV19	TRAJ36	CALSEATQTGANNLFF	TGTGCTCTGAGTGAGGCAACGCAAACTGGGGCAAACAACCTCTTCTTT	TRAC	1
76_alpha	TRAV8-3	TRAJ10	CAVGPRLTGGGNKLTF	TGTGCTGTGGGTCCCCGACTCACGGGAGGAGGAAACAAACTCACCTTT	TRAC	1
76_alpha	TRAV19	TRAJ56	CALSDAWAGANSKLTF	TGTGCTCTGAGTGACGCCTGGGCTGGAGCCAATAGTAAGCTGACATTT	TRAC	1
76_alpha	TRAV20	TRAJ48	CAAFGNEKLTF	TGTGCTGCCTTTGGAAATGAGAAATTAACCTTT	TRAC	10
76_alpha	TRAV26-1	TRAJ41	CIVSSNSGYALNF	TGCATCGTCAGCTCAAATTCCGGGTATGCACTCAACTTC	TRAC	1
76_alpha	TRAV3	TRAJ43	CAVSDPMRF	TGTGCTGTGAGCGACCCGATGCGCTTT	TRAC	1
76_alpha	TRAV8-4	TRAJ52	CAVRGPGTSYGKLTF	TGTGCTGTGAGGGGGCCTGGTACTAGCTATGGAAAGCTGACATTT	TRAC	2
76_alpha	TRAV16	TRAJ53	CALRVSGGSNYKLTF	TGTGCTCTAAGAGTGAGTGGAGGTAGCAACTACAAACTGACATTT	TRAC	1
76_alpha	TRAV21	TRAJ20	CAVLSSNDYKLSF	TGTGCTGTCCTTAGTTCTAACGACTACAAGCTCAGCTTT	TRAC	7
76_alpha	TRAV36/DV7	TRAJ44	CAVAPNTGTASKLTF	TGTGCTGTGGCCCCAAATACCGGCACTGCCAGTAAACTCACCTTT	TRAC	9
76_alpha	TRAV13-1	TRAJ45	CAEFLSGGGADGLTF	TGTGCGGAGTTCCTTTCAGGAGGAGGTGCTGACGGACTCACCTTT	TRAC	1
76_alpha	TRAV4	TRAJ34	SLVVPRLDTDKPIF	TCCCTCGTGGTCCCTAGGTTGGACACCGACAAGCCCATCTTT	TRAC	1
76_alpha	TRAV3	TRAJ40	CAVRDHTSGTYKYSF	TGTGCTGTGAGAGACCACACCTCAGGAACCTACAAATACAGCTTT	TRAC	1
76_alpha	TRAV8-2	TRAJ23	CVVSDPLYIQGGKLIF	TGTGTTGTGAGTGATCCCCTTTATATCCAGGGAGGAAAGCTTATCTTC	TRAC	1
76_alpha	TRAV16	TRAJ6	CALISGGSYIPTF	TGTGCTCTAATATCAGGAGGAAGCTACATACCTACATTT	TRAC	3
76_alpha	TRAV8-2	TRAJ21	CVGTYNFNKFYF	TGTGTTGGAACCTACAACTTCAACAAATTTTACTTT	TRAC	17
76_alpha	TRAV3	TRAJ24	CAVRDMRRDDSWGKLQF	TGTGCTGTGAGAGACATGAGAAGGGATGACAGCTGGGGGAAATTGCAGTTT	TRAC	13
76_alpha	TRAV22	TRAJ28	CAAARRAGSYQLTF	TGTGCTGCCGCGCGAAGGGCTGGGAGTTACCAACTCACTTTC	TRAC	2
76_alpha	TRAV12-2	TRAJ40	CAVIKAGSGTYKYIF	TGTGCCGTGATTAAGGCGGGCTCAGGAACCTACAAATACATCTTT	TRAC	1
76_alpha	TRAV8-4	TRAJ47	CAVSVGYGNKLVF	TGTGCTGTGAGTGTTGGATATGGAAACAAGCTGGTCTTT	TRAC	28
76_alpha	TRAV27	TRAJ52	CAGVRAGCTSYGKLTF	TGTGCAGGTGTTCGGGCTGGTTGTACTAGCTATGGAAAGCTGACATTT	TRAC	1
76_alpha	TRAV8-4	TRAJ8	CAVRGMNTGFQKLVF	TGTGCTGTGCGTGGCATGAACACAGGCTTTCAGAAACTTGTATTT	TRAC	1
76_alpha	TRAV20	TRAJ58	CAVQEDGSRLTF	TGTGCTGTGCAGGAAGATGGCTCTAGGTTGACCTTT	TRAC	1
76_alpha	TRAV8-4	TRAJ52	CAVRGPGTSYGKMTF	TGTGCTGTGAGGGGGCCTGGTACTAGCTATGGAAAGATGACATTT	TRAC	1
76_alpha	TRAV38-1	TRAJ20	CAFVDDYKLSF	TGTGCTTTCGTTGACGACTACAAGCTCAGCTTT	TRAC	1
76_alpha	TRAV3	TRAJ49	CADPGRSNQFSF	TGTGCCGACCCGGGCCGAAGTAACCAGTTCTCTTTT	TRAC	1
76_alpha	TRAV2	TRAJ26	CAVEGNYGQNFVF	TGTGCTGTGGAGGGGAACTATGGTCAGAATTTTGTCTTT	TRAC	3
76_alpha	TRAV26-2	TRAJ43	CIRSDMRF	TGCATCCGGTCTGACATGCGCTTT	TRAC	17
76_alpha	TRAV2	TRAJ22	CAISSGSARQLTF	TGTGCCATTTCTTCTGGTTCTGCAAGGCAACTGACCTTT	TRAC	19
76_alpha	TRAV35	TRAJ42	CAGQLGGSQGNLIF	TGTGCTGGGCAGCTCGGAGGAAGCCAAGGAAATCTCATCTTT	TRAC	3
76_alpha	TRAV35	TRAJ44	CGTGTASKLTF	TGCGGGACCGGCACTGCCAGTAAACTCACCTTT	TRAC	1
76_alpha	TRAV2	TRAJ39	CAHLMLTF	TGTGCTCACCTCATGCTCACCTTT	TRAC	5
76_alpha	TRAV27	TRAJ11	CAGAAGYSTLTF	TGTGCAGGAGCGGCAGGATACAGCACCCTCACCTTT	TRAC	63
76_alpha	TRAV8-6	TRAJ4	CAVRSGGYNKLIF	TGTGCTGTGAGGAGTGGTGGCTACAATAAGCTGATTTTT	TRAC	2
76_alpha	TRAV2	TRAJ11	CAAAGYSTLTF	TGTGCTGCGGCAGGATACAGCACCCTCACCTTT	TRAC	1
76_alpha	TRAV27	TRAJ38	CACVLNAGNSRKLIC	TGTGCATGCGTACTTAATGCTGGCAACAGCCGTAAGCTGATTTGT	TRAC	1
76_alpha	TRAV26-2	TRAJ39	CILRDVDAGNMLTF	TGCATCCTGAGAGACGTCGATGCAGGCAACATGCTCACCTTT	TRAC	4
76_alpha	TRAV8-2	TRAJ21	CVVSEDNFNKYYF	TGTGTTGTGAGTGAAGACAACTTCAACAAATATTACTTT	TRAC	1
76_alpha	TRAV13-2	TRAJ45	CRVYSGGGADGLTF	TGTAGGGTGTATTCAGGAGGAGGTGCTGACGGACTCACCTTT	TRAC	2
76_alpha	TRAV4	TRAJ34	CLVVPRFVTDKLIF	TGCCTCGTGGTCCCTAGGTTTGTCACCGACAAGCTCATCTTT	TRAC	1
76_alpha	TRAV17	TRAJ11	CATDNAGYSTLTF	TGTGCTACGGACAATGCAGGATACAGCACCCTCACCTTT	TRAC	2
76_alpha	TRAV20	TRAJ15	CAVQAEAGTALIF	TGTGCTGTGCAGGCCGAGGCAGGAACTGCCCTGATCTTT	TRAC	1
76_alpha	TRAV8-4	TRAJ3	CAVSDKRSASKITF	TGTGCTGTGAGTGATAAAAGAAGTGCCTCCAAGATAACCTTT	TRAC	1
76_alpha	TRAV20	TRAJ57	CAVRAITQGGAEKLVF	TGTGCTGTGCGGGCAATAACTCAGGGCGGAGCTGAAAAGCTGGTCTTT	TRAC	1
76_alpha	TRAV3	TRAJ8	CAVRDDGLQELVF	TGTGCTGTGAGAGACGACGGCCTTCAGGAACTTGTATTT	TRAC	1
76_alpha	TRAV21	TRAJ39	CAVKGAGNMLTF	TGTGCTGTGAAGGGTGCAGGCAACATGCTCACCTTT	TRAC	1
76_alpha	TRAV8-2	TRAJ21	CVVSEDNFNKFYF	TGTGTTGTGAGTGAAGACAACTTCAACAAATTTTACTTT	TRAC	6
76_alpha	TRAV8-4	TRAJ8	CAVSGMNTGFQKRVF	TGTGCTGTGAGTGGCATGAACACAGGCTTTCAGAAACGTGTATTT	TRAC	1
76_alpha	TRAV3	TRAJ40	LALGDGARASGTYKFIF	TTGGCTTTGGGAGACGGGGCCCGGGCCTCAGGAACCTACAAATTCATCTTT	TRAC	1
76_alpha	TRAV38-2/DV8	TRAJ49	CAYRSAYTGNQFYF	TGTGCTTATAGGAGCGCGTACACCGGTAACCAGTTCTATTTT	TRAC	1
76_alpha	TRAV2	TRAJ45	CAVEAYSGGGADGLTF	TGTGCTGTGGAGGCGTATTCAGGAGGAGGTGCTGACGGACTCACCTTT	TRAC	47
76_alpha	TRAV8-2	TRAJ40	CVVSGIDSGTYKYIF	TGTGTTGTGAGTGGTATTGACTCAGGAACCTACAAATACATCTTT	TRAC	1
76_alpha	TRAV3	TRAJ38	CAVRGLNAGNNRKLIW	TGTGCTGTGAGAGGCCTTAATGCTGGCAACAACCGTAAGCTGATTTGG	TRAC	17
76_alpha	TRAV8-4	TRAJ54	CAVTLTIQGAQKLVF	TGTGCTGTGACCTTAACTATTCAGGGAGCCCAGAAGCTGGTATTT	TRAC	26
76_alpha	TRAV8-2	TRAJ17	CVVRVSKAAGNKLTV	TGTGTTGTGAGGGTTTCGAAAGCTGCAGGCAACAAGCTAACTGTT	TRAC	1
76_alpha	TRAV4	TRAJ43	CLVGEGSKNNDMRF	TGCCTCGTGGGGGAGGGGAGTAAGAACAATGACATGCGCTTT	TRAC	1
76_alpha	TRAV8-2	TRAJ5	CVVSGDTGRRALTF	TGTGTTGTGAGTGGAGACACGGGCAGGAGAGCACTTACTTTT	TRAC	1
76_alpha	TRAV3	TRAJ40	CAVRDHTSGTYKYTF	TGTGCTGTGAGAGACCACACCTCAGGAACCTACAAATACACCTTT	TRAC	1
76_alpha	TRAV1-2	TRAJ33	CAVLDSNYQLIW	TGTGCTGTGTTGGATAGCAACTATCAGTTAATCTGG	TRAC	9
76_alpha	TRAV12-3	TRAJ6	CAMTGGSYIPTF	TGTGCAATGACGGGAGGAAGCTACATACCTACATTT	TRAC	1
76_alpha	TRAV1-2	TRAJ20	CAVREYYKLSF	TGTGCTGTGAGAGAGTACTACAAGCTCAGCTTT	TRAC	2
76_alpha	TRAV35	TRAJ42	CAGNYGGSQGNLIF	TGTGCTGGGAATTATGGAGGAAGCCAAGGAAATCTCATCTTT	TRAC	1
76_alpha	TRAV20	TRAJ39	CAVRAGGAGNKLTF	TGTGCTGTGCGGGCGGGCGGTGCAGGCAACAAGCTCACCTTT	TRAC	1
76_alpha	TRAV8-4	TRAJ3	WAVSDQSSASKIIF	TGGGCTGTGAGTGATCAAAGCAGTGCTTCCAAGATAATCTTT	TRAC	5
76_alpha	TRAV22	TRAJ5	CAVDPMDTGRRALTF	TGTGCTGTGGACCCCATGGACACGGGCAGGAGAGCACTTACTTTT	TRAC	3
76_alpha	TRAV36/DV7	TRAJ38	CAVCNAGNNRKLIW	TGTGCTGTTTGTAATGCTGGCAACAACCGTAAGCTTATTTGG	TRAC	1
76_alpha	TRAV20	TRAJ54	CAGLIQVAQKLVF	TGTGCTGGGCTAATTCAGGTAGCCCAGAAGCTGGTATTT	TRAC	1
76_alpha	TRAV20	TRAJ57	CAVRAITQGGSEKLVF	TGTGCTGTGCGGGCAATAACTCAGGGCGGATCTGAAAAGCTGGTCTTT	TRAC	15
76_alpha	TRAV21	TRAJ39	CAVEGAGNMLTF	TGTGCTGTTGAGGGTGCAGGCAACATGCTCACCTTT	TRAC	11
76_alpha	TRAV23/DV6	TRAJ29	CAASERRNTPLVF	TGTGCAGCAAGCGAAAGAAGAAACACACCTCTTGTCTTT	TRAC	2
76_alpha	TRAV8-2	TRAJ16	CVVRLLSDGQKLLF	TGTGTTGTGAGGCTCCTTTCAGATGGCCAGAAGCTGCTCTTT	TRAC	13
76_alpha	TRAV8-4	TRAJ40	CAVNTTAANKYNF	TGTGCTGTGAATACCACAGCAGCCAACAAGTACAACTTT	TRAC	1
76_alpha	TRAV14/DV4	TRAJ26	CATKDNYGQNFVF	TGTGCAACGAAAGATAACTATGGTCAGAATTTTGTCTTT	TRAC	1
76_alpha	TRAV12-2	TRAJ42	CAVNRGYGGSQGNLIF	TGTGCCGTGAACAGGGGTTATGGAGGAAGCCAAGGAAATCTCATCTTT	TRAC	2
76_alpha	TRAV6	TRAJ3	CALLYSSASKIIF	TGTGCTCTCCTATACAGCAGTGCTTCCAAGATAATCTTT	TRAC	1
76_alpha	TRAV12-2	TRAJ22	CAVNPGSARQLTF	TGTGCAGTGAACCCGGGTTCTGCAAGGCAACTGACATTT	TRAC	1
76_alpha	TRAV26-2	TRAJ30	CILRDDKIIF	TGCATCCTGAGAGATGACAAGATCATCTTT	TRAC	1
76_alpha	TRAV12-3	TRAJ54	CAMSPGAQKLVF	TGTGCAATGAGCCCGGGAGCCCAGAAGCTGGTATTT	TRAC	1
76_alpha	TRAV27	TRAJ28	CAGAEAGGYRLTF	TGTGCAGGGGCCGAGGCTGGGGGTTATCGACTCACTTTC	TRAC	1
76_alpha	TRAV8-4	TRAJ3	CAVSDQSSASKIFF	TGTGCTGTGAGTGATCAAAGCAGTGCTTCCAAGATATTCTTT	TRAC	1
76_alpha	TRAV26-1	TRAJ41	CIVRVDSGYALNF	TGCATCGTCAGAGTCGATTCCGGGTATGCACTCAACTTC	TRAC	1
76_alpha	TRAV20	TRAJ39	CAVRTHNNAGNLLTF	TGTGCTGTGCGGACCCATAATAATGCAGGCAACCTGCTCACCTTT	TRAC	1
76_alpha	TRAV3	TRAJ3	CAVREFYSSASKIIL	TGTGCTGTGAGAGAGTTTTACAGCAGTGCTTCCAAGATAATCCTT	TRAC	1
76_alpha	TRAV4	TRAJ34	CLVGPNTDKLIF	TGCCTCGTGGGCCCTAACACCGACAAGCTCATCTTT	TRAC	1
76_alpha	TRAV3	TRAJ9	CAVRDGTGGFKTII	TGTGCTGTGAGAGACGGGACTGGAGGCTTCAAAACTATCATT	TRAC	1
76_alpha	TRAV38-1	TRAJ57	CAFKLGLTQGGSEKLVF	TGTGCTTTCAAACTGGGGCTAACTCAGGGCGGATCTGAAAAGCTGGTCTTT	TRAC	3
76_alpha	TRAV8-6	TRAJ42	CAVSERGGSQGNLIF	TGTGCTGTGAGTGAGCGAGGAGGAAGCCAAGGAAATCTCATCTTT	TRAC	1
76_alpha	TRAV8-4	TRAJ8	CAVSGMNTGFQKLVF	TGTGCTGTTAGTGGCATGAACACAGGCTTTCAGAAACTTGTATTT	TRAC	1
76_alpha	TRAV27	TRAJ53	CAGANSGGSNYKLTF	TGTGCAGGAGCAAACAGTGGAGGTAGCAACTATAAACTGACATTT	TRAC	4
76_alpha	TRAV12-2	TRAJ20	CAVGVDKLSF	TGTGCCGTGGGCGTGGACAAGCTCAGCTTT	TRAC	1
76_alpha	TRAV12-2	TRAJ6	CAVNVGGSYIPTF	TGTGCCGTGAACGTGGGAGGAAGCTACATACCTACATTT	TRAC	8
76_alpha	TRAV21	TRAJ48	CAAAYISNFGNEKLTF	TGTGCTGCGGCCTATATATCTAACTTTGGAAATGAGAAATTAACCTTT	TRAC	2
76_alpha	TRAV8-4	TRAJ8	CAVSDMNTGCQKLIF	TGTGCTGTGAGTGACATGAACACAGGCTGTCAGAAACTTATATTT	TRAC	1
76_alpha	TRAV8-4	TRAJ23	CAVRHYNEGGKLSF	TGTGCTGTGAGGCATTATAACGAGGGAGGAAAGCTTAGCTTC	TRAC	1
76_alpha	TRAV21	TRAJ48	CAVDFGNEKLTF	TGTGCTGTTGACTTTGGAAATGAGAAATTAACCTTT	TRAC	3
76_alpha	TRAV13-2	TRAJ15	GAEIGHQAGTALIF	GGTGCAGAGATCGGGCACCAGGCAGGAACTGCGCTGATCTTT	TRAC	1
76_alpha	TRAV8-4	TRAJ3	CAGSDQISASKIIV	TGTGCTGGGAGTGATCAAATCAGTGCTTCCAAGATAATCGTT	TRAC	1
76_alpha	TRAV27	TRAJ52	CAGVRPGGTSYGKLTF	TGTGCAGGAGTTCGGCCGGGTGGTACTAGCTATGGAAAGCTAACATTT	TRAC	1
76_alpha	TRAV12-2	TRAJ13	CAVRRAGGYQKVTF	TGTGCCGTGAGGAGGGCTGGGGGTTACCAGAAAGTTACCTTT	TRAC	6
76_alpha	TRAV27	TRAJ21	PIYNFNKFYF	CCTATCTACAACTTCAACAAATTTTACTTT	TRAC	34
76_alpha	TRAV13-2	TRAJ5	CAEKDTGRRALTF	TGTGCAGAGAAGGACACGGGCAGGAGAGCACTTACTTTT	TRAC	1
76_alpha	TRAV23/DV6	TRAJ36	CAASGQTGANNLFF	TGTGCAGCAAGCGGACAAACTGGGGCAAACAACCTCTTCTTT	TRAC	1
76_alpha	TRAV36/DV7	TRAJ22	CAAPSGSARQLTF	TGTGCTGCCCCTTCTGGTTCTGCAAGGCAACTGACCTTT	TRAC	26
76_alpha	TRAV13-1	TRAJ41	CAASLGYALNF	TGTGCAGCAAGCTTAGGGTATGCACTCAACTTC	TRAC	2
76_alpha	TRAV20	TRAJ39	CAVRTHNNAGNMLTF	TGTGCGGTGCGGACCCATAATAATGCAGGCAACATGCTCACCTTT	TRAC	2
76_alpha	TRAV16	TRAJ54	CAPRKDRLIQVAQKLVF	TGTGCTCCCCGTAAGGATAGATTAATTCAGGTAGCCCAGAAGCTGGTATTT	TRAC	1
76_alpha	TRAV13-2	TRAJ39	CAESRGAGNMLTF	TGTGCAGAGTCCAGAGGTGCAGGCAACATGCTCACCTTT	TRAC	10
76_alpha	TRAV12-3	TRAJ8	CAMSAGTGFQKLVF	TGTGCAATGAGCGCGGGAACAGGCTTTCAGAAACTTGTATTT	TRAC	10
76_alpha	TRAV13-1	TRAJ40	CAASGASGTYKYIF	TGTGCAGCAAGTGGGGCCTCAGGAACCTACAAATACATCTTT	TRAC	1
76_alpha	TRAV19	TRAJ16	CALSASFSDGQKLLF	TGTGCTCTGAGTGCCTCGTTTTCAGATGGCCAGAAGCTGCTCTTT	TRAC	2
76_alpha	TRAV8-2	TRAJ9	GVVRETGGFKTIF	GGTGTTGTGAGAGAAACTGGAGGCTTCAAAACTATCTTT	TRAC	1
76_alpha	TRAV27	TRAJ20	CAGFSSNDYKLSF	TGTGCAGGGTTTAGTTCTAACGACTACAAGCTCAGCTTT	TRAC	1
76_alpha	TRAV27	TRAJ27	CAGGGLRTNAGKSTF	TGTGCAGGAGGAGGTTTACGCACCAATGCAGGCAAATCAACCTTT	TRAC	1
76_alpha	TRAV12-2	TRAJ6	CAVNKVGGSYIPTF	TGTGCCGTGAACAAGGTAGGAGGAAGCTACATACCTACATTT	TRAC	2
76_alpha	TRAV4	TRAJ43	CLVGDGINNNDMRF	TGCCTCGTGGGGGACGGGATTAATAACAATGACATGCGCTTC	TRAC	1
76_alpha	TRAV23/DV6	TRAJ40	CAASMLAGTYKYIF	TGTGCAGCAAGCATGTTAGCAGGAACCTACAAATACATCTTT	TRAC	1
76_alpha	TRAV8-4	TRAJ3	CAVSDGSSASKIIF	TGTGCTGTGAGTGATGGAAGTAGCGCTTCCAAGATAATCTTT	TRAC	1
76_alpha	TRAV8-4	TRAJ58	CAVSERTSGSRLTF	TGTGCTGTGAGTGAAAGGACCAGTGGCTCTAGGTTGACCTTT	TRAC	1
76_alpha	TRAV22	TRAJ33	DMDSNYQLIW	GACATGGATAGCAACTATCAGTTAATCTGG	TRAC	2
76_alpha	TRAV12-3	TRAJ38	CAMINAGNNRKLIW	TGTGCAATGATTAATGCTGGCAACAACCGTAAGCTGATTTGG	TRAC	1
76_alpha	TRAV20	TRAJ26	CAVLDYNYGQNFVF	TGTGCTGTGCTGGATTATAACTATGGTCAGAATTTTGTCTTT	TRAC	1
76_alpha	TRAV19	TRAJ12	CALREMDSSYKLIF	TGTGCTCTCCGGGAGATGGATAGCAGCTATAAATTGATCTTC	TRAC	1
76_alpha	TRAV4	TRAJ36	CLVLASWTGANNLFF	TGCCTCGTCCTAGCATCATGGACTGGGGCAAACAACCTCTTCTTT	TRAC	2
76_alpha	TRAV20	TRAJ22	CAVQARSGSARQLTF	TGTGCTGTGCAGGCGCGTTCTGGTTCTGCAAGGCAACTGACCTTT	TRAC	1
76_alpha	TRAV12-3	TRAJ6	CAMISGGSYIPTF	TGTGCAATGATCTCAGGAGGAAGCTACATACCTACATTT	TRAC	1
76_alpha	TRAV13-1	TRAJ53	CADHSGGSNYKLTF	TGTGCAGACCACAGTGGAGGTAGCAACTATAAACTGACATTT	TRAC	1
76_alpha	TRAV38-1	TRAJ57	CAFMWSGSEKLVF	TGTGCTTTCATGTGGAGCGGATCTGAAAAGCTGGTCTTT	TRAC	1
76_alpha	TRAV25	TRAJ6	CAVDASGGSYIPTF	TGTGCAGTTGACGCATCAGGAGGAAGCTACATACCTACATTT	TRAC	1
76_alpha	TRAV21	TRAJ27	CAVQNTNAGKSTF	TGTGCTGTACAGAACACCAATGCAGGCAAATCAACCTTT	TRAC	7
76_alpha	TRAV35	TRAJ39	CAGQEIGAGNMLTF	TGTGCTGGGCAGGAGATTGGAGCAGGCAACATGCTCACCTTT	TRAC	1
76_alpha	TRAV13-2	TRAJ39	CAESRGAGNMLTI	TGTGCAGAGTCCAGAGGTGCAGGCAACATGCTCACCATT	TRAC	1
76_alpha	TRAV8-1	TRAJ6	CAVKGPTGGSYIPTF	TGTGCCGTGAAGGGGCCCACAGGAGGAAGCTACATACCTACATTT	TRAC	1
76_alpha	TRAV23/DV6	TRAJ26	CAASMAGQNFVF	TGTGCAGCAAGCATGGCTGGTCAGAATTTTGTCTTT	TRAC	2
76_alpha	TRAV2	TRAJ30	CAVGSRDDKIIF	TGTGCTGTGGGGTCCAGAGATGACAAGATCATCTTT	TRAC	9
76_alpha	TRAV35	TRAJ54	CAGRIQGAQKLVF	TGTGCTGGGCGAATTCAGGGAGCCCAGAAGCTGGTATTT	TRAC	1
76_alpha	TRAV20	TRAJ22	CAVLPRSARQLTF	TGTGCTGTGCTGCCCCGTTCTGCAAGGCAACTGACCTTT	TRAC	1
76_alpha	TRAV20	TRAJ29	CAGQALRSGNTPLVF	TGTGCTGGGCAGGCGCTACGGTCAGGAAACACACCTCTTGTCTTT	TRAC	1
76_alpha	TRAV8-3	TRAJ40	CAVGATSGTYKYIF	TGTGCTGTGGGTGCTACCTCAGGAACCTACAAATACATCTTT	TRAC	3
76_alpha	TRAV22	TRAJ20	CAVEFEVGDYKLSF	TGTGCTGTGGAGTTCGAGGTAGGCGACTACAAGCTCAGCTTT	TRAC	12
76_alpha	TRAV27	TRAJ21	CAAVSLYNFNKFYF	TGTGCAGCCGTGAGCCTATACAACTTCAACAAATTTTACTTT	TRAC	1
76_alpha	TRAV21	TRAJ58	CATSGSRLTF	TGTGCGACCAGTGGCTCTAGGTTGACCTTT	TRAC	1
76_alpha	TRAV16	TRAJ6	CALSGISGGSYIPTF	TGTGCTCTAAGTGGGATTTCAGGAGGAAGCTACATACCTACATTT	TRAC	15
76_alpha	TRAV13-1	TRAJ3	CAALLYSSASKIIF	TGTGCAGCACTACTGTACAGCAGTGCTTCCAAGATAATCTTT	TRAC	1
76_alpha	TRAV3	TRAJ34	CAVRPPHTGDKLIF	TGTGCTGTGAGACCACCCCACACCGGCGACAAGCTCATCTTT	TRAC	1
76_alpha	TRAV26-1	TRAJ44	CIIRAGTASKLTF	TGCATCATCAGAGCCGGCACTGCCAGTAAACTCACCTTT	TRAC	1
76_alpha	TRAV17	TRAJ45	CATERLGRADGLTF	TGTGCTACGGAGCGACTAGGACGTGCTGACGGACTCACCTTT	TRAC	1
76_alpha	TRAV13-1	TRAJ37	CAARGLGNTGKLIF	TGTGCAGCACGCGGTCTTGGGAACACAGGCAAACTAATCTTT	TRAC	1
76_alpha	TRAV8-6	TRAJ44	CAVSEYGGTASKLTF	TGTGCTGTGAGTGAATACGGCGGCACTGCCAGTAAACTCACCTTT	TRAC	1
76_alpha	TRAV8-4	TRAJ3	WAVSDQSNASKIIF	TGGGCTGTGAGTGATCAAAGCAATGCTTCCAAGATAATCTTT	TRAC	1
76_alpha	TRAV13-2	TRAJ49	CAEGLTCNQFYF	TGTGCAGAGGGCCTCACCTGTAACCAGTTCTATTTT	TRAC	1
76_alpha	TRAV21	TRAJ28	CAVRRSYSGAGSYQLTF	TGTGCTGTGAGGCGCTCATACTCTGGGGCTGGGAGTTACCAACTCACTTTC	TRAC	3
76_alpha	TRAV12-2	TRAJ9	CAVRGRTGGFKTIF	TGTGCCGTGAGGGGAAGGACTGGAGGCTTCAAAACTATCTTT	TRAC	4
76_alpha	TRAV4	TRAJ16	CLVGRLSDGQKLLF	TGCCTCGTGGGTCGGCTTTCAGATGGCCAGAAGCTGCTCTTT	TRAC	9
76_alpha	TRAV12-2	TRAJ45	CAAAGGGADGLTF	TGTGCCGCCGCAGGAGGAGGTGCTGACGGACTCACCTTT	TRAC	4
76_alpha	TRAV12-3	TRAJ9	CAMSESGGFKTIF	TGTGCAATGAGCGAGAGTGGAGGCTTCAAAACTATCTTT	TRAC	3
76_alpha	TRAV8-2	TRAJ40	CVVSAGTYKYIF	TGTGTTGTGAGTGCAGGAACCTACAAATACATCTTT	TRAC	5
76_alpha	TRAV4	TRAJ8	CLVAGNTGFQKLVF	TGCCTCGTGGCCGGTAACACAGGCTTTCAGAAACTTGTATTT	TRAC	1
76_alpha	TRAV13-1	TRAJ33	CAASS	TGTGCAGCAAGTTCG	TRAC	1
76_alpha	TRAV21	TRAJ32	CAAPFGGATNKLIF	TGTGCTGCCCCTTTTGGTGGTGCTACAAACAAGCTCATCTTT	TRAC	2
76_alpha	TRAV23/DV6	TRAJ42	CAASKRRGSQGNLIF	TGTGCAGCAAGCAAACGTAGAGGAAGCCAAGGAAATCTCATCTTT	TRAC	1
76_alpha	TRAV3	TRAJ5	CAVRDINRDTGRRALTF	TGTGCTGTGAGAGACATTAATAGGGACACGGGCAGGAGAGCACTTACTTTT	TRAC	13
76_alpha	TRAV3	TRAJ40	CAVRRTSGTYKYSF	TGTGCTGTGAGGCGTACCTCAGGAACCTACAAATACAGCTTT	TRAC	1
76_alpha	TRAV27	TRAJ13	CAGDSGGYQKVTF	TGTGCAGGAGATTCTGGGGGTTACCAGAAAGTTACCTTT	TRAC	8
76_alpha	TRAV4	TRAJ34	CLVVPRLDTDNLIF	TGCCTCGTGGTCCCTAGGTTGGACACCGACAATCTCATCTTT	TRAC	1
76_alpha	TRAV8-4	TRAJ8	CAVSGMNTGFQKLVF	TGTGCTGTGAGTGGCATGAACACAGGCTTTCAGAAACTGGTATTT	TRAC	1
76_alpha	TRAV12-2	TRAJ15	CAVNQAGTALIF	TGTGCCGTCAACCAGGCAGGAACTGCTCTGATCTTT	TRAC	7
76_alpha	TRAV19	TRAJ30	CALRGYRDDKIIF	TGTGCTCTGAGAGGGTACAGAGATGACAAGATCATCTTT	TRAC	1
76_alpha	TRAV2	TRAJ36	CAVDPGANNLFF	TGTGCTGTGGACCCTGGGGCAAACAACCTCTTCTTT	TRAC	4
76_alpha	TRAV3	TRAJ9	CAVRDGTGGFKTIF	TGTGCTGTGAGAGACGGGACTGGAGGCTTCAAAACTATCTTT	TRAC	64
76_alpha	TRAV3	TRAJ40	CAVRKSGGTYKYIF	TGTGCTGTGAGAAAGTCGGGAGGAACCTACAAATACATCTTT	TRAC	26
76_alpha	TRAV12-2	TRAJ45	CAVRSGGGADGLTF	TGTGCCGTACGATCAGGAGGAGGTGCTGACGGACTCACCTTT	TRAC	27
76_alpha	TRAV26-2	TRAJ38	CRDAGNNRKLIW	TGCAGAGATGCTGGCAACAACCGTAAGCTGATTTGG	TRAC	1
76_alpha	TRAV38-1	TRAJ56	CAFMNPSTGANSKLTF	TGTGCTTTCATGAATCCCAGTACTGGAGCCAATAGTAAGCTGACATTT	TRAC	2
76_alpha	TRAV27	TRAJ43	CAGKENDMRF	TGTGCAGGAAAGGAAAATGACATGCGCTTT	TRAC	1
76_alpha	TRAV2	TRAJ27	CAATNTNAGKSTF	TGTGCTGCTACCAACACCAATGCAGGCAAATCAACCTTT	TRAC	17
76_alpha	TRAV12-2	TRAJ40	CAVKRTSGTYKYIF	TGTGCCGTGAAAAGGACCTCAGGAACCTACAAATACATCTTT	TRAC	100
76_alpha	TRAV8-4	TRAJ8	CSVSGMNTGFQKLVF	TGTTCTGTGAGTGGCATGAACACAGGCTTTCAGAAACTTGTATTT	TRAC	2
76_alpha	TRAV16	TRAJ52	CALSPPNAGGTSYGKLTF	TGTGCTCTAAGTCCGCCTAATGCTGGTGGTACTAGCTATGGAAAGCTGACATTT	TRAC	1
76_alpha	TRAV8-3	TRAJ50	CAVGAAV	TGTGCTGTGGGTGCAGCGGTT	TRAC	1
76_alpha	TRAV21	TRAJ43	CAVRDNDMRF	TGTGCTGTGAGAGACAATGACATGCGCTTT	TRAC	1
76_alpha	TRAV12-3	TRAJ54	CAMTYQGAQKLVF	TGTGCAATGACTTATCAGGGAGCCCAGAAGCTGGTATTT	TRAC	3
76_alpha	TRAV6	TRAJ13	CASERGGYQKVTF	TGTGCTTCCGAACGGGGGGGTTACCAGAAAGTTACCTTT	TRAC	2
76_alpha	TRAV2	TRAJ9	CAVVEPGGFKTIF	TGTGCTGTGGTGGAGCCTGGAGGCTTCAAAACTATCTTT	TRAC	7
76_alpha	TRAV4	TRAJ30	CLVGVDRDDKLIF	TGCCTCGTGGGTGTCGACCGAGATGACAAACTCATCTTT	TRAC	1
76_alpha	TRAV8-4	TRAJ40	CAVFTSGTFKYIF	TGTGCTGTTTTTACCTCAGGAACCTTCAAATACATCTTT	TRAC	1
76_alpha	TRAV22	TRAJ11	CAGGSGYSNLTF	TGTGCTGGGGGATCAGGATACAGCAACCTCACCTTT	TRAC	1
76_alpha	TRAV27	TRAJ31	CEGVRARLMF	TGTGAAGGAGTACGAGCGAGACTCATGTTT	TRAC	1
76_alpha	TRAV12-3	TRAJ34	CAMSGDTDKLIF	TGTGCAATGAGCGGTGACACCGACAAGCTCATCTTT	TRAC	1
76_alpha	TRAV23/DV6	TRAJ31	CAASIGINNARLMF	TGTGCAGCAAGCATCGGTATTAACAATGCCAGACTCATGTTT	TRAC	1
76_alpha	TRAV2	TRAJ29	CAVEPPSGNTPLVF	TGTGCTGTGGAGCCCCCCTCAGGAAACACACCTCTTGTCTTT	TRAC	8
76_alpha	TRAV23/DV6	TRAJ21	CAARSDKFYF	TGTGCAGCAAGGTCTGACAAATTTTACTTT	TRAC	1
76_alpha	TRAV4	TRAJ23	CLVGLGNQGGKLIF	TGCCTCGTGGGCCTTGGGAACCAGGGAGGAAAGCTTATCTTC	TRAC	7
76_alpha	TRAV26-1	TRAJ20	CIVFDYKLSF	TGCATCGTCTTCGACTACAAGCTCAGCTTT	TRAC	3
76_alpha	TRAV8-6	TRAJ8	CAVEWDTGFQKLVF	TGTGCTGTGGAATGGGACACAGGCTTTCAGAAACTTGTATTT	TRAC	2
76_alpha	TRAV8-4	TRAJ52	CAVMANAGGTSYGKLTF	TGTGCTGTGATGGCTAATGCTGGTGGTACTAGCTATGGAAAGCTGACATTT	TRAC	21
76_alpha	TRAV12-3	TRAJ36	CAMLLTGANNLFF	TGTGCAATGCTTCTAACTGGGGCAAACAACCTCTTCTTT	TRAC	6
76_alpha	TRAV16	TRAJ6	CALSRGGSYIPTF	TGTGCTCTAAGTAGGGGAGGAAGCTACATACCTACATTT	TRAC	1
76_alpha	TRAV35	TRAJ54	CAPLQGAQKLVF	TGTGCTCCGCTTCAGGGAGCCCAGAAGCTGGTATTT	TRAC	1
76_alpha	TRAV4	TRAJ30	CLKEDDKIIF	TGCCTCAAGGAAGATGACAAGATCATCTTT	TRAC	2
76_alpha	TRAV27	TRAJ34	CAGENDKLIF	TGTGCAGGAGAGAACGACAAGCTCATCTTT	TRAC	1
76_alpha	TRAV13-2	TRAJ15	CALGGQAGTALIF	TGTGCACTGGGGGGGCAGGCAGGAACTGCTCTGATCTTT	TRAC	33
76_alpha	TRAV12-2	TRAJ5	CAVRVDTGRRALTF	TGTGCCGTGAGGGTGGACACGGGCAGGAGAGCACTTACTTTT	TRAC	2
76_alpha	TRAV23/DV6	TRAJ44	CAASNTGTASKLTF	TGTGCAGCAAGTAATACCGGCACTGCCAGTAAACTCACCTTT	TRAC	1
76_alpha	TRAV3	TRAJ33	CAVSLKGHYQLIW	TGTGCTGTGAGCCTTAAAGGGCACTATCAGTTAATCTGG	TRAC	10
76_alpha	TRAV13-2	TRAJ16	CAEIGGQKLLF	TGTGCAGAGATAGGAGGCCAGAAGCTGCTCTTT	TRAC	31
76_alpha	TRAV20	TRAJ3	GGVWGYSSDSKMIF	GGGGGTGTTTGGGGGTACAGCAGTGATTCCAAGATGATCTTT	TRAC	1
76_alpha	TRAV4	TRAJ22	CIVGTGSARQLTF	TGCATCGTGGGTACCGGTTCTGCAAGGCAACTGACCTTT	TRAC	1
76_alpha	TRAV13-1	TRAJ15	CAAVPPGQAGTALIF	TGTGCAGCAGTTCCACCAGGACAGGCAGGAACTGCTCTGATCTTT	TRAC	1
76_alpha	TRAV8-2	TRAJ40	CVVSDGGGTYKYIF	TGTGTTGTGAGCGACGGGGGAGGAACCTACAAATACATCTTT	TRAC	1
76_alpha	TRAV3	TRAJ32	GAVSPTVNYGGATNMLIF	GGTGCTGTGAGTCCTACTGTGAATTATGGTGGTGCTACAAACATGCTCATCTTT	TRAC	1
76_alpha	TRAV27	TRAJ40	CAGTSGTYKYIF	TGTGCAGGTACCTCAGGAACCTACAAATACATCTTT	TRAC	1
76_alpha	TRAV4	TRAJ17	CLVDFVKAAGNKLTF	TGCCTCGTGGATTTCGTCAAAGCTGCAGGCAACAAGCTAACTTTT	TRAC	1
76_alpha	TRAV26-1	TRAJ45	CIVRPHGGSGGGADGLTF	TGCATCGTCAGACCCCACGGGGGGTCAGGAGGAGGTGCTGACGGACTCACCTTT	TRAC	1
76_alpha	TRAV21	TRAJ24	CAGWDSCGKLQF	TGTGCTGGGTGGGACAGCTGTGGGAAATTGCAGTTT	TRAC	1
76_alpha	TRAV27	TRAJ11	CAGAAGYSTLTF	TGTGCAGGAGCGGCAGGATACAGCACCCTCACTTTT	TRAC	1
76_alpha	TRAV12-2	TRAJ5	CAAVTGRRALTF	TGTGCCGCCGTCACGGGCAGGAGAGCACTTACTTTT	TRAC	4
76_alpha	TRAV3	TRAJ43	CAVRDPMRV	TGTGCTGTGAGAGACCCGATGCGCGTT	TRAC	1
76_alpha	TRAV36/DV7	TRAJ24	CAVTDSWGKLQF	TGTGCCGTGACTGACAGCTGGGGGAAATTGCAGTTT	TRAC	7
76_alpha	TRAV1-2	TRAJ26	CAVSYGQNFVF	TGTGCTGTGAGCTATGGTCAGAATTTTGTCTTT	TRAC	8
76_alpha	TRAV8-2	TRAJ10	CVVIDTGGGNKLTF	TGTGTTGTGATCGACACGGGAGGAGGAAACAAACTCACCTTT	TRAC	1
76_alpha	TRAV12-2	TRAJ53	CAVNMFGGGSNYKLTF	TGTGCCGTGAACATGTTTGGGGGAGGTAGCAACTATAAACTGACATTT	TRAC	2
76_alpha	TRAV13-2	TRAJ29	CAENPNAGNTPLVF	TGTGCAGAGAACCCGAATGCAGGAAACACACCGCTTGTCTTT	TRAC	1
76_alpha	TRAV34	TRAJ47	CGADMEYGNKLVF	TGTGGAGCAGACATGGAATATGGAAACAAGCTGGTCTTT	TRAC	8
76_alpha	TRAV23/DV6	TRAJ20	DGDYKLSF	GACGGCGACTACAAGCTCAGCTTT	TRAC	10
76_alpha	TRAV27	TRAJ54	CAGVAGAQKLVF	TGTGCAGGAGTGGCGGGAGCCCAGAAGCTGGTATTT	TRAC	2
76_alpha	TRAV4	TRAJ26	CLVGTYGQNFVF	TGCCTCGTGGGCACCTATGGTCAGAATTTTGTCTTT	TRAC	1
76_alpha	TRAV12-3	TRAJ26	CAMSASGNYGQNFVF	TGTGCAATGAGCGCATCGGGGAACTATGGTCAGAATTTTGTCTTT	TRAC	21
76_alpha	TRAV23/DV6	TRAJ5	CAADTGRRALTF	TGTGCAGCGGACACGGGCAGGAGAGCACTTACTTTT	TRAC	3
76_alpha	TRAV27	TRAJ41	CAGESRTSGYALNF	TGTGCAGGAGAAAGTCGGACGTCCGGGTATGCACTCAACTTC	TRAC	1
76_alpha	TRAV20	TRAJ48	FAVRTNFGNEKLTF	TTTGCTGTGCGGACTAACTTTGGAAATGAGAAATTAACCTTT	TRAC	1
76_alpha	TRAV2	TRAJ34	CAVELNTDKLIF	TGTGCTGTGGAGTTGAACACCGACAAGCTCATCTTT	TRAC	83
76_alpha	TRAV20	TRAJ15	CAAANQAGTALIF	TGTGCTGCGGCCAACCAGGCAGGAACTGCTCTGATCTTT	TRAC	13
76_alpha	TRAV3	TRAJ3	CAVIGYSSASKIIF	TGTGCTGTGATTGGGTACAGCAGTGCTTCCAAGATAATCTTT	TRAC	13
76_alpha	TRAV17	TRAJ21	CATAYNFNKFYF	TGTGCTACGGCCTACAACTTCAACAAATTTTACTTT	TRAC	3
76_alpha	TRAV8-4	TRAJ5	CAVSDRSPRDTCRRALTF	TGTGCTGTGAGTGATAGGTCCCCTCGGGACACGTGCAGGAGAGCACTTACTTTT	TRAC	1
76_alpha	TRAV4	TRAJ12	CLVGERLEDQMDSSYKLIF	TGCCTCGTGGGTGAACGACTGGAGGACCAGATGGATAGCAGCTATAAATTGATCTTC	TRAC	7
76_alpha	TRAV4	TRAJ17	GLVGEGRKAAGNKLTF	GGCCTCGTGGGTGAGGGTCGCAAAGCTGCAGGCAACAAGCTAACTTTT	TRAC	1
76_alpha	TRAV8-4	TRAJ44	CAVNTDTASKLTF	TGTGCTGTGAATACCGACACTGCCAGTAAACTCACCTTT	TRAC	1
76_alpha	TRAV4	TRAJ5	FLVGRRRALTF	TTCCTCGTGGGCCGCAGGAGAGCACTTACTTTT	TRAC	1
76_alpha	TRAV22	TRAJ45	CAVDFYSGGGADGLTF	TGTGCTGTGGACTTCTATTCAGGAGGAGGTGCTGACGGACTCACCTTT	TRAC	4
76_alpha	TRAV3	TRAJ29	CAVRVSTSGNTPLVF	TGTGCTGTGAGAGTCTCGACCTCAGGAAACACACCTCTTGTCTTT	TRAC	9
76_alpha	TRAV8-3	TRAJ38	CAVVPYTGNNRKLIW	TGTGCTGTGGTCCCTTATACTGGCAACAACCGTAAGCTGATTTGG	TRAC	1
76_alpha	TRAV23/DV6	TRAJ37	CAAYRGSSNTGKLIF	TGTGCCGCCTATCGAGGCTCTAGCAACACAGGCAAACTAATCTTT	TRAC	4
76_alpha	TRAV21	TRAJ21	HWNFNKFYF	CATTGGAACTTCAACAAATTTTACTTT	TRAC	1
76_alpha	TRAV13-1	TRAJ6	CAAPGGSGGSYIPTF	TGTGCAGCCCCTGGGGGATCAGGAGGAAGCTACATACCTACATTT	TRAC	1
76_alpha	TRAV3	TRAJ3	CAVREFYSSASKIIF	TGTGCTGTGAGGGAGTTTTACAGCAGTGCTTCCAAGATAATCTTT	TRAC	1
76_alpha	TRAV23/DV6	TRAJ21	CAASKGFNKFYF	TGTGCAGCAAGCAAGGGCTTCAACAAATTTTACTTT	TRAC	1
76_alpha	TRAV4	TRAJ34	CLVGDLDKLIF	TGCCTCGTGGGTGATCTCGACAAGCTCATCTTT	TRAC	50
76_alpha	TRAV1-1	TRAJ16	CAVMGSNGQKLLF	TGCGCTGTGATGGGGTCAAATGGCCAGAAGCTGCTCTTT	TRAC	1
76_alpha	TRAV8-4	TRAJ8	CAVGGMNTGFRKLVF	TGTGCTGTGGGTGGCATGAACACAGGCTTTCGGAAACTTGTATTT	TRAC	1
76_alpha	TRAV13-2	TRAJ28	CAEGAVSYQLTF	TGTGCAGAGGGGGCTGTGAGTTACCAACTCACTTTC	TRAC	1
76_alpha	TRAV8-4	TRAJ3	CAVSDQSSASKIIF	TGTGCTGTCAGTGATCAAAGCAGTGCTTCCAAGATAATCTTT	TRAC	1
76_alpha	TRAV3	TRAJ3	CAVREFYSSASKIIF	TGTGCTGTGAGAGAGTTTTACAGCAGTGCTTCCAAGATAATCTTT	TRAC	394
76_alpha	TRAV8-2	TRAJ40	CVVSDLNSGTYKYIF	TGTGTTGTGAGTGACCTCAACTCAGGAACCTACAAATACATCTTT	TRAC	1
76_alpha	TRAV8-4	TRAJ23	CAVIYYNQGGKLIF	TGTGCTGTGATTTATTATAACCAGGGAGGAAAGCTTATCTTC	TRAC	1
76_alpha	TRAV13-2	TRAJ21	CAENNFNKFYF	TGTGCAGAGAACAACTTCAACAAATTTTACTTT	TRAC	10
76_alpha	TRAV13-1	TRAJ3	CAASWYSSASKIIF	TGTGCAGCAAGTTGGTACAGCAGTGCTTCCAAGATAATCTTT	TRAC	1
76_alpha	TRAV27	TRAJ31	CAGVRARLMF	TGTGCAGGAGTACGAGCGAGACTCATGTTT	TRAC	24
76_alpha	TRAV12-2	TRAJ54	CAVRRIQGAQKLVF	TGTGCCGTGAGGAGAATTCAGGGAGCCCAGAAGCTGGTATTT	TRAC	1
76_alpha	TRAV8-6	TRAJ8	CAVSETGFQKLVF	TGTGCTGTGAGTGAAACAGGCTTTCAGAAACTTGTATTT	TRAC	2
76_alpha	TRAV3	TRAJ32	GAVRESTNKLIF	GGTGCTGTGAGAGAGTCTACAAACAAGCTCATCTTT	TRAC	1
76_alpha	TRAV1-2	TRAJ33	CAVRDSNYQLIC	TGTGCTGTGAGAGATAGCAACTATCAGTTAATCTGT	TRAC	1
76_alpha	TRAV27	TRAJ5	CAGVGSNPGMRALTF	TGTGCAGGAGTAGGGTCCAACCCGGGCATGAGAGCACTTACTTTT	TRAC	1
76_alpha	TRAV8-6	TRAJ31	CAVTKINNARLMF	TGTGCTGTCACTAAAATAAACAATGCCAGACTCATGTTT	TRAC	1
76_alpha	TRAV3	TRAJ41	CAVREINSGYALNF	TGTGCTGTGAGAGAAATCAATTCCGGGTATGCACTCAACTTC	TRAC	1
76_alpha	TRAV3	TRAJ33	CAVRDRDCNYQLIW	TGTGCTGTGCGAGATAGGGATTGCAACTATCAGTTAATCTGG	TRAC	1
76_alpha	TRAV4	TRAJ22	CLVGTGSARQLTF	TGCCTCGTGGGTACCGGTTCTGCAAGGCAACTGACCTTT	TRAC	17
76_alpha	TRAV20	TRAJ39	CAVRTHNNAGNMLTF	TGTGCTGTGCGGACCCATAATAATGCAGGCAACATGCTCACCTTT	TRAC	42
76_alpha	TRAV8-4	TRAJ3	CSVIDQSSASKIIF	TGTTCTGTTATTGATCAAAGCAGTGCTTCCAAGATAATCTTT	TRAC	1
76_alpha	TRAV8-3	TRAJ36	CAVETGANNLFF	TGTGCTGTTGAAACTGGGGCAAACAACCTCTTCTTT	TRAC	1
76_alpha	TRAV3	TRAJ29	CAVRPFSGNTPLVF	TGTGCTGTGAGACCCTTTTCAGGAAACACACCTCTTGTCTTT	TRAC	15
76_alpha	TRAV20	TRAJ38	CAVRTAGNNRKLIW	TGTGCTGTGCGTACGGCCGGCAACAACCGTAAGCTGATTTGG	TRAC	1
76_alpha	TRAV13-2	TRAJ23	CAESPIQGGKLIF	TGTGCAGAGAGCCCAATCCAGGGGGGAAAGCTTATCTTC	TRAC	1
76_alpha	TRAV8-6	TRAJ13	CAVSGPYGGYQKVTF	TGTGCTGTGAGTGGGCCCTACGGGGGTTACCAGAAAGTTACCTTT	TRAC	1
76_alpha	TRAV27	TRAJ37	PFPYSSNTGKLIF	CCCTTCCCTTACTCTAGCAACACAGGCAAACTAATCTTT	TRAC	11
76_alpha	TRAV21	TRAJ5	CAVRGGEDTGRRALTF	TGTGCTGTGAGGGGCGGGGAGGACACGGGCAGGAGAGCACTTACTTTT	TRAC	2
76_alpha	TRAV8-4	TRAJ3	CAVSDQSSASKIIF	TGTGCGGTGAGTGATCAAAGCAGTGCTTCCAAGATAATCTTT	TRAC	1
76_alpha	TRAV8-2	TRAJ18	CVVSYDRGSTLGKLYF	TGTGTTGTGAGTTACGACCGAGGCTCAACCCTGGGGAAGCTATACTTT	TRAC	1
76_alpha	TRAV21	TRAJ57	CAVRPVWGGSEKLVF	TGTGCTGTGAGGCCAGTATGGGGCGGATCTGAAAAGCTGGTCTTT	TRAC	1
76_alpha	TRAV12-2	TRAJ34	CAVYNTDKLIF	TGTGCCGTTTATAACACCGACAAGCTCATCTTT	TRAC	2
76_alpha	TRAV27	TRAJ52	CAGVRAGGTSYGKLTF	TGTGCAGGAGTTCGGGCTGGTGGTACTAGCTATGGAAAGCTGACATTT	TRAC	38
76_alpha	TRAV19	TRAJ34	CALNWFGTDKLIF	TGTGCTCTGAATTGGTTTGGGACCGACAAGCTCATCTTT	TRAC	1
76_alpha	TRAV12-2	TRAJ39	CAVTARDAGNMLTF	TGTGCCGTGACGGCGAGAGATGCAGGCAACATGCTCACCTTT	TRAC	31
76_alpha	TRAV8-4	TRAJ10	CAVTPILTGGGNKLTF	TGTGCTGTGACCCCTATACTCACGGGAGGAGGAAACAAACTCACCTTT	TRAC	23
76_alpha	TRAV38-1	TRAJ40	CAFHPYTSGTYKYIF	TGTGCTTTCCATCCCTATACCTCAGGAACCTACAAATACATCTTT	TRAC	1
76_alpha	TRAV8-3	TRAJ6	CAVVASGGSYIPTF	TGTGCTGTGGTCGCATCAGGAGGAAGCTACATACCTACATTT	TRAC	2
76_alpha	TRAV8-4	TRAJ13	RAVSVREAGGYQKVTF	CGTGCTGTGAGTGTAAGGGAGGCTGGGGGTTACCAGAAAGTTACCTTT	TRAC	1
76_alpha	TRAV8-2	TRAJ30	CGVTLNRDDKIIF	TGTGGTGTGACTCTGAACAGAGATGACAAGATCATCTTT	TRAC	1
76_alpha	TRAV30	TRAJ8	CGTVDNTGFQKLVF	TGCGGCACAGTCGATAACACAGGCTTTCAGAAACTTGTATTT	TRAC	3
76_alpha	TRAV36/DV7	TRAJ13	CAGTGGYQKVTF	TGTGCTGGGACTGGGGGTTACCAGAAAGTTACCTTT	TRAC	7
76_alpha	TRAV34	TRAJ52	CGADRGGTSYGKLTF	TGTGGAGCAGACCGTGGTGGTACTAGCTATGGAAAGCTGACATTT	TRAC	33
76_alpha	TRAV9-2	TRAJ42	CALMNYGGSQGNLIF	TGTGCTCTGATGAATTATGGAGGAAGCCAAGGAAATCTCATCTTT	TRAC	1
76_alpha	TRAV13-2	TRAJ49	CAEGLTGNQFYF	TGTGCAGAGGGCCTCACCGGTAACCAGTTCTATTTT	TRAC	3
76_alpha	TRAV27	TRAJ52	CAGDPNTGYGKLTF	TGTGCAGGGGACCCTAATACTGGCTATGGAAAGCTGACCTTT	TRAC	1
76_alpha	TRAV21	TRAJ54	CAVQGQGAQKLVF	TGTGCTGTGCAAGGACAGGGAGCCCAGAAGCTGGTATTT	TRAC	2
76_alpha	TRAV2	TRAJ30	CAVEGDDKIIL	TGTGCTGTGGAAGGAGATGACAAGATCATCCTT	TRAC	14
76_alpha	TRAV27	TRAJ49	CAVPYTGNQFYF	TGTGCAGTTCCTTACACCGGTAACCAGTTCTATTTT	TRAC	1
76_alpha	TRAV8-4	TRAJ8	CAVSDGSTGCRKLVF	TGTGCTGTGAGTGACGGGAGCACGGGCTGTCGGAAACTTGTATTT	TRAC	1
76_alpha	TRAV8-4	TRAJ40	CAVFTSGTYKYVF	TGTGCTGTTTTTACCTCAGGAACCTACAAATACGTCTTT	TRAC	1
76_alpha	TRAV36/DV7	TRAJ53	CAVDGGSNYKLTF	TGTGCTGTGGACGGAGGTAGTAACTATAAACTGACATTT	TRAC	1
76_alpha	TRAV27	TRAJ20	CAGVKGDYKRSF	TGTGCAGGAGTAAAGGGCGACTACAAGCGCAGCTTT	TRAC	2
76_alpha	TRAV29/DV5	TRAJ36	CAESAAANNLCF	TGTGCAGAGAGCGCGGCGGCAAACAACCTCTGCTTT	TRAC	1
76_alpha	TRAV16	TRAJ30	CARVNRDDKIIF	TGTGCTCGGGTGAACAGAGATGACAAGATCATCTTT	TRAC	7
76_alpha	TRAV35	TRAJ44	CAGQPTGTASKLTF	TGTGCTGGGCAACCAACCGGCACTGCCAGTAAACTCACCTTT	TRAC	1
76_alpha	TRAV13-2	TRAJ16	CAERDGQKLLF	TGTGCAGAGAGGGATGGCCAGAAGCTGCTCTTT	TRAC	11
76_alpha	TRAV21	TRAJ21	CAPWTNFNKFYF	TGTGCTCCCTGGACCAACTTCAACAAATTTTACTTT	TRAC	3
76_alpha	TRAV8-2	TRAJ45	CFGDSGGGADGLTF	TGTTTTGGGGATTCAGGAGGAGGTGCTGACGGACTCACCTTT	TRAC	1
76_alpha	TRAV27	TRAJ38	CAGVSAGNNRKLIW	TGTGCAGGAGTGAGTGCTGGCAACAACCGTAAGCTGATTTGG	TRAC	1
76_alpha	TRAV3	TRAJ12	CAVRDMDSSYKLIF	TGTGCTGTGAGAGACATGGATAGCAGCTATAAATTGATCTTC	TRAC	35
76_alpha	TRAV19	TRAJ34	CALRLTYNTDKLIF	TGTGCTCTGAGACTGACTTATAACACCGACAAGCTCATCTTT	TRAC	3
76_alpha	TRAV2	TRAJ24	CAVESPTDSWGKLQF	TGTGCTGTGGAGTCTCCAACTGACAGCTGGGGGAAATTGCAGTTT	TRAC	9
76_alpha	TRAV12-3	TRAJ8	CAMSAPNTGFQKLVF	TGTGCAATGAGTGCCCCCAACACAGGCTTTCAGAAACTTGTATTT	TRAC	21
76_alpha	TRAV13-1	TRAJ20	CAASRDDYKLSF	TGTGCAGCAAGTAGAGACGACTACAAGCTCAGCTTT	TRAC	1
76_alpha	TRAV27	TRAJ42	CASSPFGGYGGSQGNLIF	TGTGCATCCTCACCTTTTGGGGGCTATGGAGGAAGCCAAGGAAATCTCATCTTT	TRAC	22
76_alpha	TRAV38-2/DV8	TRAJ48	CAYGNFGNEKLTF	TGTGCTTATGGAAACTTTGGAAATGAGAAATTAACCTTT	TRAC	1
76_alpha	TRAV27	TRAJ39	CAGARVNNNAGNMLTF	TGTGCAGGAGCTCGGGTGAATAATAATGCAGGCAACATGCTCACCTTT	TRAC	18
76_alpha	TRAV8-2	TRAJ8	CAVSGMNTGFQKLVF	TGTGCTGTGAGTGGCATGAACACAGGCTTTCAGAAACTTGTATTT	TRAC	1
76_alpha	TRAV8-2	TRAJ21	CVVSEDNINKFYF	TGTGTTGTGAGTGAAGACAACATCAACAAATTTTACTTT	TRAC	1
76_alpha	TRAV26-2	TRAJ30	CILKDDKIIF	TGCATCCTGAAAGATGACAAGATCATCTTT	TRAC	2
76_alpha	TRAV27	TRAJ20	CAGGFADDYKLSF	TGTGCAGGAGGATTCGCTGACGACTACAAGCTCAGCTTT	TRAC	2
76_alpha	TRAV12-3	TRAJ40	CAMSASGTYKYIF	TGTGCAATGAGCGCCTCAGGAACCTACAAATACATCTTT	TRAC	1
76_alpha	TRAV27	TRAJ45	PRGGGADGLTF	CCGCGAGGAGGAGGTGCTGACGGACTCACCTTT	TRAC	55
76_alpha	TRAV17	TRAJ4	CATPGYNKLIF	TGTGCTACGCCGGGCTACAATAAGCTGATTTTT	TRAC	1
76_alpha	TRAV8-2	TRAJ54	CVVSDLEGAQKLVF	TGTGTTGTGAGTGATCTGGAGGGAGCCCAGAAGCTGGTATTT	TRAC	24
76_alpha	TRAV2	TRAJ4	CAVGGYNKLIF	TGTGCTGTGGGTGGCTACAATAAGCTAATTTTT	TRAC	1
76_alpha	TRAV26-2	TRAJ58	CILQETSGSRLTF	TGCATCCTTCAAGAAACCAGTGGCTCTAGGTTGACCTTT	TRAC	2
76_alpha	TRAV13-1	TRAJ29	CAGHSGNTPLVF	TGTGCAGGCCATTCAGGAAACACACCTCTTGTCTTT	TRAC	1
76_alpha	TRAV3	TRAJ37	CAVRDRSNTGKLIV	TGTGCTGTGAGAGACCGTAGCAACACAGGCAAACTAATCGTG	TRAC	1
76_alpha	TRAV35	TRAJ27	CAGLGAGKSTF	TGTGCTGGGCTTGGGGCAGGCAAATCAACCTTT	TRAC	1
76_alpha	TRAV2	TRAJ21	CAVEGYNFNKFYF	TGTGCTGTGGAGGGATACAACTTCAACAAATTTTACTTT	TRAC	12
76_alpha	TRAV29/DV5	TRAJ8	CAASAVDTGFQKLVF	TGTGCAGCAAGCGCGGTGGACACAGGCTTTCAGAAACTTGTATTT	TRAC	1
76_alpha	TRAV3	TRAJ34	CALRPPPTGDKLIF	TGTGCTTTGAGACCACCCCCCACCGGCGACAAGCTCATCTTT	TRAC	1
76_alpha	TRAV13-2	TRAJ42	CAERSRGGGSQGNLIF	TGTGCAGAGAGGAGCCGTGGGGGAGGAAGCCAAGGAAATCTCATCTTT	TRAC	1
76_alpha	TRAV27	TRAJ52	CAGVRAGGTSYGKLTF	TGTGCAGGAGTTCGGGCGGGTGGTACTAGCTATGGAAAGCTGACATTT	TRAC	1
76_alpha	TRAV12-2	TRAJ11	CAVNGRNSGYSTLTF	TGTGCCGTGAACGGGAGGAATTCAGGATACAGCACCCTCACCTTT	TRAC	4
76_alpha	TRAV21	TRAJ33	CAVFDSNYQLIW	TGTGCTGTGTTTGATAGCAACTATCAGTTAATCTGG	TRAC	1
76_alpha	TRAV36/DV7	TRAJ40	CAVGSGTYKYIF	TGTGCTGTGGGCTCAGGAACCTACAAATACATCTTT	TRAC	3
76_alpha	TRAV19	TRAJ17	CALSAPIKAAGNKLTF	TGTGCTCTGAGTGCGCCTATCAAAGCTGCAGGCAACAAGCTAACTTTT	TRAC	1
76_alpha	TRAV22	TRAJ20	CAVECEVGDDKLSF	TGTGCTGTGGAGTGCGAGGTAGGCGACGACAAGCTCAGCTTT	TRAC	1
76_alpha	TRAV27	TRAJ53	CAGAGVSNYTLTF	TGTGCAGGAGCGGGAGTTAGCAACTATACACTGACTTTT	TRAC	1
76_alpha	TRAV34	TRAJ43	CGAHRGNNNDMRF	TGTGGAGCTCACAGGGGGAATAACAATGACATGCGCTTT	TRAC	13
76_alpha	TRAV21	TRAJ28	CAVRTSGAGSYQLTF	TGTGCTGTGAGGACCTCCGGGGCTGGGAGTTACCAACTCACTTTC	TRAC	1
76_alpha	TRAV8-2	TRAJ30	CVVTLNRDDKLIF	TGTGTTGTGACTCTGAACAGAGATGACAAGCTCATCTTT	TRAC	1
76_alpha	TRAV8-4	TRAJ40	CAVFTSGTYKYIF	TGTGCTGTTTTTACCTCAGGAACCTACAAATACATCTTT	TRAC	65
76_alpha	TRAV4	TRAJ22	CLVGTGSARQLTF	TGCCTCGTGGGGACTGGTTCTGCAAGGCAACTGACCTTT	TRAC	18
76_alpha	TRAV4	TRAJ30	CLVGVDRADKIIF	TGCCTCGTGGGTGTCGACCGAGCTGACAAGATCATCTTT	TRAC	1
76_alpha	TRAV6	TRAJ5	CALDPAKDTGRRALTF	TGTGCTCTAGACCCCGCGAAGGACACGGGCAGGAGAGCACTTACTTTT	TRAC	1
76_alpha	TRAV27	TRAJ28	CAGAAVGARSYQFTF	TGTGCAGGAGCAGCGGTTGGAGCTAGGAGCTACCAATTCACTTTT	TRAC	1
76_alpha	TRAV10	TRAJ6	CVPLSGGSYIPTF	TGTGTGCCCTTATCAGGAGGAAGCTACATACCTACATTT	TRAC	2
76_alpha	TRAV1-1	TRAJ16	CAVMGSDGQKLLF	TGCGCTGTGATGGGGTCAGATGGCCAGAAGCTGCTCTTT	TRAC	1
76_alpha	TRAV8-6	TRAJ49	CAVSYVDTGNQFYF	TGTGCTGTGAGTTATGTTGATACCGGTAACCAGTTCTATTTT	TRAC	1
76_alpha	TRAV38-1	TRAJ57	CAFMNSPKGSEKLVF	TGTGCTTTCATGAACTCCCCCAAAGGGTCTGAAAAGCTGGTCTTT	TRAC	2
76_alpha	TRAV13-2	TRAJ31	CAENENNNARLMF	TGCGCAGAGAATGAGAATAACAATGCCAGACTCATGTTT	TRAC	1
76_alpha	TRAV27	TRAJ52	CAGDPITSYGKLTF	TGTGCAGGGGACCCTATTACTAGCTATGGAAAGCTGACATTT	TRAC	1
76_alpha	TRAV20	TRAJ39	CAVQAGGAGNMLTF	TGTGCTGTGCAGGCGGGCGGTGCAGGCAACATGCTCACCTTT	TRAC	19
76_alpha	TRAV8-6	TRAJ57	CALPQGGSEKLVF	TGTGCCCTCCCTCAGGGCGGATCTGAAAAGCTGGTCTTT	TRAC	1
76_alpha	TRAV12-2	TRAJ37	CAVSSPRSSNTGKLIF	TGTGCCGTGAGTAGTCCCCGCTCTAGCAACACAGGCAAACTAATCTTT	TRAC	2
76_alpha	TRAV12-3	TRAJ18	CAMSARSRGSTLGRLYF	TGTGCAATGAGCGCGAGGAGCAGAGGCTCAACCCTGGGGAGGCTATACTTT	TRAC	1
76_alpha	TRAV12-2	TRAJ48	CAAFGNGKLTF	TGTGCCGCCTTTGGAAATGGGAAATTAACCTTT	TRAC	1
76_alpha	TRAV27	TRAJ44	CAGITGTASKLTF	TGTGCAGGGATCACCGGCACTGCCAGTAAACTCACCTTT	TRAC	1
76_alpha	TRAV38-2/DV8	TRAJ52	CAYGDAGGTSYGKLTF	TGTGCTTATGGTGATGCTGGTGGTACTAGCTATGGAAAGCTGACATTT	TRAC	1
76_alpha	TRAV8-6	TRAJ9	CAVSDEDTGGFKTIF	TGTGCTGTGAGTGATGAGGATACTGGAGGCTTCAAAACGATCTTT	TRAC	1
76_alpha	TRAV8-4	TRAJ8	CAESGMNTGFQKLVF	TGTGCTGAGAGTGGCATGAACACAGGCTTTCAGAAACTTGTATTT	TRAC	1
76_alpha	TRAV8-2	TRAJ45	CVGESGGGADGLTF	TGTGTTGGGGAGTCAGGAGGAGGTGCTGACGGACTCACCTTT	TRAC	1
76_alpha	TRAV13-2	TRAJ18	CAENIKGGSTLGRLYF	TGTGCAGAGAATATAAAAGGAGGCTCAACCCTGGGGAGGCTATACTTT	TRAC	19
76_alpha	TRAV1-2	TRAJ38	CAAPNAGNNRKLIW	TGTGCTGCCCCTAATGCTGGCAACAACCGTAAGCTGATTTGG	TRAC	2
76_alpha	TRAV20	TRAJ26	CAVHNESQNLGF	TGTGCTGTGCATAACGAGAGTCAGAATTTGGGCTTT	TRAC	1
76_alpha	TRAV27	TRAJ52	CAGVRPGGTSYGELTV	TGTGCAGGAGTTCGGCCGGGTGGTACTAGCTATGGAGAGCTGACAGTT	TRAC	1
76_alpha	TRAV1-2	TRAJ31	CAVRDQARLMF	TGTGCTGTGAGAGATCAGGCCAGACTCATGTTT	TRAC	5
76_alpha	TRAV8-4	TRAJ43	CAVSASNNNDMRF	TGTGCTGTGAGTGCCTCCAATAACAATGACATGCGCTTT	TRAC	3
76_alpha	TRAV8-4	TRAJ31	CAVSDLRNKNARLMF	TGTGCTGTGAGTGATCTCCGGAATAAAAATGCCAGACTCATGTTT	TRAC	1
76_alpha	TRAV8-6	TRAJ48	CAVILINFGNEKLTF	TGTGCTGTGATCTTGATTAACTTTGGAAATGAGAAATTAACCTTT	TRAC	1
76_alpha	TRAV36/DV7	TRAJ32	CAPQRATNKLIF	TGTGCTCCACAGCGTGCTACAAACAAGCTCATCTTT	TRAC	2
76_alpha	TRAV2	TRAJ37	SGKLIF	TCAGGCAAACTAATCTTT	TRAC	47
76_alpha	TRAV26-1	TRAJ40	CIVIETSGTYKYIF	TGCATCGTCATTGAGACCTCAGGAACCTACAAATACATCTTT	TRAC	1
76_alpha	TRAV1-2	TRAJ33	CAVRDSNYQLIW	TGTGCTGTGAGGGATAGCAACTATCAGTTAATCTGG	TRAC	4
76_alpha	TRAV38-2/DV8	TRAJ34	CAYRSGDNTDKLIF	TGTGCTTATAGGAGCGGGGATAACACCGACAAGCTCATCTTT	TRAC	1
76_alpha	TRAV38-1	TRAJ21	CAFAYSLYNFNKFYF	TGTGCTTTCGCTTATTCCCTATACAACTTCAACAAATTTTACTTT	TRAC	1
76_alpha	TRAV19	TRAJ35	CALNGEGFGNVLHC	TGTGCTCTGAATGGAGAGGGCTTTGGGAATGTGCTGCATTGC	TRAC	8
76_alpha	TRAV4	TRAJ17	FLVGEGRKAAGNKLTF	TTCCTCGTGGGTGAGGGTCGCAAAGCTGCAGGCAACAAGCTAACTTTT	TRAC	1
76_alpha	TRAV4	TRAJ31	CLVAHNNARLMF	TGCCTCGTGGCTCATAACAATGCCAGACTCATGTTT	TRAC	8
76_alpha	TRAV3	TRAJ31	CAVRGRNNNARLMF	TGTGCTGTGAGAGGTCGGAATAACAATGCCAGACTCATGTTT	TRAC	3
76_alpha	TRAV1-2	TRAJ40	CAVRTYKYTF	TGTGCTGTACGAACCTACAAATACACCTTT	TRAC	1
76_alpha	TRAV17	TRAJ30	CATDASRDDKIIF	TGTGCTACGGACGCGAGCAGAGATGACAAGATCATCTTT	TRAC	1
76_alpha	TRAV8-4	TRAJ53	CAVSVINYKLTF	TGTGCTGTGAGTGTGATCAACTATAAACTGACATTT	TRAC	1
76_alpha	TRAV26-2	TRAJ43	CILRHLFNNNDMRF	TGCATCCTGAGACACCTCTTTAATAACAATGACATGCGCTTT	TRAC	2
76_alpha	TRAV27	TRAJ44	CAGDAGTASTLTF	TGTGCAGGGGATGCCGGCACTGCCAGTACACTCACCTTT	TRAC	1
76_alpha	TRAV27	TRAJ29	CAGAQAGNTPLVF	TGTGCAGGAGCTCAGGCAGGAAACACACCTCTTGTCTTT	TRAC	31
76_alpha	TRAV4	TRAJ45	CLAGGGADGLTF	TGCCTCGCAGGAGGAGGTGCTGACGGACTCACCTTT	TRAC	29
76_alpha	TRAV21	TRAJ23	CASPLQGNQGGKLIF	TGTGCTTCGCCTCTCCAGGGGAACCAGGGAGGAAAGCTTATCTTC	TRAC	12
76_alpha	TRAV8-4	TRAJ23	CAVSVYTQRRPLIF	TGTGCTGTGAGTGTGTATACACAGAGAAGACCTCTTATCTTC	TRAC	1
76_alpha	TRAV13-1	TRAJ45	CAARRAGGGADGLTF	TGTGCAGCAAGGAGGGCAGGAGGAGGTGCTGACGGACTCACCTTT	TRAC	1
76_alpha	TRAV3	TRAJ43	CAVRDPMRF	TGTGCTGTGAGAGACCCGATGCGCTTT	TRAC	146
76_alpha	TRAV3	TRAJ3	CAVREFFSSASKIIF	TGTGCTGTGAGAGAGTTTTTCAGCAGTGCTTCCAAGATAATCTTT	TRAC	1
76_alpha	TRAV23/DV6	TRAJ36	CAAGRTGANNLFF	TGTGCAGCTGGCCGGACTGGGGCAAACAACCTCTTCTTT	TRAC	3
76_alpha	TRAV26-2	TRAJ40	CILRDVDSGTYKYIF	TGCATCCTGAGAGACGTTGACTCAGGAACCTACAAATACATCTTT	TRAC	6
76_alpha	TRAV8-6	TRAJ27	CAVSEPYNTNAGKSTF	TGTGCTGTGAGTGAACCTTATAACACCAATGCAGGCAAATCAACCTTT	TRAC	1
76_alpha	TRAV21	TRAJ56	CAVELYTGANSKLTF	TGTGCTGTGGAGCTTTATACTGGAGCCAATAGTAAGCTGACATTT	TRAC	1
76_alpha	TRAV2	TRAJ13	CAVGGSGGYQKVTF	TGTGCTGTGGGGGGATCTGGGGGTTACCAGAAAGTTACCTTT	TRAC	5
76_alpha	TRAV12-3	TRAJ13	CAMSVPSGGYQKVTF	TGTGCAATGAGCGTTCCTTCTGGGGGTTACCAGAAAGTTACCTTT	TRAC	1
76_alpha	TRAV38-1	TRAJ56	CAFTSLSGANSKLTF	TGTGCTTTCACAAGCCTCTCTGGAGCCAATAGTAAGCTGACATTT	TRAC	1
76_alpha	TRAV12-3	TRAJ30	CAMSAPHGVNRYDKIIF	TGTGCAATGAGCGCCCCACATGGGGTGAACAGATATGACAAGATCATCTTT	TRAC	3
76_alpha	TRAV2	TRAJ40	CADSGTYKYIF	TGTGCTGACTCAGGAACCTACAAATACATCTTT	TRAC	5
76_alpha	TRAV12-2	TRAJ27	CAVRGNAGKSTF	TGTGCCGTGAGGGGCAATGCAGGCAAATCAACCTTT	TRAC	5
76_alpha	TRAV8-4	TRAJ23	CAVSEGNQRGKLIF	TGTGCTGTGAGTGAGGGTAACCAGAGAGGAAAGCTTATCTTC	TRAC	1
76_alpha	TRAV1-2	TRAJ36	CAVSRRVGAGANNLFF	TGTGCTGTGAGTCGCCGGGTCGGAGCTGGGGCAAACAACCTCTTCTTT	TRAC	3
76_alpha	TRAV38-1	TRAJ57	CAFIGGSEKLVF	TGTGCTTTCATCGGCGGATCTGAAAAGCTGGTCTTT	TRAC	1
76_alpha	TRAV13-2	TRAJ52	CAENRANAGGTSYGKLTF	TGTGCAGAGAACAGGGCTAATGCTGGTGGTACTAGCTATGGAAAGCTGACATTT	TRAC	11
76_alpha	TRAV3	TRAJ24	CAVRDPRTTDSWGKLKF	TGTGCTGTGAGAGACCCAAGGACAACTGACAGCTGGGGGAAATTGAAGTTT	TRAC	1
76_alpha	TRAV27	TRAJ28	GAGAPTGAGSYQLTF	GGTGCAGGAGCTCCGACTGGGGCTGGGAGTTACCAACTCACTTTC	TRAC	1
76_alpha	TRAV26-1	TRAJ26	CIVTGDNYGQNFVF	TGCATCGTCACGGGGGATAACTATGGTCAGAATTTTGTCTTT	TRAC	1
76_alpha	TRAV13-1	TRAJ28	CAATPGGAGSYQLTF	TGTGCAGCAACCCCGGGAGGGGCTGGGAGTTACCAACTCACTTTC	TRAC	1
76_alpha	TRAV4	TRAJ45	CLVGDIGGADGLTF	TGCCTCGTGGGTGACATAGGAGGTGCTGACGGACTCACCTTT	TRAC	47
76_alpha	TRAV4	TRAJ43	CLVGAGINNNDMRF	TGCCTCGTGGGGGCGGGGATTAATAACAATGACATGCGCTTT	TRAC	1
76_alpha	TRAV34	TRAJ52	CGADRGGTSYGKLTF	TGTGGAGCAGACCGTGGTGGTACTAGCTATGGCAAGCTGACATTT	TRAC	1
76_alpha	TRAV8-4	TRAJ8	FAVSGMNTGFQKLVF	TTTGCTGTGAGTGGCATGAACACAGGCTTTCAGAAACTTGTATTT	TRAC	1
76_alpha	TRAV23/DV6	TRAJ6	CAASKKSGGSYIPTF	TGTGCAGCAAGCAAAAAATCAGGAGGAAGCTACATACCTACATTT	TRAC	4
76_alpha	TRAV20	TRAJ54	CAPWGGAQKLVF	TGTGCTCCCTGGGGGGGAGCCCAGAAGCTGGTATTT	TRAC	19
76_alpha	TRAV30	TRAJ24	CGTATDSWGKLQF	TGCGGCACAGCAACTGACAGCTGGGGGAAATTGCAGTTT	TRAC	9
76_alpha	TRAV8-4	TRAJ40	CAVSLARNYKLTF	TGTGCTGTGAGTCTAGCTAGAAACTACAAACTCACATTT	TRAC	1
76_alpha	TRAV1-2	TRAJ28	CVSRAGSYQLTF	TGTGTTTCTCGGGCTGGGAGTTACCAACTCACTTTC	TRAC	2
76_alpha	TRAV8-6	TRAJ29	CAVRGSNSGNTPLVF	TGTGCTGTGAGGGGGTCCAATTCAGGAAACACACCTCTTGTCTTT	TRAC	1
76_alpha	TRAV4	TRAJ45	CLVGDLGGSDGLTF	TGCCTCGTGGGTGACCTAGGAGGTTCTGACGGACTCACCTTT	TRAC	1
76_alpha	TRAV12-2	TRAJ40	CAVKGTSGTYKYIF	TGTGCCGTGAAGGGGACCTCAGGAACCTACAAATACATCTTT	TRAC	1
76_alpha	TRAV8-4	TRAJ3	CAESDQSSASKIIF	TGTGCTGAGAGTGATCAAAGCAGTGCTTCCAAGATAATCTTT	TRAC	1
76_alpha	TRAV3	TRAJ30	CAVRDWNRDDKIIF	TGTGCTGTGAGAGACTGGAACAGAGATGACAAGATCATCTTT	TRAC	6
76_alpha	TRAV8-4	TRAJ29	CAVSLSGNTPLVF	TGTGCTGTGAGTCTTTCAGGAAACACACCTCTTGTCTTT	TRAC	21
76_alpha	TRAV20	TRAJ45	CAVQWGGVWSGGGADGLTF	TGTGCTGTGCAGTGGGGGGGGGTCTGGTCAGGAGGAGGTGCTGACGGACTCACCTTT	TRAC	1
76_alpha	TRAV12-2	TRAJ21	CAVRLYNFNKFYF	TGTGCCGTGAGGTTATACAACTTCAACAAATTTTACTTT	TRAC	6
76_alpha	TRAV3	TRAJ35	CAVRDLASVIGFGNVLHC	TGTGCTGTGAGAGACCTGGCGTCAGTCATAGGCTTTGGGAATGTGCTGCATTGC	TRAC	10
76_alpha	TRAV12-3	TRAJ8	CAMTLNTGFQKLVF	TGTGCAATGACCCTGAACACAGGCTTTCAGAAACTTGTATTT	TRAC	2
76_alpha	TRAV13-1	TRAJ21	CAASTVFNKFYF	TGTGCAGCAAGTACAGTCTTCAACAAATTTTACTTT	TRAC	2
76_alpha	TRAV3	TRAJ24	CAVRPAHTCGKLKF	TGTGCTGTGAGACCTGCCCACACCTGCGGGAAACTCAAGTTT	TRAC	1
76_alpha	TRAV8-4	TRAJ8	CAVSGVNTGFQKLVF	TGTGCTGTGAGTGGCGTGAACACAGGCTTTCAGAAACTTGTATTT	TRAC	1
76_alpha	TRAV8-4	TRAJ39	CAVSDPPTGNMLTF	TGTGCTGTGAGTGATCCCCCTACAGGCAACATGCTCACCTTT	TRAC	14
76_alpha	TRAV13-2	TRAJ52	CAEDAAGGTSYGKLTF	TGTGCAGAGGACGCTGCTGGTGGTACTAGCTATGGAAAGCTGACATTT	TRAC	8
76_alpha	TRAV13-1	TRAJ52	CAADLDGSNAGGTSYGKLTF	TGTGCAGCAGACTTAGACGGGTCTAATGCTGGTGGTACTAGCTATGGAAAGCTGACATTT	TRAC	1
76_alpha	TRAV8-1	TRAJ49	CAVKPPGTGNQFYF	TGTGCCGTGAAACCGCCGGGCACCGGTAACCAGTTCTATTTT	TRAC	1
76_alpha	TRAV26-1	TRAJ30	CIVRETDKIIF	TGCATCGTCAGGGAGACTGACAAGATCATCTTT	TRAC	3
76_alpha	TRAV2	TRAJ34	CALELNTDKLIF	TGTGCTTTGGAGTTGAACACCGACAAGCTCATCTTT	TRAC	1
76_alpha	TRAV20	TRAJ40	CAVHDSSGTYKYSF	TGTGCTGTGCATGACTCATCAGGAACCTACAAATACAGCTTT	TRAC	1
76_alpha	TRAV38-1	TRAJ42	CAFRGGSQGNLIF	TGTGCTTTCCGTGGAGGAAGCCAAGGAAATCTCATCTTT	TRAC	1
76_alpha	TRAV8-4	TRAJ44	CAADTGTASKLTF	TGTGCTGCAGATACCGGCACTGCCAGTAAACTCACCTTT	TRAC	4
76_alpha	TRAV8-2	TRAJ30	CVVTLNRDDKIIF	TGTGTTGTGACTCTGAACAGAGATGACAAGATCATCTTT	TRAC	84
76_alpha	TRAV8-4	TRAJ9	CAVSDRTGGFKTIF	TGTGCTGTGAGTGATCGCACTGGAGGCTTCAAAACTATCTTT	TRAC	1
76_alpha	TRAV25	TRAJ37	CAGRGNTGKLIF	TGTGCAGGGCGGGGCAACACAGGCAAACTAATCTTT	TRAC	4
76_alpha	TRAV13-1	TRAJ53	CAAWGGSNYKLTF	TGTGCAGCATGGGGAGGTAGCAACTATAAACTGACATTT	TRAC	1
76_alpha	TRAV8-4	TRAJ8	CAVCGMNTGFQKLVF	TGTGCTGTGTGTGGCATGAACACAGGCTTTCAGAAACTTGTATTT	TRAC	2
76_alpha	TRAV2	TRAJ43	CAVESNNNDMCF	TGTGCTGTGGAATCAAATAACAATGACATGTGCTTT	TRAC	1
76_alpha	TRAV13-1	TRAJ11	CAATPPGYSTLTF	TGTGCAGCAACCCCACCAGGATACAGCACCCTCACCTTT	TRAC	1
76_alpha	TRAV12-2	TRAJ52	CAVKDAGGTSYGKLTF	TGTGCCGTGAAAGATGCTGGTGGTACTAGCTATGGAAAGCTGACATTT	TRAC	3
76_alpha	TRAV38-1	TRAJ42	CAFTPNYGGSQGNLIF	TGTGCTTTCACGCCGAATTATGGAGGAAGCCAAGGAAATCTCATCTTT	TRAC	1
76_alpha	TRAV26-2	TRAJ23	CIRGNQGGKLIF	TGCATCCGGGGGAACCAGGGAGGAAAGCTTATCTTC	TRAC	2
76_alpha	TRAV12-3	TRAJ50	CAMTGTSYDKVIF	TGTGCAATGACGGGAACCTCCTACGACAAGGTGATATTT	TRAC	2
76_alpha	TRAV13-2	TRAJ5	CAEKTGRRALTF	TGTGCAGAGAAAACGGGCAGGAGAGCACTTACTTTT	TRAC	44
76_alpha	TRAV13-2	TRAJ5	CAETVRDTGRRALTF	TGTGCAGAGACCGTTCGCGACACGGGCAGGAGAGCACTTACTTTT	TRAC	7
76_alpha	TRAV13-1	TRAJ20	CAATGTNDYKLSF	TGTGCAGCAACTGGGACTAACGACTACAAGCTCAGCTTT	TRAC	1
76_alpha	TRAV13-1	TRAJ6	CAASGGSYIPTF	TGTGCAGCAAGTGGGGGAAGCTACATACCTACATTT	TRAC	1
76_alpha	TRAV8-4	TRAJ44	CAVGSPGAGTASKLTF	TGTGCTGTGGGGTCCCCAGGAGCCGGCACTGCCAGTAAACTCACCTTT	TRAC	1
76_alpha	TRAV13-1	TRAJ17	CAASKKAAGNKLTF	TGTGCAGCAAGTAAGAAAGCTGCAGGCAACAAGCTAACTTTT	TRAC	1
76_alpha	TRAV13-2	TRAJ53	CAEKRGGSNYKLTF	TGTGCAGAGAAGCGAGGAGGTAGCAACTATAAACTGACATTT	TRAC	1
76_alpha	TRAV3	TRAJ13	CAVSFLGVYHIVNF	TGTGCTGTGAGTTTTTTAGGGGTTTACCATATAGTGAACTTT	TRAC	1
76_alpha	TRAV38-2/DV8	TRAJ49	CAYRRSTGNQFYF	TGTGCTTATAGGAGATCCACCGGTAACCAGTTCTATTTT	TRAC	2
76_alpha	TRAV36/DV7	TRAJ49	CAVVSNTGNQFYF	TGTGCTGTGGTCTCGAACACCGGTAACCAGTTCTATTTT	TRAC	14
76_alpha	TRAV12-2	TRAJ4	CAVKGGTGGYNKLIF	TGTGCCGTGAAGGGTGGGACTGGTGGCTACAATAAGCTGATTTTT	TRAC	1
76_alpha	TRAV2	TRAJ30	CAVRDDKIIF	TGTGCTGTGAGAGATGACAAGATCATCTTT	TRAC	1
76_alpha	TRAV22	TRAJ20	CAVVPNDYKLSF	TGTGCTGTGGTCCCTAACGACTACAAGCTCAGCTTT	TRAC	2
76_alpha	TRAV8-4	TRAJ3	CAVSDQSSDSKIIF	TGTGCTGTGAGTGATCAAAGCAGTGATTCCAAGATAATCTTT	TRAC	1
76_alpha	TRAV3	TRAJ34	WAVRPPPTGDKLIV	TGGGCTGTGAGACCACCCCCCACCGGCGACAAGCTCATCGTT	TRAC	1
76_alpha	TRAV14/DV4	TRAJ52	CAMRLGRGTSYGKLTF	TGTGCAATGAGACTCGGCAGGGGTACTAGCTATGGAAAGCTGACATTT	TRAC	1
76_alpha	TRAV20	TRAJ20	CAGHSNDYKLSF	TGTGCTGGACATTCTAACGACTACAAGCTCAGCTTT	TRAC	8
76_alpha	TRAV8-4	TRAJ5	CAVSEGAGRRALTF	TGTGCTGTGAGTGAAGGGGCGGGCAGGAGAGCACTTACTTTT	TRAC	45
76_alpha	TRAV35	TRAJ50	CAGPPRKTSYDKVIF	TGTGCTGGGCCCCCCAGGAAAACCTCCTACGACAAGGTGATATTT	TRAC	1
76_alpha	TRAV20	TRAJ53	CAVRYSGGSNYKLTV	TGTGCTGTGCGATATAGTGGAGGTAGCAACTATAAACTGACAGTT	TRAC	1
76_alpha	TRAV8-4	TRAJ3	CAVSDQSSAYKIIF	TGTGCTGTGAGTGATCAAAGCAGTGCTTACAAGATAATCTTT	TRAC	3
76_alpha	TRAV14/DV4	TRAJ56	CAMREGETGANSKLTF	TGTGCAATGAGAGAGGGCGAAACTGGAGCCAATAGTAAGCTGACATTT	TRAC	1
76_alpha	TRAV19	TRAJ11	CALSEAGYSTLTF	TGTGCTCTGAGTGAGGCAGGATACAGCACCCTCACCTTT	TRAC	1
76_alpha	TRAV3	TRAJ28	CAGSTGSYQLTF	TGTGCTGGGTCGACCGGGAGTTACCAACTCACTTTC	TRAC	26
76_alpha	TRAV1-2	TRAJ36	CAGNQDQTGENNLCF	TGTGCTGGGAACCAGGATCAAACTGGGGAAAACAACCTCTGCTTT	TRAC	1
76_alpha	TRAV4	TRAJ23	CLVGFYNQGGKLIS	TGCCTCGTGGGTTTTTATAACCAGGGAGGAAAGCTTATCTCC	TRAC	24
76_alpha	TRAV8-4	TRAJ56	CAVSDPSTGANSKLTF	TGTGCTGTGAGTGACCCCTCCACGGGAGCCAATAGTAAGCTGACATTT	TRAC	1
76_alpha	TRAV3	TRAJ42	CAVRDEYGGSQGNLIF	TGTGCTGTGAGAGACGAATATGGAGGAAGCCAAGGAAATCTCATCTTT	TRAC	13
76_alpha	TRAV13-2	TRAJ23	CAESPIHRGKLIF	TGTGCAGAGAGCCCAATCCATAGAGGAAAGCTTATCTTC	TRAC	1
76_alpha	TRAV8-4	TRAJ31	CAVSWNNNARLMF	TGTGCTGTGAGTTGGAATAACAATGCCAGACTCATGTTT	TRAC	8
76_alpha	TRAV2	TRAJ39	WAVPPGNAGNMLTF	TGGGCTGTGCCCCCCGGTAATGCAGGCAACATGCTCACCTTT	TRAC	1
76_alpha	TRAV35	TRAJ45	CAGQLMGGGADGLTF	TGTGCTGGGCAGCTTATGGGAGGAGGTGCTGACGGACTCACCTTT	TRAC	2
76_alpha	TRAV24	TRAJ31	CASWADNNARLMF	TGTGCCTCATGGGCAGATAACAATGCCAGACTCATGTTT	TRAC	1
76_alpha	TRAV12-3	TRAJ57	CAMSVYRGGSEKLVF	TGTGCAATGAGCGTTTATAGGGGCGGATCTGAAAAGCTGGTCTTT	TRAC	1
76_alpha	TRAV3	TRAJ32	CAVSPTVNYGGATNKLIF	TGTGCTGTGAGTCCTACTGTGAATTATGGTGGTGCTACAAACAAGCTCATCTTT	TRAC	33
76_alpha	TRAV26-2	TRAJ44	CGPNRTGTASKLTF	TGCGGGCCGAACAGAACCGGCACTGCCAGTAAACTCACCTTT	TRAC	5
76_alpha	TRAV3	TRAJ3	CAVREFYSSAPKIIF	TGTGCTGTGAGAGAGTTTTACAGCAGTGCTCCCAAGATAATCTTT	TRAC	1
76_alpha	TRAV8-2	TRAJ9	CVVRETGGFKTIF	TGTGTTGTGAGAGAAACTGGAGGCTTCAAAACTATCTTT	TRAC	2
76_alpha	TRAV1-2	TRAJ33	CAVRDGSNYQLIW	TGTGCTGTGAGAGATGGTAGCAACTATCAGTTAATCTGG	TRAC	2
76_alpha	TRAV1-2	TRAJ15	CAVRDGALII	TGTGCTGTGAGAGATGGGGCTCTGATCATT	TRAC	1
76_alpha	TRAV12-2	TRAJ20	CAVSNDYKLSF	TGTGCCGTTTCTAACGACTACAAGCTCAGCTTT	TRAC	5
76_alpha	TRAV12-2	TRAJ48	CAVNMLSNFGNEKLTF	TGTGCCGTGAACATGTTATCTAACTTTGGAAATGAGAAATTAACCTTT	TRAC	2
76_alpha	TRAV8-6	TRAJ8	CAVSDSPMNTGFQKLVF	TGTGCTGTGAGTGATTCCCCCATGAACACAGGCTTTCAGAAACTTGTATTT	TRAC	1
76_alpha	TRAV8-6	TRAJ6	CASRQVGGSYIPTF	TGTGCTTCTCGGCAGGTAGGAGGAAGCTACATACCTACATTT	TRAC	1
76_alpha	TRAV22	TRAJ31	CAVEPNNARLMF	TGTGCTGTGGAGCCCAACAATGCCAGACTCATGTTT	TRAC	2
76_alpha	TRAV2	TRAJ28	CAASYSGAGSYKLTF	TGTGCTGCATCATACTCTGGGGCTGGGAGTTACAAACTCACTTTC	TRAC	1
76_alpha	TRAV2	TRAJ13	CAVGGNSGGYQKVTF	TGTGCTGTGGGGGGGAATTCTGGGGGTTACCAGAAAGTTACCTTT	TRAC	2
76_alpha	TRAV22	TRAJ17	CAVGAAGNKLTF	TGTGCTGTGGGAGCTGCAGGCAACAAGCTAACTTTT	TRAC	2
76_alpha	TRAV8-4	TRAJ5	CAVREGAGRRALTF	TGTGCTGTGAGGGAAGGGGCGGGCAGGAGAGCACTTACTTTT	TRAC	1
76_alpha	TRAV2	TRAJ4	CAVRSAGGYNKLIF	TGTGCTGTCCGTTCCGCTGGTGGCTACAATAAGCTGATTTTT	TRAC	3
76_alpha	TRAV12-2	TRAJ50	CAVKTSYDKVIF	TGTGCCGTGAAAACCTCCTACGACAAGGTGATATTT	TRAC	1
76_alpha	TRAV8-4	TRAJ8	CAVSGMNTGFQKLVF	TGTGCTGTGAGTGGGATGAACACAGGCTTTCAGAAACTTGTATTT	TRAC	1
76_alpha	TRAV3	TRAJ40	WAVREQGTTSGTYKYIF	TGGGCTGTGAGAGAACAGGGAACTACCTCAGGAACCTACAAATACATCTTT	TRAC	1
76_alpha	TRAV8-4	TRAJ8	CAVSCMNTGFQKLVF	TGTGCTGTGAGTTGCATGAACACAGGCTTTCAGAAACTTGTATTT	TRAC	1
76_alpha	TRAV8-2	TRAJ20	CVVSPDDYKLSF	TGTGTTGTGAGTCCGGACGACTACAAGCTCAGCTTT	TRAC	2
76_alpha	TRAV8-4	TRAJ8	CAVSGMNTGVQKRVF	TGTGCTGTGAGTGGCATGAACACAGGCGTTCAGAAACGTGTATTT	TRAC	1
76_alpha	TRAV13-2	TRAJ45	CAENQGSVYSGGGADGLTF	TGTGCAGAGAATCAAGGATCGGTGTATTCAGGAGGAGGTGCTGACGGACTCACCTTT	TRAC	5
76_alpha	TRAV8-3	TRAJ21	CAVGTGIYNFNKFYF	TGTGCTGTGGGTACAGGCATATACAACTTCAACAAATTTTACTTT	TRAC	2
76_alpha	TRAV16	TRAJ21	CALKYNFNKFYF	TGTGCTTTGAAATACAACTTCAACAAATTTTACTTT	TRAC	6
76_alpha	TRAV16	TRAJ11	CALRGLGDSTLTF	TGTGCTCTAAGGGGCCTTGGGGACAGCACCCTCACCTTT	TRAC	1
76_alpha	TRAV12-2	TRAJ40	CAVKRTSGTYKDIF	TGTGCCGTGAAAAGGACCTCAGGAACCTACAAAGACATCTTT	TRAC	1
76_alpha	TRAV38-1	TRAJ57	CAFMTDMEKLVF	TGTGCTTTCATGACCGACATGGAAAAGCTGGTCTTT	TRAC	1
76_alpha	TRAV27	TRAJ41	CAGESQTAGYALNF	TGTGCAGGAGAAAGTCAGACGGCCGGGTATGCACTCAACTTC	TRAC	1
76_alpha	TRAV38-2/DV8	TRAJ45	CASYASGGGADGLTF	TGTGCTTCTTACGCTTCAGGAGGAGGTGCTGACGGACTCACCTTT	TRAC	1
76_alpha	TRAV36/DV7	TRAJ29	CAVSTPSGNTPLVF	TGTGCTGTGTCCACCCCTTCAGGAAACACACCTCTTGTCTTT	TRAC	2
76_alpha	TRAV12-2	TRAJ20	CAVFRANDYKLTF	TGTGCCGTCTTCCGGGCTAACGACTACAAACTCACCTTT	TRAC	1
76_alpha	TRAV21	TRAJ30	CAVSPLMNRDDKIIF	TGTGCTGTGAGTCCCCTCATGAACAGAGATGACAAGATCATCTTT	TRAC	3
76_alpha	TRAV12-3	TRAJ31	CAMGGGNNARLMF	TGTGCAATGGGGGGAGGAAACAATGCCAGACTCATGTTT	TRAC	1
76_alpha	TRAV3	TRAJ9	CAVRVNTGGFKTIF	TGTGCTGTGAGGGTTAATACTGGAGGCTTCAAAACTATCTTT	TRAC	3
76_alpha	TRAV3	TRAJ43	CAVRDQMRF	TGTGCTGTGAGAGACCAGATGCGCTTT	TRAC	1
76_alpha	TRAV25	TRAJ26	CAGNNYGQNFVF	TGTGCAGGGAATAACTATGGTCAGAATTTTGTCTTT	TRAC	1
76_alpha	TRAV13-1	TRAJ24	CAALGATDSWGKLQF	TGTGCAGCCCTGGGAGCAACTGACAGCTGGGGGAAATTGCAGTTT	TRAC	1
76_alpha	TRAV12-3	TRAJ5	CAMSGTGRRALTF	TGTGCAATGAGTGGCACGGGCAGGAGAGCACTTACTTTT	TRAC	3
76_alpha	TRAV8-6	TRAJ32	CAVSDRYGGATNKLIF	TGTGCTGTGAGTGATCGGTATGGTGGTGCTACAAACAAGCTCATCTTT	TRAC	1
76_alpha	TRAV19	TRAJ53	CALSEGSSNYKLTF	TGTGCTCTGAGTGAGGGCAGTAGCAACTATAAACTGACATTT	TRAC	1
76_alpha	TRAV27	TRAJ52	CAGERAGGTSYGKLTF	TGTGCAGGAGAAAGGGCTGGTGGTACTAGCTATGGAAAGCTGACATTT	TRAC	1
76_alpha	TRAV12-2	TRAJ45	CAVKGGGADGLTF	TGTGCCGTGAAGGGAGGAGGTGCTGACGGACTCACCTTT	TRAC	1
76_alpha	TRAV8-3	TRAJ27	CAGANAGKSTF	TGTGCAGGAGCCAATGCAGGCAAATCAACCTTT	TRAC	1
76_alpha	TRAV20	TRAJ42	CAVQAQGGSQGNLIF	TGTGCTGTGCAGGCGCAAGGAGGAAGCCAAGGAAATCTCATCTTT	TRAC	1
76_alpha	TRAV12-3	TRAJ53	CAIGGRSGGSNYKLTF	TGTGCAATTGGGGGAAGGAGTGGAGGTAGCAACTATAAACTGACATTT	TRAC	2
76_alpha	TRAV8-3	TRAJ17	CAVGAVEAAGNKLTF	TGTGCTGTGGGTGCGGTGGAAGCTGCAGGCAACAAGCTAACTTTT	TRAC	1
76_alpha	TRAV19	TRAJ52	CALLSAGGTSYGKLTF	TGTGCTCTTCTTTCAGCTGGTGGTACTAGCTATGGAAAGCTGACATTT	TRAC	2
76_alpha	TRAV12-2	TRAJ42	CAVKGEGSQGNLIF	TGTGCCGTGAAGGGAGAGGGAAGCCAAGGAAATCTCATCTTT	TRAC	1
76_alpha	TRAV35	TRAJ43	CAGLFNDMRF	TGTGCTGGGCTATTCAATGACATGCGCTTT	TRAC	1
76_alpha	TRAV12-3	TRAJ6	CAKGAGGSYIPTF	TGTGCAAAAGGAGCAGGAGGAAGCTACATACCTACATTT	TRAC	1
76_alpha	TRAV2	TRAJ20	CAVEDWNDSKLSF	TGTGCTGTGGAGGATTGGAACGACTCCAAGCTCAGCTTT	TRAC	1
76_alpha	TRAV8-4	TRAJ21	CAVSGGFNKFYF	TGTGCTGTGAGCGGGGGCTTCAACAAATTTTACTTT	TRAC	12
76_alpha	TRAV8-4	TRAJ3	CAVSDQSSASKIIF	TGTGCTGTGAGTGATCAAAGCAGTGCTTCCAAAATAATCTTT	TRAC	1
76_alpha	TRAV12-3	TRAJ28	CAMSYGAGSYQLTF	TGTGCAATGAGCTATGGGGCTGGGAGTTACCAACTCACTTTC	TRAC	1
76_alpha	TRAV30	TRAJ42	CGTENYGGSQGNLIV	TGCGGCACAGAGAATTATGGAGGAAGCCAAGGAAATCTCATCGTT	TRAC	1
76_alpha	TRAV3	TRAJ13	CAVSLGGGYQKVTF	TGTGCTGTGAGCCTTGGGGGGGGTTACCAGAAAGTTACCTTT	TRAC	13
76_alpha	TRAV14/DV4	TRAJ49	CAMREGLRNQFYF	TGTGCAATGAGAGAGGGCCTCCGTAACCAGTTCTATTTT	TRAC	2
76_alpha	TRAV27	TRAJ37	CAGAGTSNTGKLIF	TGTGCAGGAGCGGGGACTAGCAACACAGGCAAACTAATCTTT	TRAC	23
76_alpha	TRAV27	TRAJ37	CAGAMSKTGKLIF	TGTGCAGGCGCTATGAGCAAAACAGGCAAACTAATCTTT	TRAC	1
76_alpha	TRAV8-4	TRAJ5	CAVSDRSPRDTGRRELTF	TGTGCTGTGAGTGATAGGTCCCCTCGGGACACGGGCAGGAGAGAACTTACTTTT	TRAC	1
76_alpha	TRAV4	TRAJ5	CRVGRRRALTF	TGCCGCGTGGGCCGCAGGAGAGCACTTACTTTT	TRAC	1
76_alpha	TRAV27	TRAJ27	CAGVGAGKSTF	TGTGCAGGAGTCGGAGCAGGCAAATCAACCTTT	TRAC	78
76_alpha	TRAV8-2	TRAJ40	CVVSAGGGTNKYIF	TGTGTTGTGAGCGCCGGGGGAGGAACCAACAAATACATCTTT	TRAC	1
76_alpha	TRAV8-4	TRAJ45	CAVSDSGGGADGLTF	TGTGCTGTGAGTGATAGTGGAGGAGGTGCTGACGGACTCACCTTT	TRAC	9
76_alpha	TRAV8-4	TRAJ8	CAVSGMNRGFQKLVF	TGTGCTGTGAGTGGCATGAACAGAGGCTTTCAGAAACTTGTATTT	TRAC	1
76_alpha	TRAV26-1	TRAJ44	CIVKAGTASKLTF	TGCATCGTCAAGGCCGGCACTGCCAGTAAACTCACCTTT	TRAC	1
76_alpha	TRAV4	TRAJ30	CLVGVDRDDKIIF	TGCCTCGTGGGTGTCGACCGAGATGACAAGATCATCTTT	TRAC	31
76_alpha	TRAV3	TRAJ40	CAVRDGGTYKYIF	TGTGCTGTTAGAGACGGGGGAACCTACAAATACATCTTT	TRAC	1
76_alpha	TRAV8-3	TRAJ30	CAVRSKIIF	TGTGCTGTGAGGTCCAAGATCATCTTT	TRAC	1
76_alpha	TRAV2	TRAJ42	CAVEGDYGGSQGNLIF	TGTGCTGTGGAAGGGGATTATGGAGGAAGCCAAGGAAATCTCATCTTT	TRAC	1
76_alpha	TRAV13-2	TRAJ53	CADRAGGSGGSNYKLTF	TGTGCAGACCGGGCGGGGGGTAGTGGAGGTAGCAACTATAAACTGACATTT	TRAC	7
76_alpha	TRAV26-1	TRAJ26	CIVRVAGDNYGQNFVF	TGCATCGTCAGAGTCGCAGGGGATAACTATGGTCAGAATTTTGTCTTT	TRAC	2
76_alpha	TRAV27	TRAJ54	CAGALEKLVF	TGTGCAGGAGCTTTAGAGAAGCTGGTATTT	TRAC	123
76_alpha	TRAV3	TRAJ29	CAVRERSGNTPLVF	TGTGCTGTGAGAGAGCGTTCAGGAAACACACCTCTTGTGTTT	TRAC	1
76_alpha	TRAV35	TRAJ36	CAGRPTGANNLFF	TGTGCTGGGCGACCAACTGGGGCAAACAACCTCTTCTTT	TRAC	1
76_alpha	TRAV27	TRAJ45	CAGALGGGADGLTF	TGTGCAGGAGCTCTGGGAGGAGGTGCTGACGGACTCACCTTT	TRAC	16
76_alpha	TRAV27	TRAJ24	CAGDGWGKLQF	TGTGCAGGAGACGGCTGGGGGAAATTGCAGTTT	TRAC	1
76_alpha	TRAV13-1	TRAJ10	CAATFTGGGNKLTF	TGTGCAGCAACCTTCACGGGAGGAGGAAACAAACTCACCTTT	TRAC	1
76_alpha	TRAV3	TRAJ32	CAVRSHGGATNKLIF	TGTGCTGTGAGATCGCATGGTGGTGCTACAAACAAGCTCATCTTT	TRAC	3
76_alpha	TRAV1-2	TRAJ15	CAVRDQAGTALIF	TGTGCTGTGAGAGACCAGGCAGGAACTGCTCTGATCTTT	TRAC	1
76_alpha	TRAV4	TRAJ34	CHVGDLDKLIF	TGCCACGTGGGTGATCTCGACAAGCTCATCTTT	TRAC	1
76_alpha	TRAV13-2	TRAJ40	CAENTSGTYKYIF	TGTGCAGAGAATACCTCAGGAACCTACAAATACATCTTT	TRAC	13
76_alpha	TRAV3	TRAJ20	CAVRDRDDYKLSF	TGTGCTGTGAGAGACAGAGACGACTACAAGCTCAGCTTT	TRAC	6
76_alpha	TRAV12-2	TRAJ7	CAVSGNNRLAF	TGTGCCGTGAGCGGGAACAACAGACTCGCTTTT	TRAC	1
76_alpha	TRAV23/DV6	TRAJ23	CAASSSGGKLIF	TGTGCAGCAAGCTCTAGCGGAGGAAAGCTTATCTTC	TRAC	2
76_alpha	TRAV13-1	TRAJ40	CAASMGSGTYKYIF	TGTGCAGCAAGTATGGGCTCAGGAACCTACAAATACATCTTT	TRAC	1
76_alpha	TRAV22	TRAJ49	CAVERTGNQFYF	TGTGCTGTGGAGCGAACCGGTAACCAGTTCTATTTT	TRAC	1
76_alpha	TRAV24	TRAJ18	CASRLDRGSTLGRLYF	TGTGCCTCCCGACTCGACAGAGGCTCAACCCTGGGGAGGCTATACTTT	TRAC	1
76_alpha	TRAV12-2	TRAJ36	CAVSRITGANNLFF	TGTGCCGTGAGCCGAATAACTGGGGCAAACAACCTCTTCTTT	TRAC	4
76_alpha	TRAV8-2	TRAJ45	CVGDSGGGADELTF	TGTGTTGGGGATTCAGGAGGAGGTGCTGACGAACTCACCTTT	TRAC	1
76_alpha	TRAV12-2	TRAJ48	CAVNFGNEKLTF	TGTGCCGTGAACTTTGGAAATGAGAAATTAACCTTT	TRAC	8
76_alpha	TRAV4	TRAJ5	CLVGPGSTGRRALTF	TGCCTCGTGGGTCCCGGCTCCACGGGCAGGAGAGCACTTACTTTT	TRAC	17
76_alpha	TRAV27	TRAJ37	CAGRGSSNTGKLIF	TGTGCAGGAAGGGGCTCTAGCAACACAGGCAAACTAATCTTT	TRAC	17
76_alpha	TRAV6	TRAJ44	CALGLNTVTASKLTF	TGTGCTCTAGGACTAAATACCGTCACTGCCAGTAAACTCACCTTT	TRAC	1
76_alpha	TRAV12-2	TRAJ42	CAVNKGYGGSQGNLIF	TGTGCCGTGAACAAGGGTTATGGAGGAAGCCAAGGAAATCTCATCTTT	TRAC	1
76_alpha	TRAV38-2/DV8	TRAJ45	CAYRSAGGADGLTF	TGTGCTTATAGGAGCGCGGGAGGTGCTGACGGACTCACCTTT	TRAC	1
76_alpha	TRAV3	TRAJ44	CAVRDTGTASKLTF	TGTGCTGTGAGAGATACCGGCACTGCCAGTAAACTCACCTTT	TRAC	10
76_alpha	TRAV2	TRAJ36	CAVEVETGANNLFF	TGTGCTGTGGAGGTCGAAACTGGGGCAAACAACCTCTTCTTT	TRAC	22
76_alpha	TRAV36/DV7	TRAJ22	CAAPSGSARQLTV	TGTGCTGCCCCTTCTGGTTCTGCAAGGCAACTGACCGTT	TRAC	1
76_alpha	TRAV38-1	TRAJ22	CAFEGSARQLTF	TGTGCTTTTGAGGGTTCTGCAAGGCAACTGACCTTT	TRAC	1
76_alpha	TRAV20	TRAJ11	CATYTGYSTLTC	TGTGCTACATATACAGGATACAGCACCCTCACCTGT	TRAC	1
76_alpha	TRAV12-2	TRAJ5	CAVNMDTGRRALTF	TGTGCCGTGAACATGGACACGGGCAGGAGAGCACTTACTTTT	TRAC	2
76_alpha	TRAV27	TRAJ38	CAGASAGNNRKLIW	TGTGCAGGAGCGAGTGCTGGCAACAACCGTAAGCTGATTTGG	TRAC	7
76_alpha	TRAV22	TRAJ10	CAVRGGGGNKLTF	TGTGCTGTCCGGGGGGGAGGAGGAAACAAACTCACCTTT	TRAC	2
76_alpha	TRAV3	TRAJ43	CAVGDPMRF	TGTGCTGTGGGAGACCCGATGCGCTTT	TRAC	1
76_alpha	TRAV16	TRAJ54	CAPRKDRLIQGAQKLVF	TGTGCTCCCCGTAAGGATAGATTAATTCAGGGAGCCCAGAAGCTGGTATTT	TRAC	11
76_alpha	TRAV23/DV6	TRAJ5	CAASPGRRALTF	TGTGCAGCAAGTCCGGGCAGGAGAGCACTTACTTTT	TRAC	3
76_alpha	TRAV38-1	TRAJ54	CAFMKHGEVF	TGTGCTTTCATGAAGCATGGTGAGGTATTT	TRAC	1
76_alpha	TRAV2	TRAJ5	CAVSPGTDRRALTF	TGTGCTGTGTCCCCGGGTACGGACAGGAGAGCACTTACCTTT	TRAC	1
76_alpha	TRAV13-2	TRAJ29	CAETLSGNTPLVF	TGTGCAGAGACCCTTTCAGGAAACACACCTCTTGTCTTT	TRAC	11
76_alpha	TRAV3	TRAJ29	CAVRDIKGNTPLVF	TGTGCTGTGAGAGACATCAAGGGAAACACACCTCTTGTCTTT	TRAC	3
76_alpha	TRAV8-2	TRAJ40	CVVSGFDSGTYKYIF	TGTGTTGTGAGTGGTTTTGACTCAGGAACCTACAAATACATCTTT	TRAC	1
76_alpha	TRAV6	TRAJ42	CALVRGSQGNLIF	TGTGCTCTAGTACGAGGAAGCCAAGGAAATCTCATCTTT	TRAC	2
76_alpha	TRAV19	TRAJ56	CALSVPYTGANSKLTF	TGTGCTCTGAGTGTTCCCTATACTGGAGCCAATAGTAAGCTGACATTT	TRAC	2
76_alpha	TRAV2	TRAJ39	CSHLMLTF	TGTTCTCACCTCATGCTCACCTTT	TRAC	1
76_alpha	TRAV4	TRAJ26	CLVGNYGQNFVF	TGCCTCGTGGGCAACTATGGTCAGAATTTTGTCTTT	TRAC	14
76_alpha	TRAV4	TRAJ13	CLLNAGGYQKVTF	TGCCTCCTCAATGCTGGGGGTTACCAGAAAGTTACCTTT	TRAC	1
76_alpha	TRAV8-2	TRAJ15	CVVSPNQAGTALIF	TGTGTTGTGAGTCCCAACCAGGCAGGAACTGCTCTGATCTTT	TRAC	2
76_alpha	TRAV20	TRAJ15	CAVQAEAGTALIF	TGTGCTGTGCAGGCAGAGGCAGGAACTGCTCTGATCTTT	TRAC	1
76_alpha	TRAV26-2	TRAJ41	CILPHPGYALNF	TGCATCCTCCCGCATCCCGGGTATGCACTCAACTTC	TRAC	1
76_alpha	TRAV8-6	TRAJ10	CAVSEISRGGGNKLTF	TGTGCTGTGAGTGAAATTAGCAGAGGAGGAGGAAACAAACTCACCTTT	TRAC	1
76_alpha	TRAV27	TRAJ53	CAGARSGGSNYKLTF	TGTGCAGGAGCGCGGAGTGGAGGTAGCAACTATAAACTGACATTT	TRAC	1
76_alpha	TRAV36/DV7	TRAJ37	CAGDTSNTGKLIF	TGTGCTGGGGATACTAGCAACACAGGCAAACTAATCTTT	TRAC	6
76_alpha	TRAV3	TRAJ28	CAGSARNDRLMF	TGTGCTGGGAGTGCCAGGAATGACAGACTCATGTTT	TRAC	1
76_alpha	TRAV12-2	TRAJ24	CAVSGDDSWGKLQF	TGTGCCGTGAGTGGCGACGACAGCTGGGGGAAATTGCAGTTT	TRAC	1
76_alpha	TRAV8-2	TRAJ16	CVVRSFSDGQKLLF	TGTGTTGTGAGATCATTTTCAGATGGCCAGAAGCTGCTCTTT	TRAC	10
76_alpha	TRAV22	TRAJ8	CAVEGGWVRRNTGFQKLVF	TGTGCTGTGGAAGGAGGTTGGGTAAGGAGGAACACAGGCTTTCAGAAACTTGTATTT	TRAC	2
76_alpha	TRAV20	TRAJ49	CAVQAYAGNQFYF	TGTGCTGTGCAGGCGTATGCCGGTAACCAGTTCTATTTT	TRAC	27
76_alpha	TRAV26-2	TRAJ15	CILRDPNQAGTALIF	TGCATCCTGAGAGACCCAAACCAGGCAGGAACTGCTCTGATCTTT	TRAC	8
76_alpha	TRAV30	TRAJ24	CGSTTDSWGKLQF	TGCGGCTCGACAACTGACAGCTGGGGGAAATTGCAGTTT	TRAC	1
76_alpha	TRAV27	TRAJ48	WAGVNEKLTF	TGGGCAGGTGTAAATGAGAAATTAACCTTT	TRAC	1
76_alpha	TRAV19	TRAJ57	CALSEQGGSEKLVF	TGTGCTCTGAGTGAGCAGGGCGGATCTGAAAAGCTGGTCTTT	TRAC	1
76_alpha	TRAV12-2	TRAJ33	CAVNGDSNYQLIW	TGTGCCGTGAACGGGGATAGCAACTATCAGTTAATCTGG	TRAC	10
76_alpha	TRAV20	TRAJ15	CAVQAEAGTALIF	TGTGCTGTGCAGGCCGAGGCAGGAACTGCTCTGATCTTT	TRAC	69
76_alpha	TRAV8-6	TRAJ10	CAVSDRVTGGGNKLTF	TGTGCTGTGAGTGATAGGGTCACGGGAGGAGGAAACAAACTCACCTTT	TRAC	1
76_alpha	TRAV2	TRAJ42	CAVEDRGGGSQGNLIF	TGTGCTGTGGAGGATCGGGGCGGAGGAAGCCAAGGAAATCTCATCTTT	TRAC	1
76_alpha	TRAV19	TRAJ31	CALSEERNNARLMF	TGTGCTCTGAGTGAGGAACGTAACAATGCCAGACTCATGTTT	TRAC	1
76_alpha	TRAV8-4	TRAJ44	CAVKTGTASKLTF	TGTGCTGTGAAGACCGGCACTGCCAGTAAACTCACCTTT	TRAC	1
76_alpha	TRAV3	TRAJ29	CAVRPRSGNTPLVF	TGTGCTGTGAGACCGAGATCAGGAAACACTCCTCTTGTCTTT	TRAC	1
76_alpha	TRAV8-4	TRAJ8	CAVSGMNTGFQQLVF	TGTGCTGTGAGTGGCATGAACACAGGCTTTCAGCAACTTGTATTT	TRAC	2
76_alpha	TRAV12-2	TRAJ29	CAVNMGWNSGNTPLVF	TGTGCCGTGAACATGGGTTGGAATTCAGGAAACACACCTCTTGTCTTT	TRAC	2
76_alpha	TRAV8-2	TRAJ45	CVGDSGGGADGLTF	TGTGTTGGGGATTCAGGAGGAGGTGCTGACGGACTCACCTTT	TRAC	66
76_alpha	TRAV12-2	TRAJ13	CAVTGGYQKVTF	TGTGCCGTGACTGGGGGTTACCAGAAAGTTACCTTT	TRAC	2
76_alpha	TRAV8-6	TRAJ57	CAVSDSDQGGSEKLVF	TGTGCTGTGAGTGACTCCGATCAGGGCGGATCTGAAAAGCTGGTCTTT	TRAC	1
76_alpha	TRAV26-2	TRAJ52	CIRTVDGKLTF	TGCATCCGGACCGTAGATGGAAAGCTGACATTT	TRAC	2
76_alpha	TRAV3	TRAJ43	CAGRDPMRF	TGTGCTGGGAGAGACCCGATGCGCTTT	TRAC	1
76_alpha	TRAV20	TRAJ53	SAVRSSGGSNYKLTF	AGTGCTGTGCGGAGTAGTGGAGGTAGCAACTATAAACTGACATTT	TRAC	1
76_alpha	TRAV13-2	TRAJ27	CAENPPDTNAGKSTF	TGTGCAGAGAATCCCCCTGACACCAATGCAGGCAAATCAACCTTT	TRAC	38
76_alpha	TRAV38-2/DV8	TRAJ52	CAYRSRGTSYGKLTF	TGTGCTTATAGGAGCAGGGGTACTAGCTATGGAAAGCTGACATTT	TRAC	1
76_alpha	TRAV4	TRAJ37	CLVGHRASSNTGKLIF	TGCCTCGTGGGACACCGGGCCTCTAGCAACACAGGCAAACTAATCTTT	TRAC	7
76_alpha	TRAV26-2	TRAJ23	CILRDFYNQGGKLIF	TGCATCCTGAGAGACTTTTATAACCAGGGAGGAAAGCTTATCTTC	TRAC	6
76_alpha	TRAV20	TRAJ42	CAVQAQGGSQGNLIF	TGTGCTGTGCAGGCTCAAGGAGGAAGCCAAGGAAATCTCATCTTT	TRAC	19
76_alpha	TRAV8-6	TRAJ4	CAVRLSGGYNKLIF	TGTGCTGTGAGACTTTCTGGTGGCTACAATAAGCTGATTTTT	TRAC	1
76_alpha	TRAV12-3	TRAJ29	CAVGRNSGNTPLVF	TGTGCAGTCGGACGGAATTCAGGAAACACACCTCTTGTCTTT	TRAC	5
76_alpha	TRAV1-2	TRAJ20	CAVPNDYKLSF	TGTGCTGTCCCTAACGACTACAAGCTCAGCTTT	TRAC	5
76_alpha	TRAV3	TRAJ29	CAVRERAGNTPLVF	TGTGCTGTGAGAGAGCGTGCAGGAAACACACCTCTTGTCTTT	TRAC	1
76_alpha	TRAV8-4	TRAJ32	CAVSESGGGATNKLIF	TGTGCTGTGAGTGAAAGTGGTGGTGGTGCTACAAACAAGCTCATCTTT	TRAC	17
76_alpha	TRAV20	TRAJ48	CAVRANFGNEKLTL	TGTGCTGTGCGGGCTAACTTTGGAAATGAGAAATTAACCTTG	TRAC	1
76_alpha	TRAV21	TRAJ28	CAVYGPGAGSYQLTF	TGTGCTGTGTACGGCCCGGGGGCTGGGAGTTACCAACTCACTTTC	TRAC	2
76_alpha	TRAV3	TRAJ33	CAVRDRDSHYQLIW	TGTGCTGTGAGAGATAGGGATAGCCACTATCAGTTAATCTGG	TRAC	1
76_alpha	TRAV19	TRAJ4	CALSEAGGGYNKLIF	TGTGCTCTGAGTGAGGCGGGCGGTGGCTACAATAAGCTGATTTTT	TRAC	1
76_alpha	TRAV20	TRAJ34	CAGNNTDKLIF	TGTGCTGGGAATAACACCGACAAGCTCATCTTT	TRAC	35
76_alpha	TRAV8-6	TRAJ4	CAVTPFISGGYNKLIF	TGTGCTGTGACTCCATTTATTTCTGGTGGCTACAATAAGCTGATTTTT	TRAC	3
76_alpha	TRAV27	TRAJ56	CAPASNKLTF	TGTGCTCCGGCCTCTAATAAGCTGACATTT	TRAC	1
76_alpha	TRAV27	TRAJ52	CAGDPNTSYGKLTV	TGTGCAGGGGACCCTAATACTAGCTATGGAAAGCTGACAGTT	TRAC	1
76_alpha	TRAV20	TRAJ4	CAVHPAFSGGYNKLIF	TGTGCTGTGCACCCCGCGTTTTCTGGTGGCTACAATAAGCTGATTTTT	TRAC	12
76_alpha	TRAV26-1	TRAJ34	CIVRVNTDKLIF	TGCATCGTCAGAGTTAACACCGACAAGCTCATCTTT	TRAC	2
76_alpha	TRAV22	TRAJ16	CAVGFSDGQKLLF	TGTGCTGTTGGGTTTTCAGATGGCCAGAAGCTGCTCTTT	TRAC	2
76_alpha	TRAV30	TRAJ45	CGTEVQALSGGGADGLTF	TGCGGCACAGAGGTTCAAGCCCTTTCAGGAGGAGGTGCTGACGGACTCACCTTT	TRAC	1
76_alpha	TRAV13-1	TRAJ40	CAASIAGTYKYIF	TGTGCAGCAAGTATAGCAGGAACCTACAAATACATCTTT	TRAC	3
76_alpha	TRAV19	TRAJ48	CALSCFTFCSFGNEKLTF	TGTGCTCTGAGCTGCTTTACCTTTTGTTCGTTTGGAAATGAGAAATTAACCTTT	TRAC	1
76_alpha	TRAV27	TRAJ41	CAGDRDSGYALNF	TGTGCAGGAGACCGGGATTCCGGGTATGCACTCAACTTC	TRAC	19
76_alpha	TRAV4	TRAJ22	CLVGDRSLGSNSARQLTF	TGCCTCGTGGGTGACAGGAGTCTGGGATCTAATTCTGCAAGGCAACTGACCTTT	TRAC	1
76_alpha	TRAV36/DV7	TRAJ22	CAAPAGSARQLTF	TGTGCTGCCCCTGCTGGTTCTGCAAGGCAACTGACCTTT	TRAC	1
76_alpha	TRAV2	TRAJ27	CAATNTNAGKSPF	TGTGCTGCTACCAACACCAATGCAGGAAAATCACCCTTT	TRAC	1
76_alpha	TRAV8-4	TRAJ23	CAVSVYNQGGKLIF	TGTGCTGTGAGTGTTTATAACCAGGGAGGAAAGCTTATCTTC	TRAC	1
76_alpha	TRAV3	TRAJ40	CAVRDGGTYKYIL	TGTGCTGTGAGAGACGGGGGAACCTACAAATACATCCTT	TRAC	1
76_alpha	TRAV12-3	TRAJ47	CAMSKEVSGNKLVF	TGTGCAATGAGCAAAGAGGTGAGTGGAAACAAGCTGGTCTTT	TRAC	2
76_alpha	TRAV20	TRAJ22	CAVQALSGSARQLTF	TGTGCTGTGCAGGCGCTTTCTGGTTCTGCAAGGCAACTGACCTTT	TRAC	12
76_alpha	TRAV3	TRAJ3	CAVRDPYSSASKIIF	TGTGCTGTGAGAGACCCGTACAGCAGTGCTTCCAAGATAATCTTT	TRAC	3
76_alpha	TRAV4	TRAJ5	CLVGDWPAGSSELTF	TGCCTCGTGGGTGACTGGCCCGCGGGCAGCAGTGAACTTACTTTT	TRAC	1
76_alpha	TRAV20	TRAJ48	CAVRTNCGNEKLTF	TGTGCTGTGCGGACTAACTGTGGAAATGAGAAATTAACCTTT	TRAC	3
76_alpha	TRAV16	TRAJ16	CAPVADGQKLLF	TGTGCTCCTGTTGCAGATGGCCAGAAGCTGCTCTTT	TRAC	2
76_alpha	TRAV20	TRAJ26	CAVYNYGQNFVF	TGTGCTGTGTATAACTATGGTCAGAATTTTGTCTTT	TRAC	25
76_alpha	TRAV27	TRAJ44	CAGDAGTASKLTF	TGTGCAGGGGATGCCGGCACTGCCAGTAAACTCACCTTT	TRAC	16
76_alpha	TRAV8-4	TRAJ46	CAVGKKKSSGDKLTF	TGTGCTGTGGGGAAGAAGAAAAGCAGCGGAGACAAGCTGACTTTT	TRAC	17
76_alpha	TRAV20	TRAJ15	FAVQAEAGTDLIF	TTTGCTGTGCAGGCCGAAGCAGGAACTGATCTGATCTTT	TRAC	1
76_alpha	TRAV26-1	TRAJ42	CIVPTFGGGSQGNLIF	TGCATCGTTCCCACCTTCGGGGGAGGAAGCCAAGGAAATCTCATCTTT	TRAC	2
76_alpha	TRAV8-4	TRAJ5	CAVSDRSPRDTGRRALTF	TGTGCGGTGAGTGATAGGTCACCTCGGGACACGGGCAGGAGAGCACTTACTTTT	TRAC	1
76_alpha	TRAV8-4	TRAJ53	CAVSGARNYKLTF	TGTGCTGTGAGTGGCGCAAGAAACTACAAACTGACCTTT	TRAC	1
76_alpha	TRAV21	TRAJ17	CAVRAFKAAGNKLTF	TGTGCTGTGAGGGCTTTCAAAGCTGCAGGCAACAAGCTAACTTTT	TRAC	1
76_alpha	TRAV12-2	TRAJ41	CAVRAGYALNF	TGTGCCGTGAGGGCCGGGTATGCACTCAACTTC	TRAC	2
76_alpha	TRAV2	TRAJ40	CAVVLSGTYKYIF	TGTGCTGTGGTTCTATCAGGAACCTACAAATACATCTTT	TRAC	3
76_alpha	TRAV16	TRAJ58	CALRKETSGSRLTF	TGTGCTCTAAGAAAGGAAACCAGTGGCTCTAGGTTGACCTTT	TRAC	3
76_alpha	TRAV19	TRAJ58	CALSEETSGSRLTF	TGTGCTCTGAGTGAGGAAACCAGTGGCTCTAGGTTGACCTTT	TRAC	2
76_alpha	TRAV12-2	TRAJ23	HNQGGKLIF	CATAACCAGGGAGGAAAGCTTATCTTC	TRAC	2
76_alpha	TRAV19	TRAJ30	CALISDDKIIF	TGTGCTCTGATTTCAGATGACAAGATCATCTTT	TRAC	1
76_alpha	TRAV4	TRAJ42	CLAREGSQGKLIF	TGCCTCGCGAGAGAGGGCAGCCAAGGAAAACTCATCTTT	TRAC	1
76_alpha	TRAV35	TRAJ45	CAGLAYSGGGADGLTF	TGTGCTGGGCTGGCGTATTCAGGAGGAGGTGCTGACGGACTCACCTTT	TRAC	2
76_alpha	TRAV8-4	TRAJ23	CAVSKDNQGGKLIV	TGTGCTGTGAGTAAGGATAACCAGGGAGGAAAGCTTATCGTC	TRAC	1
76_alpha	TRAV2	TRAJ43	CAVESNNNDMRF	TGTGCTGTGGAATCAAATAACAATGACATGCGCTTT	TRAC	24
76_alpha	TRAV13-2	TRAJ31	CAENIGQRTRLMF	TGTGCAGAGAATATTGGTCAACGGACCAGACTCATGTTT	TRAC	7
76_alpha	TRAV3	TRAJ32	CAVSPTVNYGGPTHKLIF	TGTGCTGTGAGTCCTACTGTGAATTATGGTGGTCCTACACACAAGCTCATCTTT	TRAC	1
76_alpha	TRAV12-2	TRAJ48	CAVKIPALFGNEKLTF	TGTGCCGTGAAGATCCCCGCCCTATTTGGAAATGAGAAATTAACCTTT	TRAC	2
76_alpha	TRAV35	TRAJ29	CAGNSGNTPLVF	TGTGCTGGGAATTCAGGAAACACACCTCTTGTCTTT	TRAC	1
76_alpha	TRAV13-2	TRAJ5	CAEKTGRRALTF	TGTGCGGAGAAAACGGGCAGGAGAGCACTTACTTTT	TRAC	1
76_alpha	TRAV13-2	TRAJ28	CAEGAGSYQLTF	TGTGCAGAGGGGGCTGGGAGTTACCAACTCACTTTC	TRAC	11
76_alpha	TRAV21	TRAJ4	CAVFSGGYNKLIF	TGTGCTGTGTTTTCTGGTGGCTACAATAAGCTGATTTTT	TRAC	3
76_alpha	TRAV12-3	TRAJ31	CAMSVLNNNARLMF	TGTGCAATGAGTGTATTGAATAACAATGCCAGACTCATGTTT	TRAC	2
76_alpha	TRAV13-1	TRAJ26	CAASKIRDNYGQNFVF	TGTGCAGCAAGCAAAATAAGAGATAACTATGGTCAGAATTTTGTCTTT	TRAC	1
76_alpha	TRAV8-3	TRAJ24	CAVGDWTTDSWGKLQF	TGTGCTGTGGGTGACTGGACAACTGACAGCTGGGGGAAATTGCAGTTT	TRAC	1
76_alpha	TRAV8-4	TRAJ54	CAVTLTMQGAQKLVF	TGTGCTGTGACCTTAACTATGCAGGGAGCCCAGAAGCTGGTATTT	TRAC	2
76_alpha	TRAV13-2	TRAJ9	CAENSGNTGGFKTIF	TGTGCAGAGAATTCCGGAAATACGGGAGGCTTCAAAACTATCTTT	TRAC	1
76_alpha	TRAV38-2/DV8	TRAJ52	CAYRYAGGTSYGKLTF	TGTGCTTATAGATACGCTGGTGGTACTAGCTATGGAAAGCTGACATTT	TRAC	1
76_alpha	TRAV13-2	TRAJ42	CAEMSRGGGSQGNLIF	TGTGCAGAGATGAGCCGTGGGGGAGGAAGCCAAGGAAATCTCATCTTT	TRAC	7
76_alpha	TRAV8-3	TRAJ20	CAVGRSNDYKLSF	TGTGCTGTGGGTCGTTCTAACGACTACAAGCTCAGCTTT	TRAC	1
76_alpha	TRAV1-2	TRAJ28	CAVPPGAGSYQLTF	TGTGCTGTGCCGCCTGGTGCTGGGAGTTACCAACTCACTTTC	TRAC	1
76_alpha	TRAV12-3	TRAJ26	CAMSVAGNYGQNFVF	TGTGCAATGAGCGTGGCGGGTAACTATGGTCAGAATTTTGTCTTT	TRAC	4
76_alpha	TRAV27	TRAJ28	CAGPEAGSYQLTF	TGTGCAGGGCCCGAGGCTGGGAGTTACCAACTCACTTTC	TRAC	20
76_alpha	TRAV34	TRAJ42	CGADAKGGSQGNLIF	TGTGGAGCAGACGCCAAAGGAGGAAGCCAAGGAAATCTCATCTTT	TRAC	18
76_alpha	TRAV20	TRAJ4	CAVHPAFAGGYNKLIF	TGTGCTGTGCACCCCGCGTTTGCTGGTGGCTACAATAAGCTGATTTTT	TRAC	1
76_alpha	TRAV12-3	TRAJ26	YAMSASGNYGQNFVF	TATGCAATGAGCGCATCGGGGAACTATGGTCAGAATTTTGTCTTT	TRAC	1
76_alpha	TRAV38-2/DV8	TRAJ44	CAYRHSVLTGTASKLTF	TGTGCTTATAGGCACTCCGTCCTTACCGGCACTGCCAGTAAACTCACCTTT	TRAC	1
76_alpha	TRAV8-4	TRAJ8	CAVSGMNTGFQKLGF	TGTGCTGTGAGTGGCATGAACACAGGCTTTCAGAAACTTGGATTT	TRAC	1
76_alpha	TRAV36/DV7	TRAJ54	CAARIQGAQKLVF	TGTGCTGCGAGGATTCAGGGAGCCCAGAAGCTGGTATTT	TRAC	2
76_alpha	TRAV4	TRAJ37	CPVGHPASSNTGTLIF	TGCCCCGTGGGACACCCGGCCTCTAGCAACACAGGCACACTAATCTTT	TRAC	1
76_alpha	TRAV1-2	TRAJ18	CAVRDQGDRGSTLGRLYF	TGTGCTGTGAGAGACCAGGGAGACAGAGGCTCAACCCTGGGGAGGCTATACTTT	TRAC	4
76_alpha	TRAV20	TRAJ15	CAGQARTGTDLIF	TGTGCTGGGCAGGCACGGACAGGTACAGATCTCATCTTT	TRAC	1
76_alpha	TRAV35	TRAJ22	CAGHPISSGSARQLTF	TGTGCTGGGCACCCGATTTCTTCTGGTTCTGCAAGGCAACTGACCTTT	TRAC	4
76_alpha	TRAV4	TRAJ21	CLVVGDFNKFYF	TGCCTCGTGGTGGGTGACTTCAACAAATTTTACTTT	TRAC	1
76_alpha	TRAV20	TRAJ58	CAVQVRGSRLTF	TGTGCTGTGCAGGTCCGTGGCTCTAGGTTGACCTTT	TRAC	7
76_alpha	TRAV4	TRAJ17	CLVGEGRKAAGNKLTF	TGCCTCGTGGGTGAGGGTCGCAAAGCTGCGGGCAACAAGCTAACTTTT	TRAC	1
76_alpha	TRAV23/DV6	TRAJ39	CAASINAGNMLTF	TGTGCAGCAAGCATCAATGCAGGCAACATGCTCACCTTT	TRAC	1
76_alpha	TRAV3	TRAJ3	CAVREFYSSASKLVF	TGTGCTGTGAGAGAGTTTTACAGCAGTGCTTCCAAGTTAGTCTTT	TRAC	1
76_alpha	TRAV13-1	TRAJ49	CESNQFYF	TGTGAAAGTAACCAGTTCTATTTT	TRAC	1
76_alpha	TRAV26-2	TRAJ44	CGPNRTGAASKLTF	TGCGGGCCGAACAGAACCGGCGCTGCCAGTAAACTCACCTTT	TRAC	1
76_alpha	TRAV12-2	TRAJ23	CAVNPIYNQGGKLTF	TGTGCCGTGAACCCGATTTATAACCAGGGAGGAAAGCTTACCTTC	TRAC	2
76_alpha	TRAV8-2	TRAJ33	CVVRDSNYQLIW	TGTGTTGTGAGGGATAGCAACTATCAGTTAATCTGG	TRAC	2
76_alpha	TRAV2	TRAJ27	CAVEDRGTNAGKSTF	TGTGCTGTGGAGGATCGAGGCACCAATGCAGGCAAATCAACCTTT	TRAC	2
76_alpha	TRAV3	TRAJ12	CAVRDMDSSCKLIF	TGTGCTGTGAGGGACATGGATAGCAGCTGTAAATTGATCTTC	TRAC	1
76_alpha	TRAV19	TRAJ44	CALSVDTGTASKLTF	TGTGCTCTGAGTGTGGATACCGGCACTGCCAGTAAACTCACCTTT	TRAC	2
76_alpha	TRAV17	TRAJ39	CATDGVSNAGNMLTF	TGTGCTACGGACGGTGTTAGTAATGCAGGCAACATGCTCACCTTT	TRAC	1
76_alpha	TRAV1-2	TRAJ12	CAAMDSSYKLIF	TGTGCTGCCATGGATAGCAGCTATAAATTGATCTTC	TRAC	6
76_alpha	TRAV4	TRAJ22	CRVGDRSLGSGSARQLTF	TGCCGCGTGGGTGACAGGAGTCTGGGATCTGGTTCTGCAAGGCAACTGACCTTT	TRAC	2
76_alpha	TRAV13-2	TRAJ18	CADRGSTLGRLYF	TGTGCGGACAGAGGCTCAACCCTGGGGAGGCTATACTTT	TRAC	12
76_alpha	TRAV12-2	TRAJ45	CAVRSGGGADGLTF	TGTGCCGTACGCTCAGGAGGAGGTGCTGACGGACTCACCTTT	TRAC	1
76_alpha	TRAV12-2	TRAJ52	CAVLRGKLTF	TGTGCCGTGTTGAGGGGAAAGCTGACATTT	TRAC	3
76_alpha	TRAV20	TRAJ3	CAVQGSSASKLIF	TGTGCTGTGCAGGGAAGCAGTGCTTCCAAGCTAATCTTT	TRAC	1
76_alpha	TRAV22	TRAJ47	CVLKPGGNKLVF	TGTGTCCTGAAACCTGGGGGAAACAAGCTGGTCTTT	TRAC	2
76_alpha	TRAV4	TRAJ33	CLVGVDSNYQLIW	TGCCTCGTCGGGGTGGATAGCAACTATCAGTTAATCTGG	TRAC	2
76_alpha	TRAV12-3	TRAJ23	CAMKDYNQGGKLIF	TGTGCAATGAAGGATTATAACCAGGGAGGAAAGCTTATCTTC	TRAC	1
76_alpha	TRAV8-1	TRAJ49	CAVARTGNQFYF	TGTGCCGTGGCACGCACCGGTAACCAGTTCTATTTT	TRAC	1
76_alpha	TRAV12-2	TRAJ48	QPHSNFGNEKLTF	CAACCACATTCCAATTTTGGAAATGAGAAATTAACCTTT	TRAC	2
76_alpha	TRAV20	TRAJ53	CAGGYSGGSNYKLTF	TGTGCTGGGGGATATAGTGGAGGTAGCAACTATAAACTGACATTT	TRAC	1
76_alpha	TRAV8-4	TRAJ21	CAVSPFNKFYF	TGTGCTGTGAGCCCCTTCAACAAATTTTACTTT	TRAC	6
76_alpha	TRAV26-1	TRAJ48	CLNFGNEKLTF	TGCCTCAACTTTGGAAATGAGAAATTAACCTTT	TRAC	1
76_alpha	TRAV12-3	TRAJ39	CAMSNAGNMLTF	TGTGCAATGAGCAATGCAGGCAACATGCTCACCTTT	TRAC	1
76_alpha	TRAV20	TRAJ21	CAVQARRNNFNKFYF	TGTGCTGTGCAGGCCCGGAGGAACAACTTCAACAAATTTTACTTT	TRAC	13
76_alpha	TRAV38-1	TRAJ37	CASMKRGRGNTGKLIF	TGTGCTTCCATGAAGCGCGGTAGAGGCAACACAGGCAAACTAATCTTT	TRAC	1
76_alpha	TRAV19	TRAJ38	CALSGEAGNNRKLIW	TGTGCTCTGAGTGGGGAGGCTGGCAACAACCGTAAGCTGATTTGG	TRAC	25
76_alpha	TRAV36/DV7	TRAJ56	CAVGVSGDNSKLTF	TGTGCTGTGGGGGTATCTGGAGACAATAGTAAGCTGACATTT	TRAC	1
76_alpha	TRAV21	TRAJ47	CAVRLSREYGNKLVF	TGTGCTGTGAGGCTGAGTAGGGAATATGGAAACAAACTGGTCTTT	TRAC	2
76_alpha	TRAV2	TRAJ11	CAVAGYSTLTF	TGTGCTGTGGCAGGGTACAGCACCCTCACCTTT	TRAC	1
76_alpha	TRAV26-2	TRAJ42	CILSDNYGGSQGNLIF	TGCATCCTGAGTGACAATTATGGAGGAAGCCAAGGAAATCTCATCTTT	TRAC	2
76_alpha	TRAV13-2	TRAJ53	CAEMGSGGSNYKLTF	TGTGCAGAGATGGGAAGTGGAGGTAGCAACTATAAACTGACATTT	TRAC	1
76_alpha	TRAV12-2	TRAJ4	WAVFSGGYNKLIF	TGGGCCGTGTTTTCTGGTGGCTACAATAAGCTGATTTTT	TRAC	1
76_alpha	TRAV3	TRAJ20	CAVSLANDYKLSF	TGTGCTGTGAGTCTTGCTAACGACTACAAGCTCAGCTTT	TRAC	1
76_alpha	TRAV22	TRAJ20	CAAGLNDYKLSF	TGTGCTGCCGGACTTAACGACTACAAGCTCAGCTTT	TRAC	1
76_alpha	TRAV2	TRAJ13	CAVDLSGGYQKVTF	TGTGCTGTGGACCTTTCTGGCGGTTACCAGAAAGTTACCTTT	TRAC	1
76_alpha	TRAV3	TRAJ41	CAGSSSNSNSGYALNF	TGTGCTGGTTCTAGCTCGAACTCAAATTCCGGGTATGCACTCAACTTC	TRAC	1
76_alpha	TRAV12-2	TRAJ4	CAVNRVSGGYNKLIF	TGTGCCGTGAACCGGGTTTCTGGTGGCTACAATAAGCTGATTTTT	TRAC	1
76_alpha	TRAV3	TRAJ43	CAVRDPMRL	TGTGCTGTGAGAGACCCGATGCGCTTG	TRAC	1
76_alpha	TRAV20	TRAJ53	CAVRSSGGSNYKLTL	TGTGCTGTGCGGAGTAGTGGAGGTAGCAACTATAAACTGACATTG	TRAC	1
76_alpha	TRAV12-2	TRAJ17	CAVSAGNKLTF	TGTGCCGTGTCTGCAGGCAACAAGCTAACTTTT	TRAC	1
76_alpha	TRAV8-2	TRAJ36	CVVSVTTGANNLFF	TGTGTTGTGAGTGTTACAACTGGGGCAAACAACCTCTTCTTT	TRAC	34
76_alpha	TRAV12-2	TRAJ48	CAAFGNEKLTF	TGTGCCGCCTTTGGAAATGAGAAATTAACCTTT	TRAC	38
76_alpha	TRAV12-3	TRAJ3	CAMRDSSASKIIF	TGTGCAATGCGGGACAGCAGTGCTTCCAAGATAATCTTT	TRAC	3
76_alpha	TRAV20	TRAJ39	CAVRTHKNAGNMLTF	TGTGCTGTGCGGACCCATAAGAATGCAGGCAACATGCTCACCTTT	TRAC	1
76_alpha	TRAV4	TRAJ40	CLVGDIAGTYKYIF	TGCCTCGTGGGTGACATCGCAGGAACCTACAAATACATCTTT	TRAC	30
76_alpha	TRAV12-3	TRAJ53	CAFDSGGSNYKLTF	TGTGCATTTGATAGTGGAGGTAGCAACTATAAACTGACATTT	TRAC	4
76_alpha	TRAV8-4	TRAJ8	CAVIGMNIGFQKLVF	TGTGCTGTGATTGGCATGAACATAGGCTTTCAGAAACTTGTATTT	TRAC	1
76_alpha	TRAV26-1	TRAJ23	CIVRSRGGKLIF	TGCATCGTCAGATCCCGGGGAGGAAAGCTTATCTTC	TRAC	1
76_alpha	TRAV8-6	TRAJ36	CAVLQTGANNLFF	TGTGCTGTGCTTCAAACTGGGGCAAACAACCTCTTCTTT	TRAC	1
76_alpha	TRAV3	TRAJ30	CAVRDWNRDDKIIL	TGTGCTGTGAGAGACTGGAACAGAGATGACAAGATCATCTTG	TRAC	1
76_alpha	TRAV8-4	TRAJ5	CAVSDRSPRDTGRRALTF	TGTGCTGTGAGTGATAGGTCCCCTCGGGACACGGGCAGGAGAGCACTTACTTTT	TRAC	50
76_alpha	TRAV3	TRAJ24	CAVRDPRTTDSWGKLQF	TGTGCTGTGAGAGACCCAAGGACAACTGACAGCTGGGGGAAATTGCAGTTT	TRAC	32
76_alpha	TRAV3	TRAJ40	CAVEGTYKYIF	TGTGCTGTGGAAGGAACCTACAAATACATCTTT	TRAC	4
76_alpha	TRAV26-2	TRAJ37	CILRTSYGSSNTGKLIF	TGCATCCTGAGAACTTCGTATGGCTCTAGCAACACAGGCAAACTAATCTTT	TRAC	5
76_alpha	TRAV8-6	TRAJ57	CAVSAQGGSEKLVF	TGTGCTGTGAGTGCTCAGGGCGGATCTGAAAAGCTGGTCTTT	TRAC	2
76_alpha	TRAV27	TRAJ18	CAGAGRGSTRGRLYF	TGTGCAGGAGCGGGCAGAGGCTCAACCCGGGGGAGGCTATACTTT	TRAC	1
76_alpha	TRAV3	TRAJ3	CAVREIYSSASKIIF	TGTGCTGTGAGAGAGATTTACAGCAGTGCTTCCAAGATAATCTTT	TRAC	1
76_alpha	TRAV12-2	TRAJ37	CAVTISSNTGKLIF	TGTGCCGTGACGATCTCAAGCAACACAGGCAAACTAATCTTT	TRAC	2
76_alpha	TRAV27	TRAJ52	LNAGGTSYGKLTF	TTGAATGCTGGTGGTACTAGCTATGGAAAGCTGACATTT	TRAC	1
76_alpha	TRAV13-1	TRAJ45	CAASDSGGGADGLTF	TGTGCAGCAAGTGATTCAGGAGGAGGTGCTGACGGACTCACCTTT	TRAC	1
76_alpha	TRAV20	TRAJ31	CASRNNNARLMF	TGTGCTAGCCGGAATAACAATGCCAGACTCATGTTT	TRAC	11
76_alpha	TRAV20	TRAJ53	CAVRSSGGSNYKLTF	TGTGCTGTGCGGAGTAGTGGAGGTAGCAACTACAAACTGACATTT	TRAC	1
76_alpha	TRAV27	TRAJ48	CAGVGFGNEKLTF	TGTGCAGGAGTAGGGTTTGGAAATGAGAAATTAACCTTT	TRAC	3
76_alpha	TRAV3	TRAJ28	CAGSDESYQLTF	TGTGCTGGGTCGGACGAGAGTTACCAACTCACTTTC	TRAC	1
76_alpha	TRAV8-4	TRAJ8	CAVSGMNTSFQKLVF	TGTGCTGTGAGTGGCATGAACACAAGCTTTCAGAAGCTTGTATTT	TRAC	1
76_alpha	TRAV26-2	TRAJ34	CILNPWDNTDKLIF	TGCATCCTGAATCCCTGGGATAACACCGACAAGCTCATCTTT	TRAC	1
76_alpha	TRAV8-4	TRAJ52	CAVRRGRNAGGTSYGKLTF	TGTGCTGTGAGACGGGGCCGGAATGCTGGTGGTACTAGCTATGGAAAGCTGACATTT	TRAC	1
76_alpha	TRAV36/DV7	TRAJ49	CAVVSNTGNQLYF	TGTGCTGTGGTCTCGAACACCGGTAACCAGCTCTATTTT	TRAC	1
76_alpha	TRAV12-2	TRAJ37	CAVKGSSNTGKLIF	TGTGCCGTGAAAGGCTCTAGCAACACAGGCAAACTAATCTTT	TRAC	100
76_alpha	TRAV12-3	TRAJ6	CAMRLPGGSYIPTF	TGTGCAATGAGGCTCCCAGGAGGAAGCTACATACCTACATTT	TRAC	2
76_alpha	TRAV26-1	TRAJ40	CIVNSGTYKYIF	TGCATCGTGAACTCAGGAACCTACAAATACATCTTT	TRAC	3
76_alpha	TRAV1-1	TRAJ10	CAVRGVTGGGNKLTF	TGCGCTGTGAGAGGGGTCACGGGAGGAGGAAACAAACTCACCTTT	TRAC	1
76_alpha	TRAV13-2	TRAJ22	CAESEAGSARQLTF	TGTGCAGAGAGCGAAGCTGGTTCTGCAAGGCAACTGACCTTT	TRAC	1
76_alpha	TRAV2	TRAJ29	CAVVDSGNTPLVF	TGTGCTGTGGTGGATTCAGGAAACACACCTCTTGTCTTT	TRAC	11
76_alpha	TRAV13-1	TRAJ15	CAARRANQAGTALIF	TGTGCAGCACGTCGAGCGAACCAGGCAGGAACTGCTCTGATCTTT	TRAC	1
76_alpha	TRAV1-1	TRAJ10	CAVRTAGGGNKLTF	TGCGCTGTGAGAACGGCGGGAGGAGGAAACAAACTCACCTTT	TRAC	1
76_alpha	TRAV21	TRAJ42	CAVIYGGSQGNLIF	TGTGCTGTGATATATGGAGGAAGCCAAGGAAATCTCATCTTT	TRAC	1
76_alpha	TRAV4	TRAJ13	CLLNSGGYQKVTF	TGCCTCCTCAATTCTGGGGGTTACCAGAAAGTTACCTTT	TRAC	18
76_alpha	TRAV12-2	TRAJ20	CAASNDYKLSF	TGTGCCGCTTCTAACGACTACAAGCTCAGCTTT	TRAC	1
76_alpha	TRAV19	TRAJ26	CALTQIDNYGQNFVF	TGTGCTCTGACCCAAATAGATAACTATGGTCAGAATTTTGTCTTT	TRAC	1
76_alpha	TRAV23/DV6	TRAJ48	CAAKEKLTF	TGTGCAGCCAAGGAGAAATTAACCTTT	TRAC	4
76_alpha	TRAV26-2	TRAJ49	CILRDVSTGNQFYF	TGCATCCTGAGAGACGTGTCGACCGGTAACCAGTTCTATTTT	TRAC	3
76_alpha	TRAV13-2	TRAJ53	CAENRGGSNCKLTF	TGTGCAGAGAATCGAGGAGGTAGCAACTGTAAACTGACATTT	TRAC	1
76_alpha	TRAV26-1	TRAJ21	CIVRANFNKFYF	TGCATCGTCAGAGCCAACTTCAACAAATTTTACTTT	TRAC	4
76_alpha	TRAV20	TRAJ11	CAASGCSTLTF	TGTGCTGCCTCAGGATGCAGCACCCTCACCTTT	TRAC	1
76_alpha	TRAV2	TRAJ4	CAVRSAGGYNKLIF	TGTGCTGTCCGTTCCGCCGGTGGCTACAATAAGCTGATTTTT	TRAC	19
76_alpha	TRAV12-3	TRAJ30	CAMRLNRDDKIIF	TGTGCAATGAGGTTGAACAGAGATGACAAGATCATCTTT	TRAC	5
76_alpha	TRAV19	TRAJ40	CALYSASGTYKYIF	TGTGCTCTGTATTCCGCCTCAGGAACCTACAAATACATCTTT	TRAC	1
76_alpha	TRAV16	TRAJ31	CALSANARLVF	TGTGCTCTAAGCGCAAATGCAAGACTCGTGTTT	TRAC	1
76_alpha	TRAV8-4	TRAJ8	CAVSGMNTGSQKLVF	TGTGCTGTGAGTGGCATGAACACAGGCTCTCAGAAACTTGTATTT	TRAC	1
76_alpha	TRAV12-2	TRAJ44	CAVNSYTGTASKLTF	TGTGCCGTGAACTCCTATACCGGCACTGCCAGTAAACTCACCTTT	TRAC	1
76_alpha	TRAV21	TRAJ33	CAVGDSNYQLIW	TGTGCTGTGGGGGATAGCAACTATCAGTTAATCTGG	TRAC	1
76_alpha	TRAV21	TRAJ38	CAASNAGNNRKLIW	TGTGCTGCCTCTAATGCTGGCAACAACCGTAAGCTGATTTGG	TRAC	1
76_alpha	TRAV19	TRAJ37	CALSLTPWSSNTGKLIF	TGTGCTCTGAGTCTAACCCCGTGGTCTAGCAACACAGGCAAACTAATCTTT	TRAC	1
76_alpha	TRAV21	TRAJ38	CADLGLNAGNNRKLIW	TGTGCTGATCTGGGTCTGAATGCTGGCAACAACCGTAAGCTGATTTGG	TRAC	4
76_alpha	TRAV4	TRAJ20	SGDDYKLSF	TCGGGAGACGACTACAAGCTCAGCTTT	TRAC	3
76_alpha	TRAV16	TRAJ53	CALRVSGGSNYKLTF	TGCGCTCTAAGAGTGAGTGGAGGTAGCAACTATAAACTGACATTT	TRAC	1
76_alpha	TRAV4	TRAJ8	CLVGDGVTGFQKLVF	TGCCTCGTGGGTGACGGGGTCACAGGCTTTCAGAAACTTGTATTT	TRAC	4
76_alpha	TRAV12-2	TRAJ42	CAVVVSQGNLIF	TGTGCCGTGGTCGTAAGCCAAGGAAATCTCATCTTT	TRAC	2
76_alpha	TRAV16	TRAJ24	CAPMTTDSWGKLQF	TGTGCTCCTATGACAACTGACAGCTGGGGGAAATTGCAGTTT	TRAC	18
76_alpha	TRAV13-1	TRAJ29	CAAGSSGNTPLVF	TGTGCAGCAGGGTCCTCAGGAAACACACCTCTTGTCTTT	TRAC	1
76_alpha	TRAV4	TRAJ17	CLVEPLRAAGNKLTF	TGCCTCGTGGAGCCCTTAAGAGCTGCAGGCAACAAGCTAACTTTT	TRAC	1
76_alpha	TRAV13-2	TRAJ16	CAEKDVQKLLF	TGTGCAGAGAAGGATGTCCAGAAGCTGCTCTTT	TRAC	1
76_alpha	TRAV4	TRAJ34	CLEGGRIDKLIF	TGCCTCGAGGGGGGTAGGATCGACAAGCTCATCTTT	TRAC	1
76_alpha	TRAV12-2	TRAJ17	CAVNTAAGNKLTF	TGTGCCGTGAACACGGCTGCAGGCAACAAGCTAACTTTT	TRAC	1
76_alpha	TRAV1-2	TRAJ33	CAVMDSNYQLIW	TGTGCTGTCATGGATAGCAACTATCAGTTAATCTGG	TRAC	13
76_alpha	TRAV8-4	TRAJ49	CAEKTNTGNQFYF	TGTGCTGAGAAGACAAACACCGGTAACCAGTTCTATTTT	TRAC	1
76_alpha	TRAV38-2/DV8	TRAJ44	CARVTGTASKLTF	TGTGCTCGAGTTACCGGCACTGCCAGTAAACTCACCTTT	TRAC	1
76_alpha	TRAV1-2	TRAJ40	CAVRTYKYIF	TGTGCTGTACGAACCTACAAATACATCTTT	TRAC	11
76_alpha	TRAV8-1	TRAJ37	CAASGTGKLIF	TGTGCCGCCTCTGGCACAGGCAAACTAATCTTT	TRAC	1
76_alpha	TRAV19	TRAJ45	CALERWGADGLTF	TGTGCTCTGGAAAGATGGGGTGCTGACGGACTCACCTTT	TRAC	1
76_alpha	TRAV4	TRAJ22	CLVGDRSLGSGSARQLNF	TGCCTCGTGGGTGACAGGAGTCTGGGATCTGGTTCTGCAAGGCAACTGAACTTT	TRAC	1
76_alpha	TRAV3	TRAJ34	CAVRPPPTGDKLIF	TGTGCTGTTAGACCACCCCCCACCGGCGACAAGCTCATCTTT	TRAC	1
76_alpha	TRAV2	TRAJ8	CAVHTGFQKLVF	TGTGCTGTTCACACAGGCTTTCAGAAACTTGTATTT	TRAC	4
76_alpha	TRAV12-3	TRAJ36	CAMSVTGANNLVF	TGTGCAATGAGCGTAACTGGGGCAAACAACCTCGTCTTT	TRAC	1
76_alpha	TRAV36/DV7	TRAJ36	CAVGLAGANNLFF	TGTGCTGTGGGGCTAGCTGGGGCAAACAACCTCTTCTTT	TRAC	5
76_alpha	TRAV13-1	TRAJ33	CAAPDRDYQLIW	TGTGCAGCACCGGATAGAGACTATCAGTTAATCTGG	TRAC	1
76_alpha	TRAV3	TRAJ40	CAVRDVGTNKFFF	TGTGCTGTGAGAGACGTGGGAACCAACAAATTCTTCTTT	TRAC	1
76_alpha	TRAV2	TRAJ34	CVVELNTDKLIF	TGTGTTGTGGAGTTGAACACCGACAAGCTCATCTTT	TRAC	1
76_alpha	TRAV27	TRAJ37	CAGRGYSNTGKLIF	TGTGCAGGAAGGGGCTATAGCAACACAGGCAAACTAATCTTT	TRAC	1
76_alpha	TRAV13-2	TRAJ11	CAENRAGYSTLTF	TGTGCAGAGAATAGAGCCGGATACAGCACCCTCACCTTT	TRAC	6
76_alpha	TRAV1-2	TRAJ15	CAVRDGALIF	TGTGCTGTGAGAGATGGGGCTCTGATCTTT	TRAC	4
76_alpha	TRAV8-4	TRAJ3	CAESDKSSASKIIF	TGTGCTGAGAGTGATAAAAGCAGTGCTTCCAAGATAATCTTT	TRAC	1
76_alpha	TRAV36/DV7	TRAJ29	CAVDPHSGNTPLVF	TGTGCTGTGGATCCACATTCAGGAAACACACCTCTTGTCTTT	TRAC	5
76_alpha	TRAV35	TRAJ53	CAGRSGGSNYKLTF	TGTGCTGGGCGGAGTGGAGGTAGCAACTATAAACTGACATTT	TRAC	2
76_alpha	TRAV12-3	TRAJ35	CAMSAYRLLGFGNVLHC	TGTGCAATGAGCGCGTACCGGCTTCTAGGCTTTGGGAATGTGCTGCATTGC	TRAC	2
76_alpha	TRAV2	TRAJ11	FAVGSGYSTLTF	TTTGCTGTGGGATCAGGATACAGCACCCTCACCTTT	TRAC	1
76_alpha	TRAV27	TRAJ20	GAGVKGDYKLSF	GGTGCAGGAGTAAAGGGCGACTACAAGCTCAGCTTT	TRAC	1
76_alpha	TRAV8-6	TRAJ16	CAVSGLDGQKLLF	TGTGCTGTGAGTGGCCTAGATGGCCAGAAGCTGCTCTTT	TRAC	1
76_alpha	TRAV22	TRAJ11	CAGGSGYSTLTF	TGTGCTGGGGGATCAGGATACAGCACCCTCACCTTT	TRAC	3
76_alpha	TRAV19	TRAJ31	CALSENNARLMF	TGTGCTCTGAGTGAGAACAATGCCAGACTCATGTTT	TRAC	1
76_alpha	TRAV13-1	TRAJ42	CAANMGGSQGNLIF	TGTGCAGCAAATATGGGAGGAAGCCAAGGAAATCTCATCTTT	TRAC	1
76_alpha	TRAV3	TRAJ3	CAVRELYSSASKIIF	TGTGCTGTGAGAGAGTTGTACAGCAGTGCTTCCAAGATAATCTTT	TRAC	1
76_alpha	TRAV20	TRAJ29	CAVQALRSGNTPLVF	TGTGCTGTGCAGGCGCTACGGTCAGGAAACACACCTCTTGTCTTT	TRAC	36
76_alpha	TRAV20	TRAJ42	CAVQAQGGSQGNLIF	TGTGCTGTACAGGCTCAAGGAGGAAGCCAAGGAAATCTCATCTTT	TRAC	1
76_alpha	TRAV27	TRAJ20	CAGAGYKLSF	TGTGCAGGAGCCGGATACAAGCTCAGCTTT	TRAC	16
76_alpha	TRAV27	TRAJ52	CAGVRPGGTSYGKLTF	TGTGCAGGAGTTCGGCCGGGTGGTACTAGCTATGGAAAGCTGACATTT	TRAC	14
76_alpha	TRAV22	TRAJ10	CALLGGGNKLTF	TGTGCTCTCCTGGGAGGAGGAAACAAACTCACCTTT	TRAC	8
76_alpha	TRAV4	TRAJ34	CLVVPRLDTDKLIF	TGCCTCGTGGTCCCTAGGTTGGACACCGACAAGCTCATCTTT	TRAC	68
76_alpha	TRAV13-2	TRAJ44	CAEKNTGTASKLTF	TGTGCAGAGAAAAATACCGGCACTGCCAGTAAACTCACCTTT	TRAC	9
76_alpha	TRAV20	TRAJ26	CAVRDYNYGQNFVF	TGTGCTGTGCGGGATTATAACTATGGTCAGAATTTTGTCTTT	TRAC	6
76_alpha	TRAV13-2	TRAJ49	CAENRGNQFYF	TGTGCAGAGAACAGGGGTAACCAGTTCTATTTT	TRAC	37
76_alpha	TRAV3	TRAJ31	CAVRASNARLMF	TGTGCTGTGAGAGCCTCAAATGCCAGACTCATGTTT	TRAC	1
76_alpha	TRAV26-1	TRAJ42	CIVRGSQGNLIF	TGCATCGTCAGGGGAAGCCAAGGAAATCTCATCTTT	TRAC	3
76_alpha	TRAV12-2	TRAJ41	CAVKSRSGYALNF	TGTGCCGTGAAATCCCGATCCGGGTATGCACTCAACTTC	TRAC	6
76_alpha	TRAV13-2	TRAJ49	CAEGYNTGNQFYF	TGTGCAGAGGGATATAACACCGGTAACCAGTTCTATTTT	TRAC	14
76_alpha	TRAV8-6	TRAJ31	CAVSIYGARLMF	TGTGCTGTGAGTATATACGGTGCCAGACTCATGTTT	TRAC	3
76_alpha	TRAV12-3	TRAJ40	CAMSGSTSGTYKYIF	TGTGCAATGAGCGGGAGTACCTCAGGAACCTACAAATACATCTTT	TRAC	1
76_alpha	TRAV12-3	TRAJ7	CAMSGPRNNRLAF	TGTGCAATGAGTGGCCCGCGGAACAACAGACTCGCTTTT	TRAC	2
76_alpha	TRAV13-2	TRAJ15	CAENQAGTVLIF	TGTGCAGAGAACCAGGCAGGAACTGTTCTGATCTTT	TRAC	1
76_alpha	TRAV20	TRAJ22	CAVRSSGCARQLTF	TGTGCTGTGCGGAGTTCTGGGTGTGCAAGGCAACTGACCTTT	TRAC	1
76_alpha	TRAV36/DV7	TRAJ20	LFNDYKLSF	CTCTTTAACGACTACAAGCTCAGCTTT	TRAC	2
76_alpha	TRAV20	TRAJ40	CAGHKSSGTYKYIC	TGTGCTGGGCATAAATCGTCAGGAACCTACAAATACATCTGT	TRAC	1
76_alpha	TRAV36/DV7	TRAJ47	CAVGREYGDKLVF	TGTGCGGTGGGACGGGAATATGGAGACAAGCTGGTCTTT	TRAC	1
76_alpha	TRAV8-4	TRAJ8	CAVSGMNTGVQKLVF	TGTGCTGTGAGTGGCATGAACACAGGCGTTCAGAAACTGGTATTT	TRAC	1
76_alpha	TRAV13-2	TRAJ40	CAETGGTYKYIF	TGTGCAGAGACGGGGGGAACCTACAAATACATCTTT	TRAC	1
76_alpha	TRAV1-2	TRAJ33	CAVTDSNYQLIW	TGTGCTGTGACGGATAGCAACTATCAGTTAATCTGG	TRAC	3
76_alpha	TRAV8-1	TRAJ8	CAVRMNTGFQKLVF	TGTGCCGTGAGAATGAACACAGGCTTTCAGAAACTTGTATTT	TRAC	1
76_alpha	TRAV2	TRAJ4	CSVGGYNKLIF	TGTTCTGTGGGTGGCTACAATAAGCTGATTTTT	TRAC	1
76_alpha	TRAV4	TRAJ23	CLVGLGNQGEKLIF	TGCCTCGTGGGCCTTGGGAACCAGGGAGAAAAGCTTATCTTC	TRAC	1
76_alpha	TRAV8-6	TRAJ49	CAVSDVDTGNQFYF	TGTGCTGTGAGTGATGTTGATACCGGTAACCAGTTCTATTTT	TRAC	1
76_alpha	TRAV19	TRAJ54	CALSDPQNIQGAQKLVF	TGTGCTCTGAGTGACCCCCAAAATATTCAGGGAGCCCAGAAGCTGGTATTT	TRAC	1
76_alpha	TRAV1-1	TRAJ29	CAVRSPSGNTPLVF	TGCGCTGTGAGATCACCTTCAGGAAACACACCTCTTGTCTTT	TRAC	1
76_alpha	TRAV12-2	TRAJ37	CAVSGSSNTGKLIF	TGTGCCGTGAGCGGGTCTAGCAACACAGGCAAACTAATCTTT	TRAC	6
76_alpha	TRAV8-2	TRAJ13	CVVSLSGGYQKVTF	TGTGTTGTGAGCCTCTCTGGGGGTTACCAGAAAGTTACCTTT	TRAC	11
76_alpha	TRAV8-4	TRAJ5	WAVSDRSPRETGRRALTF	TGGGCGGTGAGTGATAGGTCCCCTCGGGAAACGGGCAGGAGAGCACTTACTTTT	TRAC	1
76_alpha	TRAV1-2	TRAJ31	CAVRGRYARLMF	TGTGCTGTGAGAGGAAGGTATGCCAGACTCATGTTT	TRAC	7
76_alpha	TRAV8-4	TRAJ9	CAVSDNTGGFKTIF	TGTGCTGTGAGTGATAACACTGGAGGCTTCAAAACTATCTTT	TRAC	22
76_alpha	TRAV23/DV6	TRAJ42	CAASMRGSQGNLIF	TGTGCAGCAAGCATGCGAGGAAGCCAAGGAAATCTCATCTTT	TRAC	21
76_alpha	TRAV8-1	TRAJ9	CAVNALNTGGFKTIF	TGTGCCGTGAATGCGCTGAATACTGGAGGCTTCAAAACTATCTTT	TRAC	1
76_alpha	TRAV36/DV7	TRAJ43	CAVEGPYNNNDMRF	TGTGCTGTGGAGGGGCCATACAATAACAACGACATGCGCTTT	TRAC	1
76_alpha	TRAV4	TRAJ5	CLALDTGRGALTF	TGCCTCGCCCTGGACACGGGCAGGGGAGCACTTACTTTT	TRAC	1
76_alpha	TRAV38-1	TRAJ53	CAYRGSNYKLTF	TGTGCTTACCGGGGTAGCAACTATAAACTGACATTT	TRAC	1
76_alpha	TRAV38-2/DV8	TRAJ57	CAYRSAQGGSEKLVF	TGTGCTTATAGGAGCGCGCAGGGCGGATCTGAAAAGCTGGTCTTT	TRAC	1
76_alpha	TRAV36/DV7	TRAJ44	CAVAPNTGTASKHTF	TGTGCTGTGGCCCCAAATACCGGCACTGCCAGTAAACACACCTTT	TRAC	1
76_alpha	TRAV16	TRAJ17	CAAKAAGNKLTF	TGTGCTGCCAAAGCTGCAGGCAACAAGCTAACTTTT	TRAC	6
76_alpha	TRAV19	TRAJ5	CALFMDTGRRALTF	TGTGCTCTTTTCATGGACACGGGCAGGAGAGCACTTACTTTT	TRAC	1
76_alpha	TRAV26-2	TRAJ42	CILRDVDVGNYGGSQGNLIF	TGCATCCTGAGAGACGTAGACGTTGGGAATTATGGAGGAAGCCAAGGAAATCTCATCTTT	TRAC	3
76_alpha	TRAV23/DV6	TRAJ29	CAVFSGNTPLVF	TGTGCAGTCTTTTCAGGAAACACACCTCTTGTCTTT	TRAC	1
76_alpha	TRAV8-6	TRAJ26	CAVSELNYGQNFVF	TGTGCTGTGAGTGAACTAAACTATGGTCAGAATTTTGTCTTT	TRAC	2
76_alpha	TRAV2	TRAJ45	CAVEAYSGGGADGLTF	TGTGCTGTGGAGGCGTATTCAGGAGGAGGTGCGGACGGACTCACCTTT	TRAC	1
76_alpha	TRAV8-4	TRAJ8	CAVSGMNTGVQKLGF	TGTGCTGTGAGTGGCATGAACACAGGCGTTCAGAAACTTGGATTT	TRAC	1
76_alpha	TRAV1-2	TRAJ8	CAVGEGFQKLVF	TGTGCTGTCGGGGAAGGCTTTCAGAAACTTGTATTT	TRAC	4
76_alpha	TRAV1-2	TRAJ3	CAVREVSSASKIIF	TGTGCTGTGAGAGAGGTCAGCAGTGCTTCCAAGATAATCTTT	TRAC	7
76_alpha	TRAV20	TRAJ15	CAVQAEAGTARIF	TGTGCTGTGCAGGCGGAGGCAGGAACTGCTCGGATCTTT	TRAC	1
76_alpha	TRAV8-4	TRAJ29	CAVSAASGNTPLVF	TGTGCTGTGAGTGCCGCTTCAGGAAACACACCTCTTGTCTTT	TRAC	1
76_alpha	TRAV13-2	TRAJ20	CAETDNDYKLSF	TGTGCAGAGACCGATAACGACTACAAGCTCAGCTTT	TRAC	14
76_alpha	TRAV4	TRAJ20	CLVAPRSNSYIPSF	TGCCTCGTGGCCCCACGATCTAACAGCTACATACCCAGCTTT	TRAC	1
76_alpha	TRAV38-1	TRAJ26	CAFMKHRDYGQNFVF	TGTGCTTTCATGAAGCATAGGGACTATGGTCAGAATTTTGTCTTT	TRAC	1
76_alpha	TRAV4	TRAJ17	CLVVFVKAAGNKLTF	TGCCTCGTGGTTTTCGTCAAAGCTGCAGGCAACAAGCTAACTTTT	TRAC	6
76_alpha	TRAV23/DV6	TRAJ39	CAANLLNNAGNMLTF	TGTGCAGCAAATCTCCTTAATAATGCAGGCAACATGCTCACCTTT	TRAC	1
76_alpha	TRAV12-3	TRAJ45	CALRGGGADGLTF	TGTGCCCTAAGGGGAGGAGGTGCTGACGGACTCACCTTT	TRAC	1
76_alpha	TRAV12-3	TRAJ17	CAMSGGAAGNKLTF	TGTGCAATGAGCGGAGGAGCTGCAGGCAACAAGCTAACTTTT	TRAC	2
76_alpha	TRAV26-1	TRAJ36	CIVRVDTGANNLFF	TGCATCGTCAGAGTCGATACTGGGGCAAACAACCTCTTCTTT	TRAC	3
76_alpha	TRAV8-4	TRAJ31	CAVSDLRNNNARLMF	TGTGCTGTGAGTGATCTCCGGAATAACAATGCCAGACTCATGTTT	TRAC	7
76_alpha	TRAV26-2	TRAJ58	CILRDGETSGSRLTF	TGCATCCTGAGAGACGGAGAAACCAGTGGCTCTAGGTTGACCTTT	TRAC	2
76_alpha	TRAV4	TRAJ5	CLVGDSVFRDTGRRALTF	TGCCTCGTGGGTGACTCAGTCTTCCGGGACACGGGCAGGAGAGCACTTACTTTT	TRAC	6
76_alpha	TRAV26-2	TRAJ23	CILSAAQGGKLIF	TGCATCCTGTCAGCGGCACAGGGAGGAAAGCTTATCTTC	TRAC	9
76_alpha	TRAV4	TRAJ42	CLARWGSQGNLIF	TGCCTCGCGAGATGGGGAAGCCAAGGAAATCTCATCTTT	TRAC	15
76_alpha	TRAV8-3	TRAJ20	CAVGSNDYKLSF	TGTGCTGTGGGTTCTAACGACTACAAGCTCAGCTTT	TRAC	1
76_alpha	TRAV4	TRAJ43	CLVGEGINNNDMRF	TGCCTCGTTGGGGAGGGGATTAATAACAATGACATGCGCTTT	TRAC	3
76_alpha	TRAV21	TRAJ33	CAVRPNSNYQLIW	TGTGCTGTGAGGCCTAATAGCAACTATCAGTTAATCTGG	TRAC	20
76_alpha	TRAV35	TRAJ18	CATDRGSTLGRLYF	TGTGCTACCGACAGAGGCTCAACCCTGGGGAGGCTATACTTT	TRAC	1
76_alpha	TRAV1-2	TRAJ36	CAVNQDQTGANNLFF	TGTGCTGTGAACCAGGATCAAACTGGGGCAAACAACCTCTTCTTT	TRAC	4
76_alpha	TRAV2	TRAJ36	CAVEVETGAINLFF	TGTGCTGTGGAGGTCGAAACTGGGGCAATCAACCTCTTCTTT	TRAC	1
76_alpha	TRAV8-4	TRAJ3	CAVSRGRADSSASKIIF	TGTGCTGTGAGTCGAGGCCGTGCTGACAGCAGTGCTTCCAAGATAATCTTT	TRAC	1
76_alpha	TRAV12-3	TRAJ5	CAMSGTGRRALTF	TGTGCAATGAGTGGGACGGGCAGGAGAGCACTTACTTTT	TRAC	1
76_alpha	TRAV12-3	TRAJ54	CAMSEGAQKLVF	TGTGCAATGAGCGAAGGAGCCCAGAAGCTGGTATTT	TRAC	3
76_alpha	TRAV19	TRAJ40	CALEWRTYKYIF	TGTGCTCTGGAATGGAGAACCTACAAATACATCTTT	TRAC	1
76_alpha	TRAV8-4	TRAJ13	CAVMNSGGYQKVTF	TGTGCTGTGATGAATTCTGGGGGTTACCAGAAAGTTACCTTT	TRAC	9
76_alpha	TRAV19	TRAJ52	CALSEENAGGTSYGKLTF	TGTGCTCTGAGTGAGGAAAATGCTGGTGGTACTAGCTATGGAAAGCTGACATTT	TRAC	1
76_alpha	TRAV36/DV7	TRAJ47	CAVGRKYGNKLVF	TGTGCTGTGGGACGGAAATATGGAAACAAGCTGGTCTTT	TRAC	1
76_alpha	TRAV20	TRAJ39	CAVRTRNNAGNMLTF	TGTGCTGTGCGGACCCGTAATAATGCAGGCAACATGCTGACCTTT	TRAC	1
76_alpha	TRAV4	TRAJ6	CLVGAASGGSYIPTF	TGCCTCGTGGGTGCCGCATCAGGAGGAAGCTACATACCTACATTT	TRAC	8
76_alpha	TRAV19	TRAJ16	CALSEVAFSDGQKLLF	TGTGCTCTGAGTGAGGTCGCTTTTTCAGATGGCCAGAAGCTGCTCTTT	TRAC	2
76_alpha	TRAV8-3	TRAJ24	CAVGSPTDSWGKLQF	TGTGCTGTGGGTTCCCCAACTGACAGCTGGGGGAAATTGCAGTTT	TRAC	1
76_alpha	TRAV35	TRAJ23	CAGQGGGKLIF	TGTGCTGGGCAAGGGGGAGGAAAGCTTATCTTC	TRAC	3
76_alpha	TRAV27	TRAJ42	CAGEGGSQGNLIF	TGTGCAGGAGAAGGAGGAAGCCAAGGAAATCTCATCTTT	TRAC	13
76_alpha	TRAV12-3	TRAJ56	AGANSKLTF	GCTGGAGCCAATAGTAAGCTGACATTT	TRAC	4
76_alpha	TRAV21	TRAJ49	CAVSSTGNQFYF	TGTGCTGTGTCCAGCACCGGTAACCAGTTCTATTTT	TRAC	6
76_alpha	TRAV16	TRAJ31	CALSANARLMF	TGTGCTCTAAGCGCCAATGCCAGACTCATGTTT	TRAC	8
76_alpha	TRAV27	TRAJ17	CAGAQAAGNKLTF	TGTGCAGGAGCTCAGGCCGCAGGCAACAAGCTAACTTTT	TRAC	1
76_alpha	TRAV13-2	TRAJ23	CAESPIQGGKLIF	TGTGCAGAGAGCCCAATCCAGGGAGGAAAGCTTATCTTC	TRAC	20
76_alpha	TRAV3	TRAJ17	CAVRDRKGAAGNKLTF	TGTGCTGTGAGAGACAGAAAGGGAGCTGCAGGCAACAAGCTAACTTTT	TRAC	7
76_alpha	TRAV16	TRAJ26	CALSDHYGQNFVF	TGTGCTCTAAGTGATCACTATGGTCAGAATTTTGTATTT	TRAC	1
76_alpha	TRAV16	TRAJ24	CAPMTTDSWGKLQF	TGTGCTCCTATGACAACTGACAGCTGGGGTAAATTGCAGTTT	TRAC	1
76_alpha	TRAV3	TRAJ29	CAVRERSGNTPLVF	TGTGCTGTGAGAGAGCGTTCAGGAAACACACCTCTTGTCTTT	TRAC	21
76_alpha	TRAV29/DV5	TRAJ36	CAARASWGANNLFF	TGTGCAGCAAGGGCGAGCTGGGGGGCAAACAACCTCTTCTTT	TRAC	1
76_alpha	TRAV8-3	TRAJ45	CAVGADSGGGADGLTF	TGTGCTGTGGGTGCCGATTCAGGAGGAGGTGCTGACGGACTCACCTTT	TRAC	1
76_alpha	TRAV22	TRAJ20	CAVGNDYKLSF	TGTGCTGTGGGTAACGACTACAAGCTCAGCTTT	TRAC	1
76_alpha	TRAV1-2	TRAJ16	CAEHSDGQKLLF	TGTGCTGAGCATTCCGATGGCCAGAAGCTGCTCTTT	TRAC	1
76_alpha	TRAV16	TRAJ16	CAPVSDGQKLLF	TGTGCTCCTGTTTCAGATGGCCAGAAGCTGCTCTTT	TRAC	17
76_alpha	TRAV27	TRAJ37	PFPYSSYTGKLIF	CCCTTCCCTTACTCTAGCTACACAGGCAAACTAATCTTT	TRAC	1
76_alpha	TRAV8-4	TRAJ24	CAVSRGWGKLQF	TGTGCTGTGAGTCGGGGCTGGGGGAAATTGCAGTTT	TRAC	11
76_alpha	TRAV8-4	TRAJ47	CAVNRMEYGNKLVF	TGTGCTGTGAATCGCATGGAATATGGAAACAAACTGGTCTTT	TRAC	1
76_alpha	TRAV27	TRAJ49	CAAPYTGNQSYF	TGTGCAGCTCCTTACACCGGTAACCAGTCCTATTTT	TRAC	1
76_alpha	TRAV12-2	TRAJ24	CAVTTDSWGKLQF	TGTGCCGTGACAACTGACAGCTGGGGGAAATTGCAGTTT	TRAC	3
76_alpha	TRAV3	TRAJ22	CAVSHLSGSARQLTF	TGTGCTGTGAGTCACCTGTCTGGTTCTGCAAGGCAACTGACCTTT	TRAC	17
76_alpha	TRAV8-4	TRAJ5	WAVSDRSPRDTGRRALTF	TGGGCTGTGAGTGATAGGTCCCCGCGGGACACGGGCAGGAGAGCACTTACTTTT	TRAC	1
76_alpha	TRAV3	TRAJ34	CAVRGASYNTDKLIF	TGTGCTGTGAGAGGCGCATCTTATAACACCGACAAGCTCATCTTT	TRAC	8
76_alpha	TRAV2	TRAJ30	CAVGSRDGKIIF	TGTGCTGTGGGGTCCAGAGATGGCAAGATCATCTTT	TRAC	1
76_alpha	TRAV4	TRAJ37	CLVGHRASSNTGKLIF	TGCCTCGTGGGACACCGGGCCTCGAGCAACACAGGCAAACTAATCTTT	TRAC	1
76_alpha	TRAV38-1	TRAJ34	CAFMKHVNTDKLIF	TGTGCTTTCATGAAGCATGTCAACACCGACAAGCTCATCTTT	TRAC	4
76_alpha	TRAV3	TRAJ12	CAVRVMESSYKFIF	TGTGCTGTGAGAGTCATGGAGAGCAGCTATAAATTTATCTTC	TRAC	1
76_alpha	TRAV4	TRAJ34	CLVGGRIDKLFF	TGCCTCGTGGGGGGTAGGATCGACAAGCTCTTCTTT	TRAC	1
76_alpha	TRAV21	TRAJ37	CAVRDNTGKLIF	TGTGCTGTGAGAGACAACACAGGCAAACTAATCTTT	TRAC	1
76_alpha	TRAV12-3	TRAJ20	CAMSEWDYKLSF	TGTGCAATGAGCGAATGGGACTACAAGCTCAGCTTT	TRAC	2
76_alpha	TRAV8-2	TRAJ3	CVVSPVRWGASKIIF	TGTGTTGTGAGCCCCGTAAGGTGGGGGGCTTCCAAGATAATCTTT	TRAC	13
76_alpha	TRAV27	TRAJ27	CAGGGLRTNAGKSTF	TGTGCAGGAGGAGGTTTGCGCACCAATGCAGGCAAATCAACCTTT	TRAC	14
76_alpha	TRAV12-2	TRAJ54	CAVMRGAQKLVF	TGTGCCGTGATGAGGGGAGCCCAGAAGCTGGTATTT	TRAC	1
76_alpha	TRAV1-2	TRAJ34	CAVRDRTNTDKLIF	TGTGCTGTGAGAGATCGTACTAACACCGACAAGCTCATCTTT	TRAC	8
76_alpha	TRAV35	TRAJ17	CAGPSAGNKLTF	TGTGCTGGGCCTTCTGCAGGCAACAAGCTAACTTTT	TRAC	1
76_alpha	TRAV8-3	TRAJ24	CAVVRTDSWGKLQF	TGTGCTGTGGTGAGAACTGACAGCTGGGGGAAATTGCAGTTT	TRAC	1
76_alpha	TRAV13-1	TRAJ10	CAASSAGGGNKLTF	TGTGCAGCAAGTTCGGCGGGAGGAGGAAACAAACTCACCTTT	TRAC	3
76_alpha	TRAV3	TRAJ41	CAVRDINSGYALNF	TGTGCTGTGAGAGACATCAATTCCGGGTATGCACTCAACTTC	TRAC	123
76_alpha	TRAV21	TRAJ3	CAASAQYSSASKIIF	TGTGCTGCCTCCGCTCAATACAGCAGTGCTTCCAAGATAATCTTT	TRAC	3
76_alpha	TRAV13-2	TRAJ11	CAEESGYSTLTF	TGTGCAGAGGAATCAGGATACAGCACCCTCACCTTT	TRAC	13
76_alpha	TRAV27	TRAJ20	CAGVKGDYKLSF	TGTGCAGGAGTAAAGGGCGACTACAAGCTCAGCTTT	TRAC	71
76_alpha	TRAV20	TRAJ6	CAVQDPAGGSYIPTF	TGTGCTGTGCAGGACCCAGCAGGAGGAAGCTACATACCTACATTT	TRAC	27
76_alpha	TRAV26-2	TRAJ45	CTPGGGADGLTF	TGCACCCCAGGAGGAGGTGCTGACGGACTCACCTTT	TRAC	6
76_alpha	TRAV2	TRAJ34	CAVESNTGTLIF	TGTGCTGTGGAGTCGAACACCGGCACGCTCATCTTT	TRAC	1
76_alpha	TRAV3	TRAJ8	CAVRDMNTGFQKLVF	TGTGCTGTGAGAGACATGAACACAGGATTTCAGAAACTTGTATTT	TRAC	1
76_alpha	TRAV27	TRAJ28	CAGAPTGAGSYQLTF	TGTGCAGGAGCTCCGACTGGGGCTGGGAGTTACCAACTCACTTTC	TRAC	22
76_alpha	TRAV20	TRAJ45	WAVQRGGVWSGGGADGLTF	TGGGCTGTGCAGAGGGGGGGGGTCTGGTCAGGAGGAGGTGCTGACGGACTCACCTTT	TRAC	1
76_alpha	TRAV1-1	TRAJ13	CAVPFGQKVTF	TGCGCTGTTCCTTTTGGCCAGAAAGTTACCTTT	TRAC	1
76_alpha	TRAV3	TRAJ49	CADPGRSNQFYF	TGTGCCGACCCGGGCCGAAGTAACCAGTTCTATTTT	TRAC	12
76_alpha	TRAV36/DV7	TRAJ27	CAVDSNAGKSTF	TGTGCTGTGGACAGCAATGCAGGCAAATCAACCTTT	TRAC	1
76_alpha	TRAV8-4	TRAJ8	CAVSSMNTVFQKLVF	TGTGCTGTTAGTAGCATGAACACAGTCTTTCAGAAACTTGTATTT	TRAC	1
76_alpha	TRAV12-2	TRAJ17	CAVNTAAGNKLTF	TGTGCCGTGAACACGGCTGCAGGCAACAAGCTAACCTTT	TRAC	1
76_alpha	TRAV3	TRAJ3	CAVREFYSSASKIIF	TGTGCTGTGAGAGAGTTTTACAGCAGTGCTTCCAAAATAATCTTT	TRAC	1
76_alpha	TRAV16	TRAJ30	CAHLNRDDKIIF	TGTGCTCACCTGAACAGAGATGACAAGATCATCTTT	TRAC	6
76_alpha	TRAV26-1	TRAJ23	CIVNNQGGKLIF	TGCATCGTCAATAACCAGGGAGGAAAGCTTATCTTC	TRAC	3
76_alpha	TRAV12-2	TRAJ6	CAVNTAGGSYIPTF	TGTGCCGTGAACACGGCAGGAGGAAGCTACATACCTACATTT	TRAC	2
76_alpha	TRAV12-2	TRAJ41	CAVYDSNSNSGYALNF	TGTGCCGTCTACGATTCGAACTCAAATTCCGGGTATGCACTCAACTTC	TRAC	3
76_alpha	TRAV17	TRAJ53	CATDSGGSNYKLTF	TGTGCTACGGACAGCGGGGGTAGCAACTATAAACTGACATTT	TRAC	1
76_alpha	TRAV26-1	TRAJ40	CTVRDVTSGTYKYIF	TGCACCGTCAGGGACGTTACCTCAGGAACCTACAAATACATCTTT	TRAC	1
76_alpha	TRAV4	TRAJ43	CLVGEGINNNDMRC	TGCCTCGTGGGGGAGGGGATTAATAACAATGACATGCGCTGT	TRAC	1
76_alpha	TRAV1-2	TRAJ32	CAVRNYGGATNKLIF	TGTGCTGTGAGGAATTATGGTGGTGCTACAAACAAGCTCATCTTT	TRAC	10
76_alpha	TRAV1-2	TRAJ33	CAAMDSNYQLIW	TGTGCTGCCATGGATAGCAACTATCAGTTAATCTGG	TRAC	3
76_alpha	TRAV38-2/DV8	TRAJ47	CAYRSPMEYGNKLVF	TGTGCTTATAGGAGCCCCATGGAATATGGAAACAAGCTGGTCTTT	TRAC	1
76_alpha	TRAV21	TRAJ36	CAPLEDGANNLFF	TGTGCCCCCTTAGAGGATGGGGCAAACAACCTCTTCTTT	TRAC	5
76_alpha	TRAV4	TRAJ23	CLVGPPNQGGKLIF	TGCCTCGTGGGTCCCCCGAACCAGGGAGGAAAGCTTATCTTC	TRAC	16
76_alpha	TRAV2	TRAJ23	CAVVYNQGGKPIF	TGTGCTGTGGTCTATAACCAGGGAGGAAAGCCTATCTTC	TRAC	1
76_alpha	TRAV10	TRAJ6	CVTSSGGSYIPTF	TGTGTGACTTCATCAGGAGGAAGCTACATACCTACATTT	TRAC	1
76_alpha	TRAV3	TRAJ34	CAVRADSTDKLIF	TGTGCTGTGAGAGCCGATAGCACCGACAAGCTCATCTTT	TRAC	1
76_alpha	TRAV12-3	TRAJ13	CAMSGGNSGGYQKVTF	TGTGCAATGAGCGGGGGTAATTCTGGGGGTTACCAGAAAGTTACCTTT	TRAC	8
76_alpha	TRAV4	TRAJ43	CLVGEGINNNDMRF	TGCCTCGTGGGGGAGGGGATTAATAACAATGACATGCGCTTT	TRAC	200
76_alpha	TRAV19	TRAJ34	CALSEAGTDKLIF	TGTGCTCTGAGTGAGGCGGGCACCGACAAGCTCATCTTT	TRAC	2
76_alpha	TRAV2	TRAJ11	CAVGSGYSNLTF	TGTGCTGTGGGATCAGGATACAGCAACCTCACCTTT	TRAC	1
76_alpha	TRAV3	TRAJ3	CAVREFYSSASKLIF	TGTGCTGTGAGAGAGTTTTACAGCAGTGCTTCCAAGCTAATCTTT	TRAC	1
76_alpha	TRAV20	TRAJ3	CAVQGSSASKIIF	TGTGCTGTGCAGGGAAGCAGTGCTTCCAAGATAATCTTT	TRAC	15
76_alpha	TRAV8-2	TRAJ17	CVVTPTYTAAGNKLTF	TGTGTTGTGACTCCAACCTACACTGCTGCAGGCAACAAGCTAACTTTT	TRAC	1
76_alpha	TRAV20	TRAJ45	CAVQRGGVWSGGVADGLTF	TGTGCTGTGCAGAGGGGGGGGGTCTGGTCAGGAGGAGTTGCTGACGGACTCACCTTT	TRAC	1
76_alpha	TRAV13-1	TRAJ9	CAAKNTGGFKTIF	TGTGCAGCAAAAAATACTGGAGGCTTCAAAACTATCTTT	TRAC	1
76_alpha	TRAV2	TRAJ26	CAVEDYYGQNFVF	TGTGCTGTGGAGGACTACTATGGTCAGAATTTTGTCTTT	TRAC	13
76_alpha	TRAV13-1	TRAJ6	CAARGGGSYIPTF	TGTGCAGCAAGGGGGGGAGGAAGCTACATACCTACATTT	TRAC	2
76_alpha	TRAV8-6	TRAJ29	CAVRHLYGNTPLVF	TGTGCTGTGAGGCATCTGTACGGAAACACACCTCTTGTCTTT	TRAC	2
76_alpha	TRAV12-2	TRAJ6	CARGGGSYIPTF	TGTGCCCGGGGGGGAGGAAGCTACATACCTACATTT	TRAC	3
76_alpha	TRAV30	TRAJ38	CGIVAGNNRKLIW	TGCGGCATCGTTGCTGGCAACAACCGTAAGCTGATTTGG	TRAC	10
76_alpha	TRAV19	TRAJ9	CALSEAKDTGGFKTIF	TGTGCTCTGAGTGAGGCGAAGGATACTGGAGGCTTCAAAACTATCTTT	TRAC	1
76_alpha	TRAV12-2	TRAJ27	CAVMNDAGKSTF	TGTGCCGTGATGAATGATGCAGGCAAATCCACCTTT	TRAC	1
76_alpha	TRAV3	TRAJ41	CAVRDINSGYALNF	TGTGCGGTGAGAGACATCAATTCCGGGTATGCACTCAACTTC	TRAC	1
76_alpha	TRAV3	TRAJ18	CAKRGSTLGRLYF	TGTGCCAAGAGGGGCTCAACCCTGGGGAGGCTATACTTT	TRAC	1
76_alpha	TRAV20	TRAJ53	CAVRSSGGSNYKLTF	TGTGCTGTGCGGAGTAGTGGAGGTAGCAACTATAAACTGACATTT	TRAC	417
76_alpha	TRAV3	TRAJ43	CAVGDPMRF	TGTGCTGTGGGCGACCCGATGCGCTTT	TRAC	1
76_alpha	TRAV13-1	TRAJ50	CAARWMKTSYDKVIF	TGTGCAGCAAGGTGGATGAAAACCTCCTACGACAAGGTGATATTT	TRAC	1
76_alpha	TRAV22	TRAJ31	CAVNEAARLMF	TGTGCTGTGAACGAGGCCGCCAGACTCATGTTT	TRAC	1
76_alpha	TRAV23/DV6	TRAJ31	CAASRSRLMF	TGTGCAGCAAGCAGGAGCAGACTCATGTTT	TRAC	2
76_alpha	TRAV8-1	TRAJ42	CAHPPQYGGSQGNLIF	TGTGCCCACCCGCCCCAGTATGGAGGAAGCCAAGGAAATCTCATCTTT	TRAC	1
76_alpha	TRAV8-4	TRAJ3	CAVRDQSSASKIIF	TGTGCTGTGAGAGATCAAAGCAGTGCTTCCAAGATAATCTTT	TRAC	1
76_alpha	TRAV12-3	TRAJ30	CAPLLNRDDKIIF	TGTGCACCCCTTCTGAACAGAGATGACAAGATCATCTTT	TRAC	1
76_alpha	TRAV20	TRAJ23	CAVHIGGGKLIF	TGTGCTGTGCATATCGGGGGAGGAAAGCTTATCTTC	TRAC	25
76_alpha	TRAV27	TRAJ43	CAGEENDMRF	TGTGCAGGTGAGGAAAATGACATGCGCTTT	TRAC	1
76_alpha	TRAV27	TRAJ49	CAAPYTGNQFYF	TGTGCAGCTCCTTACACCGGTAACCAGTTCTATTTT	TRAC	42
76_alpha	TRAV12-2	TRAJ48	CAVTGLRSNFGNEKLTF	TGTGCCGTGACCGGACTCCGATCTAACTTTGGAAATGAGAAATTAACCTTT	TRAC	1
76_alpha	TRAV8-4	TRAJ20	CAVMSFSDYKLSF	TGTGCTGTGATGAGCTTTAGCGACTACAAGCTCAGCTTT	TRAC	7
76_alpha	TRAV35	TRAJ17	CAGLIKAAGNKLTF	TGTGCTGGGCTGATCAAAGCTGCAGGCAACAAGCTAACTTTT	TRAC	1
76_alpha	TRAV3	TRAJ41	CAVRDINSGCALNF	TGTGCTGTGAGAGACATCAATTCCGGGTGTGCACTCAACTTC	TRAC	1
76_alpha	TRAV8-2	TRAJ38	CVVSEGGNNRKLIW	TGTGTGGTGAGTGAGGGTGGCAACAACCGTAAGCTGATTTGG	TRAC	1
76_alpha	TRAV8-4	TRAJ3	CAVSEQSSASKIIF	TGTGCTGTGAGTGAGCAAAGCAGTGCTTCCAAGATAATCTTT	TRAC	2
76_alpha	TRAV8-4	TRAJ3	CAVSDQSSASKIIF	TGTGCTGTTAGTGATCAAAGCAGTGCTTCCAAGATAATCTTT	TRAC	1
76_alpha	TRAV3	TRAJ43	WAVRDPMRF	TGGGCTGTGAGAGACCCGATGCGCTTT	TRAC	2
76_alpha	TRAV3	TRAJ18	CAQRGSTLGRLYF	TGTGCCCAGAGGGGCTCAACCCTGGGGAGGCTATACTTT	TRAC	17
76_alpha	TRAV34	TRAJ15	CGAGNQAGTALIF	TGTGGAGCAGGCAACCAGGCAGGAACTGCTCTGATCTTT	TRAC	1
76_alpha	TRAV19	TRAJ29	CALSEAKGNTPLVF	TGTGCTCTGAGTGAGGCTAAGGGAAACACACCTCTTGTCTTT	TRAC	1
76_alpha	TRAV20	TRAJ40	CAVHDSSGTYKYIF	TGTGCTGTGCATGACTCATCAGGAACCTACAAATACATCTTT	TRAC	11
76_alpha	TRAV3	TRAJ31	CAVRASNARLMF	TGTGCTGTGAGAGCCTCCAATGCCAGACTCATGTTT	TRAC	24
76_alpha	TRAV2	TRAJ20	CAVHDDYKLSF	TGTGCGGTCCACGACGACTACAAGCTCAGCTTT	TRAC	1
76_alpha	TRAV3	TRAJ5	CAVRPTYTGRRALTF	TGTGCTGTGAGACCAACCTACACGGGCAGGAGAGCACTTACTTTT	TRAC	14
76_alpha	TRAV8-4	TRAJ3	CAVSFTSRAYKFIF	TGTGCTGTGAGCTTTACCTCCAGAGCCTACAAGTTCATCTTT	TRAC	1
76_alpha	TRAV3	TRAJ34	WAVRPTPTGDKLIF	TGGGCTGTGAGACCAACCCCCACCGGCGACAAGCTCATCTTT	TRAC	1
76_alpha	TRAV26-2	TRAJ41	CILPHSGYALNF	TGCATCCTCCCGCATTCCGGGTATGCACTCAACTTC	TRAC	4
76_alpha	TRAV38-1	TRAJ49	CAFMKHVSGNQFYF	TGTGCTTTCATGAAGCATGTTTCCGGTAACCAGTTCTATTTT	TRAC	2
76_alpha	TRAV13-1	TRAJ52	CAASMNAGGTSYGKLTF	TGTGCAGCAAGTATGAATGCTGGTGGTACTAGCTATGGAAAGCTGACATTT	TRAC	1
76_alpha	TRAV8-4	TRAJ16	CAVSRDSDGQKLLF	TGTGCTGTGAGTCGAGATTCAGATGGCCAGAAGCTGCTCTTT	TRAC	1
76_alpha	TRAV3	TRAJ41	CAVSSSNSNSGYALNF	TGTGCTGTTTCTAGCTCGAACTCAAATTCCGGGTATGCACTCAACTTC	TRAC	48
76_alpha	TRAV38-1	TRAJ41	CAFPSSNSGYALNF	TGTGCTTTCCCCTCCTCAAATTCCGGGTATGCACTCAACTTC	TRAC	1
76_alpha	TRAV3	TRAJ26	CAVKRRGGQNFVF	TGTGCTGTGAAGCGCCGTGGGGGTCAGAATTTTGTCTTT	TRAC	14
76_alpha	TRAV26-1	TRAJ42	CIVPAFGGGSKGNLIF	TGCATCGTTCCCGCCTTCGGGGGAGGAAGCAAAGGAAATCTCATCTTT	TRAC	1
76_alpha	TRAV12-2	TRAJ9	CAAATGGFKTIF	TGTGCCGCGGCTACTGGAGGCTTCAAAACTATCTTT	TRAC	1
76_alpha	TRAV8-6	TRAJ44	CAVSRTGTASKLTF	TGTGCTGTGAGTCGGACCGGCACTGCCAGTAAACTCACCTTT	TRAC	1
76_alpha	TRAV35	TRAJ16	CAGLPLKFSDGQKLLF	TGTGCTGGCCTTCCACTCAAATTTTCAGATGGCCAGAAGCTGCTCTTT	TRAC	1
76_alpha	TRAV13-2	TRAJ21	CAENFNKFYF	TGTGCAGAGAACTTCAACAAATTTTACTTT	TRAC	9
76_alpha	TRAV8-6	TRAJ9	CAVSDEDTGGFKTIF	TGTGCTGTGAGTGATGAGGATACTGGAGGCTTCAAAACTATCTTT	TRAC	1
76_alpha	TRAV1-2	TRAJ33	CAVHHSNYQLIW	TGTGCTGTCCATCATAGCAACTATCAGTTAATCTGG	TRAC	2
76_alpha	TRAV2	TRAJ23	CAVVYNQGGKLIF	TGTGCTGTGGTCTATAACCAGGGAGGAAAGCTTATCTTC	TRAC	8
76_alpha	TRAV16	TRAJ26	CALSDNYGQNFVF	TGTGCTCTAAGTGATAACTATGGTCAGAATTTTGTCTTT	TRAC	15
76_alpha	TRAV27	TRAJ31	CAGVFNNARLMF	TGTGCAGGAGTATTTAACAATGCCAGACTCATGTTT	TRAC	29
76_alpha	TRAV24	TRAJ18	CAAQDRGSTLGRLYF	TGTGCCGCCCAAGACAGAGGCTCAACCCTGGGGAGGCTATACTTT	TRAC	1
76_alpha	TRAV8-6	TRAJ34	CAVSPYNTVKLIF	TGTGCTGTGAGTCCCTATAACACCGTCAAGCTCATCTTT	TRAC	1
76_alpha	TRAV1-2	TRAJ11	CAVIYSTLTF	TGTGCTGTGATTTACAGCACCCTCACCTTT	TRAC	4
76_alpha	TRAV8-3	TRAJ16	CAVGGNGQKLLF	TGTGCTGTGGGTGGGAATGGCCAGAAGCTGCTCTTT	TRAC	1
76_alpha	TRAV16	TRAJ52	CAPVGGTSYGKLTF	TGTGCCCCGGTGGGTGGTACTAGCTATGGAAAGCTGACATTT	TRAC	25
76_alpha	TRAV8-4	TRAJ5	CAVSDRSPRDTGRRALTF	TGTGCTGTGAGTGATAGGTCCCCGCGGGACACGGGCAGGAGAGCACTTACTTTT	TRAC	1
76_alpha	TRAV27	TRAJ33	CAGTDSNYQLIW	TGTGCAGGGACGGATAGCAACTATCAGTTAATCTGG	TRAC	11
76_alpha	TRAV8-1	TRAJ33	CAVNEWDSNYQLIW	TGTGCCGTGAATGAATGGGATAGCAACTATCAGTTAATCTGG	TRAC	2
76_alpha	TRAV8-3	TRAJ36	CAVDETGANNLFF	TGTGCTGTGGACGAAACTGGGGCAAACAACCTCTTCTTT	TRAC	1
76_alpha	TRAV35	TRAJ53	CAGLGSNYKLTF	TGTGCTGGACTCGGTAGCAACTATAAACTGACATTT	TRAC	1
76_alpha	TRAV8-4	TRAJ8	CAVGGMNTGFQKLVF	TGTGCTGTGGGTGGCATGAACACAGGCTTTCAGAAGCTTGTATTT	TRAC	1
76_alpha	TRAV20	TRAJ22	CAVQASGSARQLTF	TGTGCTGTGCAGGCTTCTGGTTCTGCAAGGCAACTGACCTTT	TRAC	1
76_alpha	TRAV22	TRAJ3	CAVLSPHVAYSSASKIIF	TGTGCTGTCTTGTCCCCCCACGTTGCTTACAGCAGTGCTTCCAAGATAATCTTT	TRAC	1
76_alpha	TRAV13-2	TRAJ47	CAENGGGNKLVF	TGTGCAGAGAATGGGGGTGGAAACAAGCTGGTCTTT	TRAC	1
76_alpha	TRAV27	TRAJ44	CAGVLVFAGTASKLTF	TGTGCAGGAGTTTTGGTATTCGCCGGCACTGCCAGTAAACTCACCTTT	TRAC	1
76_alpha	TRAV13-2	TRAJ53	CAYRAGGSGGSNYKLTF	TGTGCATACCGGGCGGGGGGTAGTGGAGGTAGCAACTATAAACTGACATTT	TRAC	1
76_alpha	TRAV4	TRAJ34	CLVVHRLDTDKLIF	TGCCTCGTGGTCCATAGGTTGGACACCGACAAGCTCATCTTT	TRAC	1
76_alpha	TRAV23/DV6	TRAJ32	CAAAYGGATNKLIF	TGTGCAGCCGCCTATGGTGGTGCTACAAACAAGCTCATCTTT	TRAC	1
76_alpha	TRAV22	TRAJ36	YSTGANNLFF	TACTCGACTGGGGCAAACAACCTCTTCTTT	TRAC	2
76_alpha	TRAV27	TRAJ27	CAGVGAGKSTV	TGTGCAGGAGTCGGAGCAGGCAAATCAACCGTT	TRAC	1
76_alpha	TRAV19	TRAJ26	CALGEANYGQNFVF	TGTGCTCTGGGTGAGGCTAACTATGGTCAGAATTTTGTCTTT	TRAC	1
76_alpha	TRAV20	TRAJ11	CAASGYSTLTF	TGTGCTGCCTCAGGATACAGCACCCTCACCTTT	TRAC	58
76_alpha	TRAV8-4	TRAJ3	CAVSDQSSASKIIC	TGTGCTGTGAGTGATCAAAGCAGTGCTTCCAAGATAATCTGT	TRAC	1
76_alpha	TRAV3	TRAJ13	CAVRVPSGGYQKVTF	TGTGCTGTGAGAGTCCCTTCTGGGGGTTACCAGAAAGTTACCTTT	TRAC	6
76_alpha	TRAV4	TRAJ34	CLVGGRIDKLIF	TGCCTCGTGGGTGGTAGGATCGACAAGCTCATCTTT	TRAC	1
76_alpha	TRAV21	TRAJ29	CAVQNSGNTPLVF	TGTGCTGTGCAGAATTCAGGAAACACACCTCTTGTCTTT	TRAC	6
76_alpha	TRAV2	TRAJ11	CAVAGYGTVTF	TGTGCTGTGGCAGGATACGGCACCGTCACCTTT	TRAC	1
76_alpha	TRAV12-2	TRAJ8	CAVNDENTGFQKLVF	TGTGCCGTGAACGACGAGAACACAGGCTTTCAGAAACTTGTATTT	TRAC	1
76_alpha	TRAV1-2	TRAJ4	CAVSPSGGYNKLIF	TGTGCTGTGAGTCCTTCTGGTGGCTACAATAAGCTGATTTTT	TRAC	5
76_alpha	TRAV6	TRAJ11	CAPFASGYSTLTF	TGTGCTCCCTTCGCTTCAGGATACAGCACCCTCACCTTT	TRAC	5
76_alpha	TRAV12-3	TRAJ31	CAMSDNARLMF	TGTGCAATGAGCGACAATGCCAGACTCATGTTT	TRAC	8
76_alpha	TRAV13-1	TRAJ5	CAALVGPGRRALTF	TGTGCAGCTCTCGTGGGCCCGGGCAGGAGAGCACTTACTTTT	TRAC	2
76_alpha	TRAV4	TRAJ43	CLVGEGINNNDRRF	TGCCTCGTGGGGGAGGGGATTAATAACAATGACAGGCGCTTT	TRAC	1
76_alpha	TRAV3	TRAJ3	CAVREFYSSVSKIIF	TGTGCTGTGAGAGAGTTTTACAGCAGTGTTTCCAAGATAATCTTT	TRAC	1
76_alpha	TRAV17	TRAJ57	CATVFRGGSEKLVF	TGTGCTACGGTCTTTCGGGGCGGATCTGAAAAGCTGGTCTTT	TRAC	2
[truncated: 1,010 more rows]

## Sheet: Fig 2b; Supp Fig2b-f-g-h-i.
Fig 2b; Supp Fig2b-f-g-h-i
[truncated: 29,923 more rows]

## Sheet: Fig 3a-c-d; Suppl 3c, d
Fig 3a-c-d; Suppl 3c, d
[truncated: 34 more rows]
[truncated: 5 more columns]

## Sheet: Fig 3b
Fig 3b
[truncated: 72 more rows]

## Sheet: Fig 3e
Fig 3e
[truncated: 127 more rows]

[truncated: 17 more sheets: Suppl FIg 3a, Suppl FIg 3b, Suppl FIg 3e, Suppl FIg 3f, Suppl FIg 3g, Fig 4a_Supp FIg4a, Fig 4b, Fig 5a, FIg 5b, Fig 5c, FIg 5d, Fig 5e,  Suppl Fig 5 a,  Suppl Fig 5b,  Suppl Fig 5 c,  Suppl Fig 5d,  Suppl Fig 5f]
